# Supplementary material for: MiR-21-5p modulates LPS-induced acute injury in alveolar epithelial cells by targeting SLC16A10
Source: Sci Rep. 2024 May 15;14:11160. doi: 10.1038/s41598-024-61777-x (PMC11096310; doi:10.1038/s41598-024-61777-x)
Supplement: Supplementary file 1 — Supplementary Information 1. [file 41598_2024_61777_MOESM1_ESM.xlsx]

## Sheet: TargetScan
Ortholog of target gene	Representative transcript	Gene name	3P-seq tags + 5	Conserved sites total	Conserved 8mer sites	Conserved 7mer-m8 sites	Conserved 7mer-A1 sites	Poorly conserved sites total	Poorly conserved 8mer sites	Poorly conserved 7mer-m8 sites	Poorly conserved 7mer-A1 sites	6mer sites	Representative miRNA	Cumulative weighted context++ score	Total context++ score	Aggregate PCT	Previous TargetScan publication(s)
ZNF367	ENST00000375256.4	zinc finger protein 367	325	2	2	0	0	1	0	1	0	0	hsa-miR-21-5p	-0.72	-0.72	0.71	2005, 2007, 2009, 2011
KRIT1	ENST00000394507.1	KRIT1, ankyrin repeat containing	574	1	1	0	0	1	1	0	0	1	hsa-miR-21-5p	-0.66	-0.69	0.74	2005, 2007, 2009, 2011
IL12A	ENST00000466512.1	interleukin 12A (natural killer cell stimulatory factor 1, cytotoxic lymphocyte maturation factor 1, p35)	31	1	1	0	0	0	0	0	0	0	hsa-miR-21-5p	-0.65	-0.65	0.74	2007, 2009, 2011
FASLG	ENST00000340030.3	Fas ligand (TNF superfamily, member 6)	5	2	1	1	0	0	0	0	0	0	hsa-miR-21-5p	-0.64	-0.64	0.51	2011
FGF18	ENST00000274625.5	fibroblast growth factor 18	5	1	1	0	0	0	0	0	0	0	hsa-miR-21-5p	-0.64	-0.64	0.61	2011
CCL1	ENST00000225842.3	chemokine (C-C motif) ligand 1	6	1	1	0	0	0	0	0	0	1	hsa-miR-21-5p	-0.62	-0.64	0.74	2005, 2007, 2009, 2011
GPR64	ENST00000379873.2	G protein-coupled receptor 64	175	2	2	0	0	0	0	0	0	0	hsa-miR-21-5p	-0.55	-0.55	0.46	2005, 2007, 2009, 2011
AIM1L	ENST00000527815.1	absent in melanoma 1-like	183	1	1	0	0	0	0	0	0	0	hsa-miR-21-5p	-0.55	-0.55	< 0.1	2009, 2011
PLEKHA1	ENST00000538022.1	pleckstrin homology domain containing, family A (phosphoinositide binding specific) member 1	1172	1	1	0	0	1	0	1	0	0	hsa-miR-21-5p	-0.52	-0.54	0.55	2005, 2007, 2009, 2011
RSAD2	ENST00000382040.3	radical S-adenosyl methionine domain containing 2	5	1	1	0	0	2	0	1	1	0	hsa-miR-21-5p	-0.52	-0.52	< 0.1
SCML2	ENST00000251900.4	sex comb on midleg-like 2 (Drosophila)	7	2	1	1	0	0	0	0	0	0	hsa-miR-21-5p	-0.51	-0.51	0.81	2005, 2007, 2009, 2011
YOD1	ENST00000315927.4	YOD1 deubiquitinase	55	2	2	0	0	2	0	1	1	0	hsa-miR-21-5p	-0.5	-0.75	0.94	2007, 2009, 2011
PELI1	ENST00000358912.4	pellino E3 ubiquitin protein ligase 1	134	1	1	0	0	0	0	0	0	0	hsa-miR-21-5p	-0.5	-0.5	0.73	2005, 2007, 2009, 2011
TGFBI	ENST00000442011.2	transforming growth factor, beta-induced, 68kDa	6307	1	1	0	0	0	0	0	0	0	hsa-miR-21-5p	-0.49	-0.52	0.83	2005, 2007, 2009, 2011
ARMCX1	ENST00000372829.3	armadillo repeat containing, X-linked 1	18	1	1	0	0	0	0	0	0	0	hsa-miR-21-5p	-0.49	-0.49	0.3	2011
MATN2	ENST00000254898.5	matrilin 2	371	1	1	0	0	0	0	0	0	0	hsa-miR-21-5p	-0.48	-0.48	0.79	2005, 2007, 2009, 2011
SKP2	ENST00000274255.6	S-phase kinase-associated protein 2, E3 ubiquitin protein ligase	340	2	2	0	0	0	0	0	0	0	hsa-miR-21-5p	-0.47	-0.47	< 0.1
NTF3	ENST00000423158.3	neurotrophin 3	154	1	0	1	0	0	0	0	0	0	hsa-miR-21-5p	-0.47	-0.47	0.5	2007, 2009, 2011
TIMP3	ENST00000266085.6	TIMP metallopeptidase inhibitor 3	7421	2	2	0	0	0	0	0	0	0	hsa-miR-21-5p	-0.46	-0.68	0.87	2005, 2007, 2009, 2011
BEST3	ENST00000488961.1	bestrophin 3	5	1	1	0	0	1	0	0	1	1	hsa-miR-21-5p	-0.46	-0.49	0.54	2009, 2011
SMAD7	ENST00000262158.2	SMAD family member 7	142	1	1	0	0	0	0	0	0	1	hsa-miR-21-5p	-0.46	-0.46	0.8	2005, 2007, 2009, 2011
MSH2	ENST00000233146.2	mutS homolog 2	1468	1	1	0	0	0	0	0	0	0	hsa-miR-21-5p	-0.46	-0.46	0.61	2011
RNFT1	ENST00000442346.2	ring finger protein, transmembrane 1	6	1	1	0	0	0	0	0	0	0	hsa-miR-21-5p	-0.45	-0.45	ORF
SATB1	ENST00000338745.6	SATB homeobox 1	312	2	0	2	0	1	0	0	1	1	hsa-miR-21-5p	-0.45	-0.55	0.8	2005, 2007, 2009, 2011
PHF14	ENST00000403050.3	PHD finger protein 14	112	1	0	1	0	2	0	1	1	1	hsa-miR-21-5p	-0.45	-0.58	0.42	2005, 2007, 2009, 2011
FAM13A	ENST00000395002.2	family with sequence similarity 13, member A	441	1	1	0	0	1	0	0	1	0	hsa-miR-21-5p	-0.44	-0.44	0.51	2009, 2011
RP2	ENST00000218340.3	retinitis pigmentosa 2 (X-linked recessive)	441	1	1	0	0	2	0	1	1	0	hsa-miR-21-5p	-0.44	-0.44	0.23	2005, 2007, 2009, 2011
RTN4	ENST00000394609.2	reticulon 4	34030	1	1	0	0	0	0	0	0	2	hsa-miR-21-5p	-0.43	-0.43	< 0.1
ARHGAP24	ENST00000395184.1	Rho GTPase activating protein 24	9	1	1	0	0	0	0	0	0	0	hsa-miR-21-5p	-0.43	-0.43	0.83	2005, 2007, 2009, 2011
UBE2D3	ENST00000453744.2	ubiquitin-conjugating enzyme E2D 3	2312	1	1	0	0	0	0	0	0	0	hsa-miR-21-5p	-0.43	-0.51	0.51	2005, 2007, 2009, 2011
PPP1R3B	ENST00000310455.3	protein phosphatase 1, regulatory subunit 3B	20	2	0	2	0	0	0	0	0	0	hsa-miR-21-5p	-0.42	-0.42	0.6	2009, 2011
LRRC57	ENST00000397130.3	leucine rich repeat containing 57	168	1	1	0	0	0	0	0	0	0	hsa-miR-21-5p	-0.42	-0.42	0.33	2009, 2011
DUSP8	ENST00000397374.3	dual specificity phosphatase 8	26	1	1	0	0	0	0	0	0	1	hsa-miR-21-5p	-0.42	-0.49	0.81	2009, 2011
PDCD4	ENST00000280154.7	programmed cell death 4 (neoplastic transformation inhibitor)	612	1	1	0	0	0	0	0	0	1	hsa-miR-21-5p	-0.42	-0.5	0.85	2005, 2007, 2009, 2011
SOX5	ENST00000546136.1	SRY (sex determining region Y)-box 5	43	1	1	0	0	1	0	1	0	0	hsa-miR-21-5p	-0.42	-0.43	0.74	2005, 2007, 2009, 2011
KBTBD7	ENST00000379483.3	kelch repeat and BTB (POZ) domain containing 7	362	1	1	0	0	1	0	1	0	1	hsa-miR-21-5p	-0.41	-0.42	0.55
RMND5A	ENST00000283632.4	required for meiotic nuclear division 5 homolog A (S. cerevisiae)	261	1	1	0	0	0	0	0	0	0	hsa-miR-21-5p	-0.41	-0.41	0.74	2007, 2009, 2011
RAB22A	ENST00000244040.3	RAB22A, member RAS oncogene family	484	2	0	2	0	1	0	1	0	3	hsa-miR-21-5p	-0.41	-0.54	0.59	2009, 2011
PDZD8	ENST00000334464.5	PDZ domain containing 8	99	1	0	0	1	0	0	0	0	2	hsa-miR-21-5p	-0.41	-0.48	0.24
OLR1	ENST00000543993.1	oxidized low density lipoprotein (lectin-like) receptor 1	15	1	0	0	1	2	0	1	1	0	hsa-miR-21-5p	-0.41	-0.54	0.24	2009, 2011
SLC2A4RG	ENST00000266077.2	SLC2A4 regulator	2555	1	0	0	1	1	1	0	0	1	hsa-miR-21-5p	-0.41	-0.48	0.21	2011
SPRY1	ENST00000394339.2	sprouty homolog 1, antagonist of FGF signaling (Drosophila)	150	1	1	0	0	0	0	0	0	1	hsa-miR-21-5p	-0.41	-0.41	0.7	2005, 2007, 2009, 2011
RASGRP1	ENST00000310803.5	RAS guanyl releasing protein 1 (calcium and DAG-regulated)	7	1	1	0	0	0	0	0	0	0	hsa-miR-21-5p	-0.4	-0.4	0.77	2005, 2007, 2009, 2011
PFKM	ENST00000312352.7	phosphofructokinase, muscle	7010	1	0	1	0	0	0	0	0	0	hsa-miR-21-5p	-0.4	-0.4	0.52	2011
S100A10	ENST00000368811.3	S100 calcium binding protein A10	2070	1	0	1	0	0	0	0	0	0	hsa-miR-21-5p	-0.4	-0.4	0.26	2011
RALGPS2	ENST00000367635.3	Ral GEF with PH domain and SH3 binding motif 2	201	2	2	0	0	1	0	0	1	3	hsa-miR-21-5p	-0.4	-0.51	0.94	2011
GLIS2	ENST00000262366.3	GLIS family zinc finger 2	17	1	1	0	0	0	0	0	0	0	hsa-miR-21-5p	-0.39	-0.39	0.83	2007, 2009, 2011
KLF5	ENST00000377687.4	Kruppel-like factor 5 (intestinal)	161	1	1	0	0	0	0	0	0	0	hsa-miR-21-5p	-0.39	-0.39	0.58	2009, 2011
BRWD1	ENST00000342449.3	bromodomain and WD repeat domain containing 1	96	1*	0	0	0	1	1	0	0	1	hsa-miR-590-5p	-0.39	-0.57	< 0.1	2011
SPRY2	ENST00000377102.1	sprouty homolog 2 (Drosophila)	139	1	1	0	0	0	0	0	0	0	hsa-miR-21-5p	-0.39	-0.39	0.69	2005, 2007, 2009, 2011
ELF2	ENST00000394235.2	E74-like factor 2 (ets domain transcription factor)	26	1	1	0	0	0	0	0	0	1	hsa-miR-21-5p	-0.38	-0.38	0.83	2005, 2007, 2009, 2011
RECK	ENST00000377966.3	reversion-inducing-cysteine-rich protein with kazal motifs	10	1	1	0	0	0	0	0	0	0	hsa-miR-21-5p	-0.38	-0.38	0.63	2005, 2007, 2009, 2011
PCBP1	ENST00000303577.5	poly(rC) binding protein 1	4294	1	0	1	0	0	0	0	0	0	hsa-miR-21-5p	-0.38	-0.38	0.29	2005, 2007, 2009, 2011
SLC16A10	ENST00000368850.3	solute carrier family 16 (aromatic amino acid transporter), member 10	233	1	1	0	0	2	1	1	0	0	hsa-miR-21-5p	-0.37	-0.64	< 0.1
ST3GAL6	ENST00000265261.6	ST3 beta-galactoside alpha-2,3-sialyltransferase 6	150	1	1	0	0	2	0	1	1	2	hsa-miR-21-5p	-0.37	-0.74	0.18	2011
KBTBD6	ENST00000379485.1	kelch repeat and BTB (POZ) domain containing 6	51	1	1	0	0	1	0	1	0	0	hsa-miR-21-5p	-0.37	-0.37	0.64	2005, 2007, 2009, 2011
PPP1R3A	ENST00000284601.3	protein phosphatase 1, regulatory subunit 3A	5	1	1	0	0	1	0	1	0	0	hsa-miR-21-5p	-0.37	-0.41	0.3	2005, 2007
SKI	ENST00000378536.4	v-ski avian sarcoma viral oncogene homolog	613	1	1	0	0	0	0	0	0	0	hsa-miR-590-5p	-0.37	-0.37	0.83	2005, 2007, 2009, 2011
DMRTC1B	ENST00000373532.3	DMRT-like family C1B	5	1	0	1	0	0	0	0	0	0	hsa-miR-21-5p	-0.35	-0.35	< 0.1
STAG2	ENST00000371160.1	stromal antigen 2	216	1	1	0	0	0	0	0	0	1	hsa-miR-21-5p	-0.35	-0.36	0.71	2005, 2007, 2009, 2011
PITX2	ENST00000306732.3	paired-like homeodomain 2	75	1	0	1	0	0	0	0	0	0	hsa-miR-21-5p	-0.34	-0.34	0.5	2005, 2007, 2009, 2011
CD69	ENST00000228434.3	CD69 molecule	5	1	0	1	0	0	0	0	0	0	hsa-miR-21-5p	-0.34	-0.34	0.37	2009, 2011
TADA2A	ENST00000394395.2	transcriptional adaptor 2A	278	1	1	0	0	0	0	0	0	2	hsa-miR-21-5p	-0.34	-0.35	0.43
TRAPPC8	ENST00000283351.4	trafficking protein particle complex 8	502	1	0	1	0	0	0	0	0	0	hsa-miR-21-5p	-0.34	-0.35	0.51	2007, 2009, 2011
CPEB3	ENST00000412050.4	cytoplasmic polyadenylation element binding protein 3	48	2	1	1	0	0	0	0	0	1	hsa-miR-21-5p	-0.34	-0.34	0.57	2005, 2007, 2009, 2011
PCSK6	ENST00000348070.1	proprotein convertase subtilisin/kexin type 6	670	1	1	0	0	0	0	0	0	0	hsa-miR-21-5p	-0.33	-0.33	0.55	2005, 2007, 2009, 2011
SESN1	ENST00000436639.2	sestrin 1	96	1	0	0	1	0	0	0	0	1	hsa-miR-21-5p	-0.33	-0.33	0.23	2011
PCBP2	ENST00000455667.3	poly(rC) binding protein 2	24310	1	0	1	0	0	0	0	0	0	hsa-miR-21-5p	-0.33	-0.35	0.4	2005, 2007, 2009, 2011
HRK	ENST00000257572.5	harakiri, BCL2 interacting protein (contains only BH3 domain)	19	1	1	0	0	1	0	1	0	1	hsa-miR-21-5p	-0.33	-0.37	0.34
BCL7A	ENST00000538010.1	B-cell CLL/lymphoma 7A	96	1	1	0	0	0	0	0	0	1	hsa-miR-21-5p	-0.32	-0.33	0.53	2009, 2011
GLCCI1	ENST00000223145.5	glucocorticoid induced transcript 1	654	1	0	1	0	0	0	0	0	0	hsa-miR-21-5p	-0.32	-0.32	0.51	2005, 2007, 2011
GABRB2	ENST00000393959.1	gamma-aminobutyric acid (GABA) A receptor, beta 2	5	1	1	0	0	1	1	0	0	0	hsa-miR-21-5p	-0.32	-0.32	0.79	2009, 2011
ARMC10	ENST00000323716.3	armadillo repeat containing 10	147	2	2	0	0	1	0	0	1	1	hsa-miR-21-5p	-0.31	-0.62	0.49
LANCL1	ENST00000443314.1	LanC lantibiotic synthetase component C-like 1 (bacterial)	3395	1	1	0	0	0	0	0	0	2	hsa-miR-21-5p	-0.31	-0.32	< 0.1	2009, 2011
PAN3	ENST00000282391.5	PAN3 poly(A) specific ribonuclease subunit homolog (S. cerevisiae)	361	1	0	1	0	0	0	0	0	1	hsa-miR-21-5p	-0.31	-0.32	0.51	2007, 2009, 2011
ST6GAL1	ENST00000169298.3	ST6 beta-galactosamide alpha-2,6-sialyltranferase 1	549	1	1	0	0	0	0	0	0	1	hsa-miR-21-5p	-0.31	-0.32	0.29	2011
ASF1A	ENST00000229595.5	anti-silencing function 1A histone chaperone	790	1	0	0	1	0	0	0	0	0	hsa-miR-21-5p	-0.3	-0.3	0.26	2005, 2007, 2009, 2011
RBPJ	ENST00000342320.4	recombination signal binding protein for immunoglobulin kappa J region	70	1	0	1	0	1	1	0	0	1	hsa-miR-21-5p	-0.3	-0.38	0.51	2007, 2009, 2011
PBRM1	ENST00000356770.4	polybromo 1	689	1	1	0	0	0	0	0	0	0	hsa-miR-21-5p	-0.3	-0.3	0.49	2005, 2007, 2009, 2011
JHDM1D	ENST00000397560.2	jumonji C domain containing histone demethylase 1 homolog D (S. cerevisiae)	470	1	1	0	0	0	0	0	0	0	hsa-miR-21-5p	-0.3	-0.3	0.8	2009, 2011
JAG1	ENST00000254958.5	jagged 1	421	1	1	0	0	0	0	0	0	0	hsa-miR-21-5p	-0.3	-0.31	0.71	2005, 2007, 2009, 2011
MAP2K3	ENST00000342679.4	mitogen-activated protein kinase kinase 3	34	1	1	0	0	0	0	0	0	0	hsa-miR-21-5p	-0.3	-0.3	0.58	2009, 2011
GRAMD3	ENST00000285689.3	GRAM domain containing 3	232	1	1	0	0	0	0	0	0	0	hsa-miR-21-5p	-0.3	-0.47	0.6	2009, 2011
CHIC1	ENST00000373504.6	cysteine-rich hydrophobic domain 1	16	1	0	1	0	1	0	1	0	1	hsa-miR-21-5p	-0.3	-0.34	0.5	2009, 2011
TMEM170A	ENST00000357613.4	transmembrane protein 170A	70	1	1	0	0	0	0	0	0	0	hsa-miR-21-5p	-0.3	-0.44	0.62
DCAF7	ENST00000310827.4	DDB1 and CUL4 associated factor 7	3289	1	1	0	0	0	0	0	0	2	hsa-miR-21-5p	-0.29	-0.29	0.32	2011
HIPK3	ENST00000303296.4	homeodomain interacting protein kinase 3	933	2	1	1	0	0	0	0	0	0	hsa-miR-21-5p	-0.29	-0.3	0.84
TIAM1	ENST00000286827.3	T-cell lymphoma invasion and metastasis 1	20	1	0	1	0	1	0	1	0	0	hsa-miR-21-5p	-0.29	-0.43	0.52	2007, 2009, 2011
OSR1	ENST00000272223.2	odd-skipped related 1 (Drosophila)	15	1	0	1	0	0	0	0	0	0	hsa-miR-21-5p	-0.29	-0.29	0.52	2005, 2007, 2009, 2011
MAP3K1	ENST00000399503.3	mitogen-activated protein kinase kinase kinase 1, E3 ubiquitin protein ligase	137	1	1	0	0	0	0	0	0	1	hsa-miR-21-5p	-0.29	-0.29	0.71	2009, 2011
C10orf12	ENST00000286067.2	chromosome 10 open reading frame 12	49	1	0	1	0	0	0	0	0	0	hsa-miR-21-5p	-0.29	-0.29	0.52	2009, 2011
CASKIN1	ENST00000343516.6	CASK interacting protein 1	6	1	1	0	0	0	0	0	0	0	hsa-miR-21-5p	-0.28	-0.28	0.76	2005, 2007, 2009, 2011
MBLAC2	ENST00000316610.6	metallo-beta-lactamase domain containing 2	498	1	0	1	0	0	0	0	0	0	hsa-miR-21-5p	-0.28	-0.28	0.33	2009, 2011
DAZL	ENST00000250863.8	deleted in azoospermia-like	5	1	0	1	0	1	0	0	1	0	hsa-miR-590-5p	-0.28	-0.28	0.19	2005, 2007
NFIB	ENST00000397575.3	nuclear factor I/B	1149	1	1	0	0	2	0	1	1	0	hsa-miR-21-5p	-0.28	-0.3	0.75	2005, 2007, 2009, 2011
XKR6	ENST00000304437.2	XK, Kell blood group complex subunit-related family, member 6	5	1	0	1	0	0	0	0	0	0	hsa-miR-21-5p	-0.28	-0.28	0.5	2007, 2011
ERG	ENST00000398905.1	v-ets avian erythroblastosis virus E26 oncogene homolog	184	1	0	1	0	0	0	0	0	0	hsa-miR-21-5p	-0.28	-0.28	0.52	2011
ALX1	ENST00000316824.3	ALX homeobox 1	37	1	0	1	0	1	0	1	0	0	hsa-miR-21-5p	-0.27	-0.47	0.52	2005, 2007, 2009, 2011
PLAG1	ENST00000316981.3	pleiomorphic adenoma gene 1	58	3	0	2	1	1	0	1	0	0	hsa-miR-21-5p	-0.27	-0.36	0.81	2005, 2007, 2009, 2011
CNTFR	ENST00000351266.4	ciliary neurotrophic factor receptor	19	1	0	1	0	0	0	0	0	0	hsa-miR-21-5p	-0.27	-0.27	0.42	2005, 2007, 2009, 2011
RP11-766F14.2	ENST00000511828.1	Protein LOC285556	5	1	1	0	0	3	1	1	1	1	hsa-miR-21-5p	-0.27	-0.27	0.19
PSRC1	ENST00000409267.1	proline/serine-rich coiled-coil 1	2239	1	0	1	0	0	0	0	0	0	hsa-miR-21-5p	-0.27	-0.27	< 0.1	2007
ZFP36L2	ENST00000282388.3	ZFP36 ring finger protein-like 2	317	1	0	1	0	0	0	0	0	2	hsa-miR-21-5p	-0.27	-0.28	0.52	2009, 2011
ACVR1C	ENST00000243349.8	activin A receptor, type IC	27	1	0	1	0	1	0	0	1	0	hsa-miR-21-5p	-0.27	-0.28	0.57	2009, 2011
THRB	ENST00000396671.2	thyroid hormone receptor, beta	55	2	0	2	0	0	0	0	0	0	hsa-miR-21-5p	-0.26	-0.41	0.77	2007, 2009, 2011
FBXO11	ENST00000402508.1	F-box protein 11	359	1	0	1	0	0	0	0	0	1	hsa-miR-21-5p	-0.26	-0.26	0.51	2007, 2009, 2011
SRL	ENST00000399609.3	sarcalumenin	5	1	1	0	0	0	0	0	0	0	hsa-miR-21-5p	-0.26	-0.26	0.33	2009, 2011
XKR8	ENST00000373884.5	XK, Kell blood group complex subunit-related family, member 8	7	1	1	0	0	0	0	0	0	0	hsa-miR-21-5p	-0.26	-0.26	0.36	2009, 2011
CSRNP3	ENST00000314499.7	cysteine-serine-rich nuclear protein 3	24	1	1	0	0	0	0	0	0	3	hsa-miR-21-5p	-0.26	-0.26	0.83	2011
FAM46A	ENST00000369754.3	family with sequence similarity 46, member A	899	1	0	1	0	1	0	1	0	0	hsa-miR-21-5p	-0.26	-0.28	0.51	2007, 2009
ZBTB47	ENST00000457842.3	zinc finger and BTB domain containing 47	81	1	1	0	0	0	0	0	0	1	hsa-miR-21-5p	-0.26	-0.29	0.72	2009, 2011
NAA50	ENST00000240922.3	N(alpha)-acetyltransferase 50, NatE catalytic subunit	260	1	0	1	0	1	0	1	0	5	hsa-miR-21-5p	-0.26	-0.46	0.47	2007
LEMD3	ENST00000308330.2	LEM domain containing 3	189	1	0	1	0	0	0	0	0	0	hsa-miR-21-5p	-0.26	-0.26	0.52	2005, 2007, 2009, 2011
PVRL3	ENST00000485303.1	poliovirus receptor-related 3	361	1	0	1	0	0	0	0	0	1	hsa-miR-21-5p	-0.26	-0.26	0.51
STAT3	ENST00000585517.1	signal transducer and activator of transcription 3 (acute-phase response factor)	478	1	0	1	0	1	0	1	0	0	hsa-miR-21-5p	-0.25	-0.28	0.36	2011
ZSWIM6	ENST00000252744.5	zinc finger, SWIM-type containing 6	933	1	1	0	0	1	1	0	0	0	hsa-miR-21-5p	-0.25	-0.51	0.74	2011
SESTD1	ENST00000428443.3	SEC14 and spectrin domains 1	478	1	0	1	0	1	0	0	1	3	hsa-miR-21-5p	-0.25	-0.28	0.57	2011
RBM22	ENST00000199814.4	RNA binding motif protein 22	4854	1	0	1	0	0	0	0	0	0	hsa-miR-21-5p	-0.25	-0.25	0.51
RASA2	ENST00000286364.3	RAS p21 protein activator 2	170	1	1	0	0	1	0	1	0	0	hsa-miR-21-5p	-0.25	-0.25	0.54
PAG1	ENST00000220597.4	phosphoprotein associated with glycosphingolipid microdomains 1	53	1	1	0	0	1	0	1	0	2	hsa-miR-21-5p	-0.25	-0.29	0.55	2009, 2011
KLHL42	ENST00000381271.2	kelch-like family member 42	2120	1	0	1	0	1	0	0	1	0	hsa-miR-21-5p	-0.24	-0.25	0.51	2005, 2007, 2009, 2011
PURA	ENST00000331327.3	purine-rich element binding protein A	367	1	0	0	1	1	0	0	1	0	hsa-miR-590-5p	-0.24	-0.3	0.32	2007
ADNP	ENST00000371602.4	activity-dependent neuroprotector homeobox	635	2	0	1	1	0	0	0	0	1	hsa-miR-21-5p	-0.24	-0.26	0.61	2005, 2007, 2011
SRSF3	ENST00000373715.6	serine/arginine-rich splicing factor 3	2593	1	0	1	0	0	0	0	0	2	hsa-miR-21-5p	-0.24	-0.3	0.44	2005, 2007, 2009, 2011
AP1AR	ENST00000274000.5	adaptor-related protein complex 1 associated regulatory protein	89	1	1	0	0	0	0	0	0	0	hsa-miR-21-5p	-0.24	-0.32	0.84	2005, 2007, 2009, 2011
NFIA	ENST00000403491.3	nuclear factor I/A	5	1	1	0	0	1	0	1	0	1	hsa-miR-21-5p	-0.24	-0.24	0.7	2011
CCL22	ENST00000219235.4	chemokine (C-C motif) ligand 22	5	1	0	1	0	0	0	0	0	1	hsa-miR-21-5p	-0.23	-0.23	0.49	2009, 2011
VTA1	ENST00000367630.4	vesicle (multivesicular body) trafficking 1	1424	1	0	1	0	0	0	0	0	1	hsa-miR-21-5p	-0.23	-0.23	0.14
ARHGEF12	ENST00000397843.2	Rho guanine nucleotide exchange factor (GEF) 12	815	1	0	1	0	0	0	0	0	0	hsa-miR-21-5p	-0.23	-0.27	0.52	2009, 2011
PIK3R1	ENST00000521381.1	phosphoinositide-3-kinase, regulatory subunit 1 (alpha)	217	2	0	2	0	0	0	0	0	2	hsa-miR-21-5p	-0.23	-0.24	0.77	2007, 2009, 2011
WWP1	ENST00000517970.1	WW domain containing E3 ubiquitin protein ligase 1	161	1	0	1	0	0	0	0	0	0	hsa-miR-21-5p	-0.23	-0.23	0.51	2005, 2007, 2009, 2011
PRRG4	ENST00000257836.3	proline rich Gla (G-carboxyglutamic acid) 4 (transmembrane)	47	1	1	0	0	0	0	0	0	1	hsa-miR-21-5p	-0.23	-0.27	0.33	2011
ZNF704	ENST00000327835.3	zinc finger protein 704	124	1	0	1	0	1	0	1	0	0	hsa-miR-21-5p	-0.23	-0.23	0.48	2007, 2009, 2011
MAPK10	ENST00000395169.3	mitogen-activated protein kinase 10	5	1	0	1	0	1	0	0	1	1	hsa-miR-21-5p	-0.23	-0.31	0.49	2011
SOCS6	ENST00000397942.3	suppressor of cytokine signaling 6	140	1	1	0	0	0	0	0	0	1	hsa-miR-21-5p	-0.22	-0.28	0.42	2009, 2011
FRS2	ENST00000550389.1	fibroblast growth factor receptor substrate 2	176	1	1	0	0	1	0	1	0	2	hsa-miR-21-5p	-0.22	-0.33	0.26	2007, 2011
VASH2	ENST00000366968.4	vasohibin 2	70	1	0	0	1	1	0	0	1	0	hsa-miR-21-5p	-0.22	-0.23	0.21
NELL2	ENST00000395487.2	NEL-like 2 (chicken)	32	1	0	1	0	0	0	0	0	0	hsa-miR-21-5p	-0.22	-0.22	0.39	2011
NIPAL1	ENST00000295461.5	NIPA-like domain containing 1	137	1	1	0	0	1	0	0	1	0	hsa-miR-21-5p	-0.22	-0.22	0.51
SOX2	ENST00000325404.1	SRY (sex determining region Y)-box 2	506	1	0	1	0	0	0	0	0	0	hsa-miR-21-5p	-0.22	-0.22	0.25	2005, 2007, 2009, 2011
ZBTB8A	ENST00000316459.4	zinc finger and BTB domain containing 8A	287	1	0	1	0	0	0	0	0	0	hsa-miR-21-5p	-0.22	-0.26	0.44
EIF4EBP2	ENST00000373218.4	eukaryotic translation initiation factor 4E binding protein 2	690	1	0	1	0	2	0	1	1	0	hsa-miR-21-5p	-0.21	-0.31	0.52	2009, 2011
CNOT8	ENST00000285896.6	CCR4-NOT transcription complex, subunit 8	319	1	0	1	0	0	0	0	0	0	hsa-miR-21-5p	-0.21	-0.26	0.23
LIFR	ENST00000263409.4	leukemia inhibitory factor receptor alpha	44	1	0	1	0	1	1	0	0	0	hsa-miR-21-5p	-0.21	-0.24	0.52	2009, 2011
KLF6	ENST00000542957.1	Kruppel-like factor 6	4644	1	0	1	0	1	0	0	1	0	hsa-miR-21-5p	-0.21	-0.21	0.55	2011
RAD21	ENST00000297338.2	RAD21 homolog (S. pombe)	5	1	0	1	0	0	0	0	0	0	hsa-miR-21-5p	-0.21	-0.21	0.28
CADM2	ENST00000383699.3	cell adhesion molecule 2	5	1	0	0	1	1	0	1	0	1	hsa-miR-21-5p	-0.21	-0.21	0.22	2007
GATAD2B	ENST00000368655.4	GATA zinc finger domain containing 2B	48	2	2	0	0	0	0	0	0	0	hsa-miR-21-5p	-0.21	-0.65	0.94	2011
PI15	ENST00000260113.2	peptidase inhibitor 15	12	1	1	0	0	0	0	0	0	1	hsa-miR-21-5p	-0.21	-0.21	0.7	2009, 2011
FGD4	ENST00000427716.2	FYVE, RhoGEF and PH domain containing 4	38	1	1	0	0	0	0	0	0	1	hsa-miR-21-5p	-0.21	-0.28	< 0.1	2011
MSX1	ENST00000382723.4	msh homeobox 1	239	1	0	0	1	0	0	0	0	0	hsa-miR-21-5p	-0.21	-0.25	0.29	2007, 2009, 2011
SMARCD1	ENST00000394963.4	SWI/SNF related, matrix associated, actin dependent regulator of chromatin, subfamily d, member 1	952	1	1	0	0	0	0	0	0	0	hsa-miR-21-5p	-0.21	-0.21	0.49	2005, 2007, 2009, 2011
MRPL49	ENST00000279242.2	mitochondrial ribosomal protein L49	142	1	0	0	1	0	0	0	0	0	hsa-miR-21-5p	-0.21	-0.21	0.27	2005, 2007, 2009, 2011
CCR7	ENST00000246657.2	chemokine (C-C motif) receptor 7	5	1	1	0	0	0	0	0	0	0	hsa-miR-21-5p	-0.2	-0.2	< 0.1	2009, 2011
SLC10A7	ENST00000264986.3	solute carrier family 10, member 7	77	1	0	1	0	0	0	0	0	0	hsa-miR-21-5p	-0.2	-0.26	0.47	2009, 2011
MIA3	ENST00000344922.5	melanoma inhibitory activity family, member 3	647	1	0	0	1	0	0	0	0	3	hsa-miR-21-5p	-0.2	-0.28	0.21
NPAS3	ENST00000346562.2	neuronal PAS domain protein 3	9	2	0	1	1	0	0	0	0	0	hsa-miR-21-5p	-0.2	-0.2	0.57	2011
MARCH5	ENST00000358935.2	membrane-associated ring finger (C3HC4) 5	881	1	0	1	0	0	0	0	0	0	hsa-miR-21-5p	-0.2	-0.2	0.34	2011
NUDT5	ENST00000491614.1	nudix (nucleoside diphosphate linked moiety X)-type motif 5	808	1	0	1	0	1	1	0	0	2	hsa-miR-21-5p	-0.2	-0.57	0.52
ZCCHC3	ENST00000382352.3	zinc finger, CCHC domain containing 3	1328	1	0	1	0	0	0	0	0	0	hsa-miR-21-5p	-0.2	-0.2	0.49	2011
PPP3CA	ENST00000512215.1	protein phosphatase 3, catalytic subunit, alpha isozyme	259	1	0	1	0	0	0	0	0	0	hsa-miR-590-5p	-0.2	-0.2	0.5	2005, 2007, 2009, 2011
SPG20	ENST00000438666.2	spastic paraplegia 20 (Troyer syndrome)	642	1	0	0	1	0	0	0	0	0	hsa-miR-21-5p	-0.2	-0.2	0.28	2005, 2007, 2009, 2011
MXD1	ENST00000264444.2	MAX dimerization protein 1	183	1	0	0	1	0	0	0	0	1	hsa-miR-590-5p	-0.2	-0.2	0.23
VHL	ENST00000256474.2	von Hippel-Lindau tumor suppressor, E3 ubiquitin protein ligase	2386	1	0	1	0	0	0	0	0	1	hsa-miR-21-5p	-0.2	-0.21	0.2
RPRD1A	ENST00000399022.4	regulation of nuclear pre-mRNA domain containing 1A	333	1	0	1	0	0	0	0	0	1	hsa-miR-21-5p	-0.2	-0.21	0.18	2011
CBX4	ENST00000269397.4	chromobox homolog 4	3211	1	0	1	0	0	0	0	0	0	hsa-miR-21-5p	-0.2	-0.27	0.4	2005, 2007, 2009, 2011
CHD7	ENST00000423902.2	chromodomain helicase DNA binding protein 7	925	1	0	1	0	2	2	0	0	0	hsa-miR-21-5p	-0.19	-0.39	0.52	2011
BOLL	ENST00000392296.4	bol, boule-like (Drosophila)	15	1	0	1	0	0	0	0	0	0	hsa-miR-21-5p	-0.19	-0.19	0.14	2005, 2007, 2009, 2011
RPP25	ENST00000322177.5	ribonuclease P/MRP 25kDa subunit	546	1	0	1	0	1	0	1	0	0	hsa-miR-21-5p	-0.19	-0.21	0.47
ABHD10	ENST00000494817.1	abhydrolase domain containing 10	929	1	0	1	0	0	0	0	0	1	hsa-miR-21-5p	-0.19	-0.2	< 0.1
IL6ST	ENST00000381287.4	interleukin 6 signal transducer (gp130, oncostatin M receptor)	213	1	0	1	0	0	0	0	0	1	hsa-miR-21-5p	-0.19	-0.25	0.41
SERP1	ENST00000239944.2	stress-associated endoplasmic reticulum protein 1	3242	1	0	1	0	0	0	0	0	0	hsa-miR-590-5p	-0.19	-0.23	0.26
RYBP	ENST00000477973.2	RING1 and YY1 binding protein	342	1	0	0	1	0	0	0	0	0	hsa-miR-21-5p	-0.19	-0.2	0.26
TAGAP	ENST00000367066.3	T-cell activation RhoGTPase activating protein	5	1	0	1	0	0	0	0	0	0	hsa-miR-21-5p	-0.19	-0.19	0.52	2005, 2007, 2009, 2011
RASEF	ENST00000376447.3	RAS and EF-hand domain containing	298	1	1	0	0	0	0	0	0	0	hsa-miR-21-5p	-0.19	-0.19	< 0.1
JPH1	ENST00000342232.4	junctophilin 1	53	1	0	1	0	0	0	0	0	0	hsa-miR-21-5p	-0.19	-0.22	0.48	2007, 2009, 2011
FBXO28	ENST00000424254.2	F-box protein 28	461	1	1	0	0	0	0	0	0	1	hsa-miR-21-5p	-0.19	-0.37	0.48	2011
MBNL1	ENST00000357472.3	muscleblind-like splicing regulator 1	135	1	0	1	0	0	0	0	0	0	hsa-miR-21-5p	-0.18	-0.18	0.51	2005, 2007, 2009, 2011
RAD51L3-RFFL	ENST00000593039.1	Uncharacterized protein	670	1	0	1	0	0	0	0	0	0	hsa-miR-21-5p	-0.18	-0.22	0.51
GTPBP1	ENST00000216044.5	GTP binding protein 1	1765	1	0	1	0	0	0	0	0	0	hsa-miR-21-5p	-0.18	-0.18	0.52	2009, 2011
MICALL1	ENST00000215957.6	MICAL-like 1	374	1	1	0	0	0	0	0	0	0	hsa-miR-21-5p	-0.18	-0.19	0.17	2009, 2011
EPHA4	ENST00000281821.2	EPH receptor A4	64	1	1	0	0	0	0	0	0	1	hsa-miR-21-5p	-0.18	-0.19	< 0.1	2005, 2007, 2009, 2011
UBR3	ENST00000272793.5	ubiquitin protein ligase E3 component n-recognin 3 (putative)	200	1	0	1	0	0	0	0	0	0	hsa-miR-21-5p	-0.18	-0.23	0.39	2005, 2007, 2011
NEGR1	ENST00000357731.5	neuronal growth regulator 1	28	1	0	1	0	2	1	0	1	0	hsa-miR-21-5p	-0.18	-0.36	0.61
VCL	ENST00000372755.3	vinculin	189	2	1	1	0	0	0	0	0	0	hsa-miR-21-5p	-0.18	-0.36	0.69	2011
FAM63B	ENST00000559228.1	family with sequence similarity 63, member B	41	1	0	0	1	0	0	0	0	2	hsa-miR-21-5p	-0.18	-0.19	0.32	2007, 2009, 2011
KLHL15	ENST00000328046.8	kelch-like family member 15	42	1	1	0	0	1	0	0	1	2	hsa-miR-21-5p	-0.18	-0.41	0.71	2011
ESM1	ENST00000381405.4	endothelial cell-specific molecule 1	10	1	0	1	0	0	0	0	0	0	hsa-miR-21-5p	-0.17	-0.17	0.5	2011
POC1B	ENST00000378528.2	POC1 centriolar protein B	61	1	0	1	0	0	0	0	0	0	hsa-miR-21-5p	-0.17	-0.17	ORF
BTG2	ENST00000290551.4	BTG family, member 2	758	1	0	0	1	0	0	0	0	1	hsa-miR-21-5p	-0.17	-0.17	0.28	2005, 2007, 2009, 2011
LRP6	ENST00000261349.4	low density lipoprotein receptor-related protein 6	157	1	0	1	0	1	0	0	1	3	hsa-miR-21-5p	-0.17	-0.24	0.41	2009, 2011
TESK2	ENST00000372084.1	testis-specific kinase 2	11	1	1	0	0	0	0	0	0	0	hsa-miR-21-5p	-0.17	-0.17	< 0.1
COL4A1	ENST00000375820.4	collagen, type IV, alpha 1	6549	1	0	1	0	0	0	0	0	2	hsa-miR-21-5p	-0.17	-0.24	0.22	2009, 2011
RAVER2	ENST00000371072.4	ribonucleoprotein, PTB-binding 2	218	1	1	0	0	0	0	0	0	0	hsa-miR-21-5p	-0.17	-0.2	< 0.1	2011
FGF7	ENST00000267843.4	fibroblast growth factor 7	5	1	0	1	0	0	0	0	0	0	hsa-miR-21-5p	-0.17	-0.17	< 0.1
MICALCL	ENST00000256186.2	MICAL C-terminal like	62	1	1	0	0	0	0	0	0	1	hsa-miR-21-5p	-0.17	-0.24	0.48
RFFL	ENST00000315249.7	ring finger and FYVE-like domain containing E3 ubiquitin protein ligase	670	1	0	1	0	0	0	0	0	0	hsa-miR-21-5p	-0.17	-0.21	0.51	2009, 2011
CDC25A	ENST00000302506.3	cell division cycle 25A	5	1	1	0	0	0	0	0	0	0	hsa-miR-21-5p	-0.17	-0.17	0.62	2005, 2007, 2009, 2011
MBNL3	ENST00000370839.3	muscleblind-like splicing regulator 3	593	1	0	1	0	0	0	0	0	2	hsa-miR-21-5p	-0.17	-0.21	0.52	2011
RGS7BP	ENST00000334025.2	regulator of G-protein signaling 7 binding protein	5	1	0	0	1	0	0	0	0	0	hsa-miR-590-5p	-0.17	-0.17	0.21	2009, 2011
KPNA4	ENST00000334256.4	karyopherin alpha 4 (importin alpha 3)	111	1	1	0	0	1	0	0	1	1	hsa-miR-21-5p	-0.17	-0.26	0.11	2011
AKIRIN1	ENST00000432648.3	akirin 1	798	1	0	0	1	0	0	0	0	1	hsa-miR-21-5p	-0.17	-0.21	0.31
ROR1	ENST00000371079.1	receptor tyrosine kinase-like orphan receptor 1	80	1	0	1	0	0	0	0	0	0	hsa-miR-21-5p	-0.17	-0.17	0.5
CCL20	ENST00000409189.3	chemokine (C-C motif) ligand 20	16	1	1	0	0	0	0	0	0	0	hsa-miR-21-5p	-0.17	-0.6	0.33	2009, 2011
PURG	ENST00000475541.1	purine-rich element binding protein G	29	2	2	0	0	0	0	0	0	1	hsa-miR-21-5p	-0.17	-0.47	< 0.1
PIKFYVE	ENST00000264380.4	phosphoinositide kinase, FYVE finger containing	107	1	1	0	0	1	0	0	1	0	hsa-miR-21-5p	-0.16	-0.16	< 0.1	2009, 2011
EGR3	ENST00000317216.2	early growth response 3	21	1	0	0	1	0	0	0	0	0	hsa-miR-21-5p	-0.16	-0.16	0.21	2009, 2011
ANKRD46	ENST00000335659.3	ankyrin repeat domain 46	33	1	1	0	0	1	0	0	1	0	hsa-miR-21-5p	-0.16	-0.32	0.11
AIF1L	ENST00000372300.1	allograft inflammatory factor 1-like	487	1	0	1	0	0	0	0	0	0	hsa-miR-21-5p	-0.16	-0.24	0.25	2011
TET1	ENST00000373644.4	tet methylcytosine dioxygenase 1	5	1	0	1	0	0	0	0	0	1	hsa-miR-21-5p	-0.16	-0.16	0.52	2009, 2011
HNRNPK	ENST00000376281.4	heterogeneous nuclear ribonucleoprotein K	124	1	0	1	0	1	0	1	0	0	hsa-miR-21-5p	-0.16	-0.25	0.51	2005, 2007
SOWAHC	ENST00000356454.3	sosondowah ankyrin repeat domain family member C	431	1	1	0	0	0	0	0	0	0	hsa-miR-21-5p	-0.16	-0.18	< 0.1
EDNRB	ENST00000377211.4	endothelin receptor type B	5	1	1	0	0	0	0	0	0	0	hsa-miR-21-5p	-0.16	-0.16	ORF
SLMAP	ENST00000295951.3	sarcolemma associated protein	208	1	0	1	0	1	0	0	1	0	hsa-miR-21-5p	-0.16	-0.19	0.15
C11orf87	ENST00000327419.6	chromosome 11 open reading frame 87	5	1	0	1	0	0	0	0	0	2	hsa-miR-21-5p	-0.15	-0.15	0.22
MKX	ENST00000375790.5	mohawk homeobox	165	1	0	1	0	0	0	0	0	0	hsa-miR-21-5p	-0.15	-0.15	0.31
AGO2	ENST00000220592.5	argonaute RISC catalytic component 2	350	1	0	1	0	0	0	0	0	5	hsa-miR-21-5p	-0.15	-1.64	0.24	2005, 2007
GLYR1	ENST00000436648.5	glyoxylate reductase 1 homolog (Arabidopsis)	31	1	0	0	1	0	0	0	0	0	hsa-miR-21-5p	-0.15	-0.15	0.22	2005, 2007, 2009, 2011
PTPN14	ENST00000366956.5	protein tyrosine phosphatase, non-receptor type 14	301	1	0	1	0	1	0	0	1	3	hsa-miR-21-5p	-0.15	-0.17	0.43	2011
PDZD2	ENST00000438447.1	PDZ domain containing 2	5	1	1	0	0	1	0	1	0	0	hsa-miR-21-5p	-0.15	-0.15	0.31	2007, 2009, 2011
AGO4	ENST00000373210.3	argonaute RISC catalytic component 4	96	1	1	0	0	0	0	0	0	1	hsa-miR-21-5p	-0.15	-0.15	0.11	2009, 2011
CD97	ENST00000357355.3	CD97 molecule	1041	1	0	0	1	0	0	0	0	0	hsa-miR-21-5p	-0.15	-0.15	0.22
PANK3	ENST00000239231.6	pantothenate kinase 3	522	1	0	1	0	0	0	0	0	2	hsa-miR-21-5p	-0.14	-0.19	0.49	2009
IL6R	ENST00000344086.4	interleukin 6 receptor	13	1	1	0	0	0	0	0	0	2	hsa-miR-21-5p	-0.14	-0.24	0.78	2011
DNAJA2	ENST00000317089.5	DnaJ (Hsp40) homolog, subfamily A, member 2	1487	1	0	1	0	0	0	0	0	0	hsa-miR-21-5p	-0.14	-0.14	0.52	2009, 2011
GPC4	ENST00000370828.3	glypican 4	542	1	1	0	0	0	0	0	0	1	hsa-miR-21-5p	-0.14	-0.18	< 0.1
SOX7	ENST00000304501.1	SRY (sex determining region Y)-box 7	47	1	0	0	1	0	0	0	0	1	hsa-miR-21-5p	-0.14	-0.21	0.3	2005, 2007, 2009, 2011
EFNA2	ENST00000215368.2	ephrin-A2	83	1	0	1	0	0	0	0	0	0	hsa-miR-590-5p	-0.14	-0.14	0.47
FHDC1	ENST00000260008.3	FH2 domain containing 1	53	1	0	1	0	0	0	0	0	1	hsa-miR-21-5p	-0.14	-0.14	0.18	2011
SNX29	ENST00000566228.1	sorting nexin 29	266	1	0	1	0	0	0	0	0	0	hsa-miR-21-5p	-0.13	-0.17	0.52	2009
UBN2	ENST00000473989.3	ubinuclein 2	238	1	0	1	0	2	0	2	0	3	hsa-miR-21-5p	-0.13	-0.15	0.51	2009, 2011
RSRC2	ENST00000331738.7	arginine/serine-rich coiled-coil 2	320	1	0	1	0	0	0	0	0	1	hsa-miR-21-5p	-0.13	-0.22	0.35
AP5M1	ENST00000261558.3	adaptor-related protein complex 5, mu 1 subunit	198	1	0	0	1	1	0	1	0	6	hsa-miR-21-5p	-0.13	-0.29	0.33
RASA1	ENST00000456692.2	RAS p21 protein activator (GTPase activating protein) 1	1700	1	0	0	1	0	0	0	0	0	hsa-miR-21-5p	-0.13	-0.13	0.34	2005, 2007, 2011
POM121C	ENST00000257665.5	POM121 transmembrane nucleoporin C	5	1	0	0	1	0	0	0	0	0	hsa-miR-590-5p	-0.13	-0.13	0.3	2011
ROBO2	ENST00000461745.1	roundabout, axon guidance receptor, homolog 2 (Drosophila)	22	1	0	0	1	0	0	0	0	1	hsa-miR-21-5p	-0.13	-0.13	0.22	2011
TRPM7	ENST00000560955.1	transient receptor potential cation channel, subfamily M, member 7	281	1	0	1	0	0	0	0	0	0	hsa-miR-21-5p	-0.13	-0.14	0.52	2005, 2007, 2011
KCNK10	ENST00000340700.5	potassium channel, subfamily K, member 10	5	1	0	1	0	1	1	0	0	3	hsa-miR-21-5p	-0.13	-0.21	0.49	2011
RDX	ENST00000343115.4	radixin	44	1	0	1	0	0	0	0	0	1	hsa-miR-21-5p	-0.13	-0.13	0.51
TGFBR2	ENST00000359013.4	transforming growth factor, beta receptor II (70/80kDa)	2168	2	0	1	1	0	0	0	0	3	hsa-miR-21-5p	-0.13	-0.17	0.63	2007, 2009, 2011
HGF	ENST00000222390.5	hepatocyte growth factor (hepapoietin A; scatter factor)	18	1	0	1	0	0	0	0	0	1	hsa-miR-21-5p	-0.13	-0.13	0.18
MARCH6	ENST00000274140.5	membrane-associated ring finger (C3HC4) 6, E3 ubiquitin protein ligase	14086	1	1	0	0	0	0	0	0	3	hsa-miR-21-5p	-0.13	-0.15	0.57
ALX4	ENST00000329255.3	ALX homeobox 4	52	1	1	0	0	2	1	1	0	0	hsa-miR-21-5p	-0.12	-0.12	0.27	2011
FCHO2	ENST00000430046.2	FCH domain only 2	158	1	0	1	0	0	0	0	0	1	hsa-miR-21-5p	-0.12	-0.12	< 0.1	2005, 2007, 2009
BMPR2	ENST00000374574.2	bone morphogenetic protein receptor, type II (serine/threonine kinase)	287	2	1	1	0	1	0	1	0	4	hsa-miR-21-5p	-0.12	-0.29	0.56	2009, 2011
RHOB	ENST00000272233.4	ras homolog family member B	6532	1	0	1	0	0	0	0	0	0	hsa-miR-21-5p	-0.12	-0.25	0.15	2005, 2007, 2009, 2011
GNG12	ENST00000370982.3	guanine nucleotide binding protein (G protein), gamma 12	1362	1	0	1	0	0	0	0	0	1	hsa-miR-21-5p	-0.12	-0.13	< 0.1	2011
C16orf52	ENST00000542527.2	chromosome 16 open reading frame 52	102	1	0	0	1	0	0	0	0	1	hsa-miR-590-5p	-0.12	-0.16	0.23
KIAA1468	ENST00000398130.2	KIAA1468	756	1	0	0	1	0	0	0	0	0	hsa-miR-590-5p	-0.12	-0.12	0.26	2005, 2007
PRKCE	ENST00000306156.3	protein kinase C, epsilon	164	1	0	0	1	0	0	0	0	0	hsa-miR-21-5p	-0.12	-0.12	0.21	2009, 2011
MTMR12	ENST00000280285.5	myotubularin related protein 12	156	1	0	1	0	1	0	1	0	0	hsa-miR-21-5p	-0.12	-0.2	0.52	2009, 2011
EXTL3	ENST00000220562.4	exostosin-like glycosyltransferase 3	358	1	1	0	0	0	0	0	0	1	hsa-miR-21-5p	-0.12	-0.12	< 0.1
KLF3	ENST00000261438.5	Kruppel-like factor 3 (basic)	515	1	1	0	0	0	0	0	0	0	hsa-miR-21-5p	-0.12	-0.38	0.84	2009, 2011
BCL2	ENST00000398117.1	B-cell CLL/lymphoma 2	55	1	0	0	1	0	0	0	0	0	hsa-miR-590-5p	-0.12	-0.12	0.27	2005, 2007, 2009, 2011
BNC2	ENST00000380672.4	basonuclin 2	770	1	1	0	0	0	0	0	0	0	hsa-miR-21-5p	-0.12	-0.12	0.18	2005, 2007, 2009, 2011
BAHD1	ENST00000416165.1	bromo adjacent homology domain containing 1	76	1	0	1	0	0	0	0	0	0	hsa-miR-21-5p	-0.11	-0.11	0.23	2005, 2007, 2009, 2011
LMBR1	ENST00000353442.5	limb development membrane protein 1	1435	1	0	1	0	0	0	0	0	0	hsa-miR-21-5p	-0.11	-0.12	< 0.1	2009, 2011
SOX7	ENST00000554914.1	Transcription factor SOX-7; Uncharacterized protein; cDNA FLJ58508, highly similar to Transcription factor SOX-7	47	1	0	0	1	0	0	0	0	1	hsa-miR-21-5p	-0.11	-0.21	0.3
SLC30A10	ENST00000366926.3	solute carrier family 30, member 10	66	1	1	0	0	1	0	1	0	0	hsa-miR-21-5p	-0.11	-0.4	0.8	2009, 2011
GAB1	ENST00000262995.4	GRB2-associated binding protein 1	26	1	0	0	1	0	0	0	0	0	hsa-miR-21-5p	-0.11	-0.11	0.32	2011
MSL1	ENST00000398532.4	male-specific lethal 1 homolog (Drosophila)	4715	1	0	0	1	0	0	0	0	0	hsa-miR-21-5p	-0.11	-0.11	0.24	2009, 2011
COQ10B	ENST00000263960.2	coenzyme Q10 homolog B (S. cerevisiae)	1070	1	0	0	1	0	0	0	0	0	hsa-miR-21-5p	-0.11	-0.11	0.21
GXYLT1	ENST00000398675.3	glucoside xylosyltransferase 1	126	1	1	0	0	0	0	0	0	1	hsa-miR-21-5p	-0.11	-0.11	0.12	2009, 2011
CREBRF	ENST00000540014.1	CREB3 regulatory factor	24	1	0	0	1	2	0	1	1	0	hsa-miR-21-5p	-0.11	-0.11	0.27	2005, 2007, 2011
SASH1	ENST00000367467.3	SAM and SH3 domain containing 1	79	1	0	1	0	1	0	0	1	1	hsa-miR-21-5p	-0.11	-0.11	0.26	2011
XKR4	ENST00000327381.6	XK, Kell blood group complex subunit-related family, member 4	5	1	0	1	0	2	1	0	1	1	hsa-miR-21-5p	-0.11	-0.11	0.35
DCUN1D3	ENST00000324344.4	DCN1, defective in cullin neddylation 1, domain containing 3	53	1	0	0	1	0	0	0	0	1	hsa-miR-21-5p	-0.1	-0.17	0.26	2009, 2011
STK40	ENST00000359297.2	serine/threonine kinase 40	214	1	0	1	0	0	0	0	0	0	hsa-miR-21-5p	-0.1	-0.12	0.52	2007, 2009, 2011
PURB	ENST00000395699.2	purine-rich element binding protein B	497	2	1	0	1	0	0	0	0	2	hsa-miR-21-5p	-0.1	-0.2	0.73	2005, 2007, 2009, 2011
PLD1	ENST00000342215.6	phospholipase D1, phosphatidylcholine-specific	128	1	0	1	0	0	0	0	0	3	hsa-miR-21-5p	-0.1	-0.11	< 0.1
CNOT6	ENST00000393356.1	CCR4-NOT transcription complex, subunit 6	300	1	0	1	0	2	0	1	1	0	hsa-miR-21-5p	-0.1	-0.18	0.38	2007, 2011
MCAM	ENST00000392814.1	melanoma cell adhesion molecule	398	1	0	1	0	0	0	0	0	0	hsa-miR-21-5p	-0.1	-0.1	ORF
CREBL2	ENST00000228865.2	cAMP responsive element binding protein-like 2	218	1	0	1	0	0	0	0	0	0	hsa-miR-21-5p	-0.1	-0.14	0.48	2005, 2007, 2009, 2011
KCNA1	ENST00000382545.3	potassium voltage-gated channel, shaker-related subfamily, member 1 (episodic ataxia with myokymia)	5	1	0	1	0	0	0	0	0	1	hsa-miR-21-5p	-0.1	-0.1	0.38	2007, 2009, 2011
CDK6	ENST00000265734.4	cyclin-dependent kinase 6	1116	1	0	1	0	0	0	0	0	6	hsa-miR-21-5p	-0.1	-0.11	0.48	2009, 2011
SCRN1	ENST00000242059.5	secernin 1	29	1	1	0	0	0	0	0	0	1	hsa-miR-21-5p	-0.1	-0.14	0.11	2005, 2007, 2009, 2011
NBEA	ENST00000379939.2	neurobeachin	5	1	0	0	1	0	0	0	0	1	hsa-miR-21-5p	-0.1	-0.1	0.23	2005, 2007, 2009, 2011
SEMA3A	ENST00000265362.4	sema domain, immunoglobulin domain (Ig), short basic domain, secreted, (semaphorin) 3A	162	1	0	0	1	1	0	1	0	1	hsa-miR-21-5p	-0.1	-0.16	0.22	2007
TMEM260	ENST00000261556.6	transmembrane protein 260	44	1	0	1	0	0	0	0	0	0	hsa-miR-21-5p	-0.1	-0.1	0.49	2009, 2011
MEF2C	ENST00000340208.5	myocyte enhancer factor 2C	70	2	0	2	0	1	0	0	1	0	hsa-miR-21-5p	-0.1	-0.15	0.76	2011
MEIS1	ENST00000444274.2	Meis homeobox 1	533	1	1	0	0	0	0	0	0	2	hsa-miR-21-5p	-0.1	-0.46	0.69	2009, 2011
TGFB2	ENST00000366930.4	transforming growth factor, beta 2	157	1	1	0	0	0	0	0	0	0	hsa-miR-21-5p	-0.09	-0.19	0.79	2011
TNKS	ENST00000310430.6	tankyrase, TRF1-interacting ankyrin-related ADP-ribose polymerase	943	1	0	1	0	0	0	0	0	1	hsa-miR-21-5p	-0.09	-0.09	0.52	2009, 2011
RBMS3	ENST00000396583.3	RNA binding motif, single stranded interacting protein 3	56	1	0	0	1	0	0	0	0	0	hsa-miR-21-5p	-0.09	-0.15	0.23	2005, 2007, 2009, 2011
TNPO1	ENST00000337273.5	transportin 1	2041	1	0	1	0	0	0	0	0	2	hsa-miR-21-5p	-0.09	-0.12	0.52	2007, 2009, 2011
SUZ12	ENST00000322652.5	SUZ12 polycomb repressive complex 2 subunit	104	1	0	1	0	1	0	1	0	2	hsa-miR-21-5p	-0.09	-0.33	0.39
AP3M1	ENST00000355264.4	adaptor-related protein complex 3, mu 1 subunit	601	1	0	0	1	0	0	0	0	0	hsa-miR-21-5p	-0.09	-0.09	0.29	2009, 2011
EHD1	ENST00000320631.3	EH-domain containing 1	335	1	1	0	0	0	0	0	0	0	hsa-miR-21-5p	-0.08	-0.33	0.69	2005, 2007, 2009, 2011
DNAJB14	ENST00000442697.2	DnaJ (Hsp40) homolog, subfamily B, member 14	10	1	0	1	0	0	0	0	0	0	hsa-miR-21-5p	-0.08	-0.08	0.16
CD47	ENST00000361309.5	CD47 molecule	520	1	0	0	1	1	0	1	0	2	hsa-miR-21-5p	-0.08	-0.41	0.23	2007
ATXN3	ENST00000545170.1	ataxin 3	115	1	1	0	0	0	0	0	0	0	hsa-miR-21-5p	-0.08	-0.11	< 0.1
C17orf102	ENST00000357754.1	chromosome 17 open reading frame 102	5	1	0	0	1	0	0	0	0	2	hsa-miR-21-5p	-0.08	-0.08	0.21	2011
ABCD2	ENST00000308666.3	ATP-binding cassette, sub-family D (ALD), member 2	5	1	0	0	1	0	0	0	0	0	hsa-miR-21-5p	-0.08	-0.08	0.21	2007, 2009, 2011
ACVR2A	ENST00000241416.7	activin A receptor, type IIA	109	1	0	0	1	1	0	0	1	0	hsa-miR-21-5p	-0.08	-0.12	0.36	2007, 2009, 2011
MPRIP	ENST00000341712.4	myosin phosphatase Rho interacting protein	521	1	1	0	0	1	0	0	1	1	hsa-miR-21-5p	-0.08	-0.08	0.86	2005, 2007, 2009, 2011
SNX19	ENST00000265909.4	sorting nexin 19	1157	1	0	1	0	0	0	0	0	1	hsa-miR-21-5p	-0.08	-0.08	0.46	2011
PAIP2B	ENST00000244221.8	poly(A) binding protein interacting protein 2B	42	1	0	1	0	1	1	0	0	0	hsa-miR-21-5p	-0.08	-0.42	0.5	2009, 2011
WNT2B	ENST00000369686.5	wingless-type MMTV integration site family, member 2B	5	1	0	1	0	0	0	0	0	2	hsa-miR-21-5p	-0.08	-0.08	0.52
BCL11B	ENST00000357195.3	B-cell CLL/lymphoma 11B (zinc finger protein)	73	1	0	0	1	0	0	0	0	1	hsa-miR-590-5p	-0.08	-0.08	0.23	2009, 2011
ZNF207	ENST00000394670.4	zinc finger protein 207	839	1	1	0	0	2	0	1	1	5	hsa-miR-590-5p	-0.08	-0.13	< 0.1
TRIM33	ENST00000358465.2	tripartite motif containing 33	201	1	0	0	1	0	0	0	0	1	hsa-miR-590-5p	-0.07	-0.07	0.22	2007, 2009, 2011
TSPAN2	ENST00000369516.2	tetraspanin 2	43	1	0	1	0	1	0	1	0	0	hsa-miR-21-5p	-0.07	-0.27	0.11
MAP3K8	ENST00000375321.1	mitogen-activated protein kinase kinase kinase 8	22	1	0	1	0	0	0	0	0	0	hsa-miR-21-5p	-0.07	-0.07	< 0.1
ANKRD33B	ENST00000296657.5	ankyrin repeat domain 33B	9	1	0	1	0	1	0	0	1	1	hsa-miR-21-5p	-0.07	-0.18	0.41
BMP3	ENST00000282701.2	bone morphogenetic protein 3	36	1	0	1	0	0	0	0	0	0	hsa-miR-21-5p	-0.07	-0.17	0.24	2009, 2011
STRN	ENST00000263918.4	striatin, calmodulin binding protein	476	1	1	0	0	1	0	1	0	0	hsa-miR-21-5p	-0.07	-0.13	0.74	2011
ACBD5	ENST00000396271.3	acyl-CoA binding domain containing 5	77	1	0	1	0	0	0	0	0	0	hsa-miR-21-5p	-0.07	-0.07	< 0.1	2005, 2007
NETO2	ENST00000562435.1	neuropilin (NRP) and tolloid (TLL)-like 2	723	1	0	1	0	0	0	0	0	2	hsa-miR-21-5p	-0.07	-0.17	< 0.1
KLF9	ENST00000377126.2	Kruppel-like factor 9	20	1	0	1	0	0	0	0	0	0	hsa-miR-590-5p	-0.07	-0.1	< 0.1
DAG1	ENST00000515359.2	dystroglycan 1 (dystrophin-associated glycoprotein 1)	241	1	0	1	0	0	0	0	0	0	hsa-miR-590-5p	-0.06	-0.07	0.4	2011
MEGF9	ENST00000373930.3	multiple EGF-like-domains 9	689	1	0	1	0	0	0	0	0	1	hsa-miR-21-5p	-0.06	-0.06	0.11	2007, 2011
RNF24	ENST00000336095.6	ring finger protein 24	448	1	0	0	1	1	0	0	1	1	hsa-miR-21-5p	-0.06	-0.25	0.4
FAM126B	ENST00000418596.3	family with sequence similarity 126, member B	132	1	0	1	0	1	0	0	1	0	hsa-miR-21-5p	-0.06	-0.11	0.39	2011
UNC80	ENST00000439458.1	unc-80 homolog (C. elegans)	5	1	1	0	0	1	1	0	0	0	hsa-miR-21-5p	-0.06	-0.06	< 0.1	2011
THBD	ENST00000377103.2	thrombomodulin	38	1	0	0	1	0	0	0	0	0	hsa-miR-21-5p	-0.06	-0.06	0.23	2011
CCDC171	ENST00000380701.3	coiled-coil domain containing 171	25	1	0	1	0	0	0	0	0	1	hsa-miR-21-5p	-0.06	-0.13	0.38
RNF111	ENST00000348370.4	ring finger protein 111	395	1	0	1	0	1	0	0	1	0	hsa-miR-21-5p	-0.06	-0.1	0.39	2005, 2007
BRWD3	ENST00000373275.4	bromodomain and WD repeat domain containing 3	506	1	0	1	0	2	0	1	1	0	hsa-miR-21-5p	-0.06	-0.08	0.16	2011
MRPL45	ENST00000312513.5	mitochondrial ribosomal protein L45	49	2	1	1	0	0	0	0	0	0	hsa-miR-21-5p	-0.06	-0.62	0.26
MAPK1	ENST00000215832.6	mitogen-activated protein kinase 1	630	1	0	1	0	0	0	0	0	0	hsa-miR-21-5p	-0.06	-0.13	0.24
PYGO1	ENST00000302000.6	pygopus homolog 1 (Drosophila)	104	1	0	0	1	1	0	1	0	1	hsa-miR-21-5p	-0.06	-0.18	0.29
TBX2	ENST00000240328.3	T-box 2	471	1	0	1	0	0	0	0	0	0	hsa-miR-21-5p	-0.05	-0.31	0.52	2009, 2011
TNRC6B	ENST00000335727.9	trinucleotide repeat containing 6B	69	1	0	1	0	1	0	1	0	4	hsa-miR-21-5p	-0.05	-0.07	0.52	2007, 2009, 2011
IFFO2	ENST00000455833.2	intermediate filament family orphan 2	139	1	0	0	1	0	0	0	0	3	hsa-miR-21-5p	-0.05	-0.06	0.26	2011
MTAP	ENST00000380172.4	methylthioadenosine phosphorylase	1575	1	0	1	0	1	0	0	1	2	hsa-miR-21-5p	-0.05	-0.34	0.47	2005, 2007, 2011
NIPBL	ENST00000448238.2	Nipped-B homolog (Drosophila)	250	1	0	1	0	0	0	0	0	0	hsa-miR-21-5p	-0.05	-0.06	ORF
HECTD1	ENST00000553700.1	HECT domain containing E3 ubiquitin protein ligase 1	34	1	0	0	1	0	0	0	0	0	hsa-miR-590-5p	-0.05	-0.05	0.29
SNTB2	ENST00000336278.4	syntrophin, beta 2 (dystrophin-associated protein A1, 59kDa, basic component 2)	254	1	1	0	0	1	0	0	1	1	hsa-miR-21-5p	-0.05	-0.15	0.52	2009, 2011
C17orf75	ENST00000577809.1	chromosome 17 open reading frame 75	2623	1	1	0	0	1	0	0	1	0	hsa-miR-21-5p	-0.05	-0.43	0.51	2011
ZADH2	ENST00000322342.3	zinc binding alcohol dehydrogenase domain containing 2	207	1	0	0	1	0	0	0	0	0	hsa-miR-21-5p	-0.05	-0.09	0.32	2005, 2007, 2009, 2011
TIGD2	ENST00000317005.2	tigger transposable element derived 2	132	1	1	0	0	0	0	0	0	0	hsa-miR-21-5p	-0.05	-0.3	< 0.1
HDAC9	ENST00000405010.3	histone deacetylase 9	13	1	0	0	1	0	0	0	0	0	hsa-miR-590-5p	-0.05	-0.12	0.2
HNRNPU	ENST00000444376.2	heterogeneous nuclear ribonucleoprotein U (scaffold attachment factor A)	5343	1	0	0	1	2	0	1	1	0	hsa-miR-21-5p	-0.05	-0.19	0.44	2007, 2009, 2011
KLF12	ENST00000377669.2	Kruppel-like factor 12	251	1	1	0	0	1	0	0	1	0	hsa-miR-21-5p	-0.05	-0.05	0.14	2009, 2011
TNS1	ENST00000171887.4	tensin 1	591	1	0	0	1	0	0	0	0	1	hsa-miR-21-5p	-0.04	-0.04	0.27	2007, 2009, 2011
SAMD8	ENST00000372687.4	sterile alpha motif domain containing 8	100	1	1	0	0	0	0	0	0	2	hsa-miR-21-5p	-0.04	-0.1	0.23
RPS6KA3	ENST00000379565.3	ribosomal protein S6 kinase, 90kDa, polypeptide 3	769	1	0	1	0	0	0	0	0	3	hsa-miR-21-5p	-0.04	-0.11	0.51	2005, 2007, 2009, 2011
FOXP2	ENST00000408937.3	forkhead box P2	169	2	0	1	1	1	0	1	0	1	hsa-miR-21-5p	-0.04	-0.09	0.39	2011
GID4	ENST00000268719.4	GID complex subunit 4	79	2	1	0	1	0	0	0	0	0	hsa-miR-21-5p	-0.04	-0.52	0.82	2005, 2007, 2009, 2011
AAK1	ENST00000409085.4	AP2 associated kinase 1	27	1	0	1	0	0	0	0	0	1	hsa-miR-21-5p	-0.04	-0.04	0.49
DNAJC16	ENST00000375847.3	DnaJ (Hsp40) homolog, subfamily C, member 16	366	1	0	1	0	0	0	0	0	0	hsa-miR-21-5p	-0.04	-0.04	0.52	2007, 2009, 2011
TNPO3	ENST00000393245.1	transportin 3	30	1	0	1	0	0	0	0	0	1	hsa-miR-21-5p	-0.03	-0.06	< 0.1
SPRY4	ENST00000344120.4	sprouty homolog 4 (Drosophila)	110	1	0	1	0	0	0	0	0	0	hsa-miR-21-5p	-0.03	-0.04	0.1	2011
PRPF4B	ENST00000337659.6	pre-mRNA processing factor 4B	602	1	0	0	1	0	0	0	0	0	hsa-miR-21-5p	-0.03	-0.03	0.23	2005, 2007, 2009, 2011
FOXP1	ENST00000318789.4	forkhead box P1	264	1	0	1	0	0	0	0	0	1	hsa-miR-21-5p	-0.03	-0.08	0.14
WNK3	ENST00000375169.3	WNK lysine deficient protein kinase 3	55	1	0	1	0	0	0	0	0	0	hsa-miR-21-5p	-0.03	-0.03	0.41	2009, 2011
SOX6	ENST00000316399.6	SRY (sex determining region Y)-box 6	22	1	0	1	0	1	0	1	0	1	hsa-miR-21-5p	-0.03	-0.08	0.5	2007, 2011
NHS	ENST00000380060.3	Nance-Horan syndrome (congenital cataracts and dental anomalies)	72	1	1	0	0	0	0	0	0	1	hsa-miR-21-5p	-0.03	-0.03	< 0.1
PTPN9	ENST00000306726.2	protein tyrosine phosphatase, non-receptor type 9	644	1	0	1	0	0	0	0	0	0	hsa-miR-21-5p	-0.03	-0.24	0.51	2011
YAP1	ENST00000282441.5	Yes-associated protein 1	1175	1	1	0	0	1	0	1	0	0	hsa-miR-21-5p	-0.03	-0.47	0.65	2005, 2007, 2009, 2011
ETNK1	ENST00000266517.4	ethanolamine kinase 1	1047	1	0	0	1	0	0	0	0	2	hsa-miR-590-5p	-0.02	-0.12	0.23
SNX11	ENST00000393405.2	sorting nexin 11	20	1	0	0	1	0	0	0	0	1	hsa-miR-21-5p	-0.02	-0.1	0.21
HSPA13	ENST00000285667.3	heat shock protein 70kDa family, member 13	2175	1	0	1	0	1	0	0	1	0	hsa-miR-21-5p	-0.02	-0.03	< 0.1
GTPBP10	ENST00000222511.6	GTP-binding protein 10 (putative)	489	1	1	0	0	1	1	0	0	1	hsa-miR-21-5p	-0.02	-0.72	0.2
RAB11A	ENST00000569896.1	RAB11A, member RAS oncogene family	5781	1	1	0	0	0	0	0	0	0	hsa-miR-21-5p	-0.02	-0.34	0.45	2005, 2007, 2009, 2011
FAT3	ENST00000298047.6	FAT atypical cadherin 3	30	1	0	1	0	0	0	0	0	0	hsa-miR-21-5p	-0.02	-0.02	< 0.1
DST	ENST00000312431.6	dystonin	439	1	0	1	0	0	0	0	0	0	hsa-miR-21-5p	-0.02	-0.02	ORF
CRIM1	ENST00000280527.2	cysteine rich transmembrane BMP regulator 1 (chordin-like)	4842	1	0	1	0	0	0	0	0	0	hsa-miR-21-5p	-0.02	-0.02	0.12	2005, 2007
PDE3A	ENST00000359062.3	phosphodiesterase 3A, cGMP-inhibited	1182	1	0	1	0	0	0	0	0	0	hsa-miR-21-5p	-0.02	-0.02	< 0.1
FMN1	ENST00000334528.9	formin 1	25	1	0	1	0	0	0	0	0	0	hsa-miR-21-5p	-0.02	-0.1	0.52	2011
SESN3	ENST00000536441.1	sestrin 3	260	1	0	1	0	1*	0	0	0	0	hsa-miR-21-5p	-0.01	-0.2	0.52
NFAT5	ENST00000354436.2	nuclear factor of activated T-cells 5, tonicity-responsive	128	1	0	1	0	1	0	0	1	1	hsa-miR-21-5p	-0.01	-0.03	0.52	2009, 2011
KAT6A	ENST00000265713.2	K(lysine) acetyltransferase 6A	21	1	0	0	1	0	0	0	0	0	hsa-miR-21-5p	-0.01	-0.02	0.21
FOXG1	ENST00000382535.3	forkhead box G1	40	1	0	1	0	0	0	0	0	0	hsa-miR-21-5p	-0.01	-0.07	0.13
SPPL3	ENST00000353487.2	signal peptide peptidase like 3	799	1	0	1	0	0	0	0	0	0	hsa-miR-21-5p	-0.01	-0.02	0.49	2011
SEMA3E	ENST00000307792.3	sema domain, immunoglobulin domain (Ig), short basic domain, secreted, (semaphorin) 3E	54	1	1	0	0	0	0	0	0	1	hsa-miR-21-5p	-0.01	-0.07	< 0.1
TENM4	ENST00000278550.7	teneurin transmembrane protein 4	34	1	0	1	0	1	1	0	0	2	hsa-miR-21-5p	-0.01	-0.05	0.52	2009, 2011
TRMT5	ENST00000261249.6	tRNA methyltransferase 5	192	1	0	0	1	1	0	0	1	0	hsa-miR-590-5p	-0.01	-0.13	0.25	2009
FAM107B	ENST00000378470.1	family with sequence similarity 107, member B	403	1	0	0	1	0	0	0	0	0	hsa-miR-21-5p	-0.01	-0.06	0.25	2007, 2009, 2011
MCMBP	ENST00000360003.3	minichromosome maintenance complex binding protein	1411	1	1	0	0	0	0	0	0	1	hsa-miR-21-5p	0	-0.14	< 0.1
FTO	ENST00000471389.1	fat mass and obesity associated	240	1	0	1	0	0	0	0	0	0	hsa-miR-21-5p	0	-0.14	0.52
CDKN2C	ENST00000262662.1	cyclin-dependent kinase inhibitor 2C (p18, inhibits CDK4)	708	1	0	1	0	0	0	0	0	0	hsa-miR-21-5p	0	-0.15	0.13
C1orf112	ENST00000359326.4	chromosome 1 open reading frame 112	1361	1	0	1	0	1	0	0	1	0	hsa-miR-21-5p	0	-0.47	0.6
MTHFD1	ENST00000216605.8	methylenetetrahydrofolate dehydrogenase (NADP+ dependent) 1, methenyltetrahydrofolate cyclohydrolase, formyltetrahydrofolate synthetase	4677	1	0	1	0	3	1	0	2	0	hsa-miR-21-5p	0	-0.32	0.52
RETSAT	ENST00000295802.4	retinol saturase (all-trans-retinol 13,14-reductase)	2045	1	0	1	0	0	0	0	0	0	hsa-miR-21-5p	0	-0.27	0.46
CMC1	ENST00000466830.1	COX assembly mitochondrial protein 1 homolog (S. cerevisiae)	1203	1	0	0	1	1	1	0	0	0	hsa-miR-21-5p	0	-0.23	0.28
CYB5R4	ENST00000369681.5	cytochrome b5 reductase 4	329	1	1	0	0	0	0	0	0	0	hsa-miR-21-5p	0	-0.04	< 0.1
CADM1	ENST00000452722.3	cell adhesion molecule 1	676	1	0	1	0	0	0	0	0	1	hsa-miR-21-5p	0	-0.1	0.52	2011
BCAS3	ENST00000589222.1	breast carcinoma amplified sequence 3	339	1	0	1	0	0	0	0	0	1	hsa-miR-21-5p	0	-0.02	0.51
TLK2	ENST00000582809.1	tousled-like kinase 2	5	1	0	1	0	0	0	0	0	0	hsa-miR-21-5p	0	-0.13	0.14	2011
FZD8	ENST00000374694.1	frizzled family receptor 8	791	1	0	0	1	0	0	0	0	1	hsa-miR-21-5p	0	-0.06	0.27
METAP1	ENST00000296411.6	methionyl aminopeptidase 1	887	1	0	1	0	0	0	0	0	0	hsa-miR-21-5p	0	-0.14	0.2

## Sheet: miRDB
Target Detail	Target Rank	Target Score	miRNA Name	Gene Symbol	Gene Description
Details	1	99	hsa-miR-21-5p	YOD1	YOD1 deubiquitinase
Details	2	99	hsa-miR-21-5p	PRDM11	PR/SET domain 11
Details	3	99	hsa-miR-21-5p	FASLG	Fas ligand
Details	4	99	hsa-miR-21-5p	ZNF367	zinc finger protein 367
Details	5	99	hsa-miR-21-5p	VCL	vinculin
Details	6	98	hsa-miR-21-5p	SKP2	S-phase kinase associated protein 2
Details	7	98	hsa-miR-21-5p	TGFBI	transforming growth factor beta induced
Details	8	97	hsa-miR-21-5p	PLAG1	PLAG1 zinc finger
Details	9	97	hsa-miR-21-5p	IL12A	interleukin 12A
Details	10	97	hsa-miR-21-5p	CREBRF	CREB3 regulatory factor
Details	11	97	hsa-miR-21-5p	RAB6D	RAB6D, member RAS oncogene family
Details	12	97	hsa-miR-21-5p	KRIT1	KRIT1, ankyrin repeat containing
Details	13	97	hsa-miR-21-5p	PELI1	pellino E3 ubiquitin protein ligase 1
Details	14	97	hsa-miR-21-5p	RBPJ	recombination signal binding protein for immunoglobulin kappa J region
Details	15	97	hsa-miR-21-5p	RALGPS2	Ral GEF with PH domain and SH3 binding motif 2
Details	16	97	hsa-miR-21-5p	ADGRG2	adhesion G protein-coupled receptor G2
Details	17	96	hsa-miR-21-5p	GATAD2B	GATA zinc finger domain containing 2B
Details	18	96	hsa-miR-21-5p	PBRM1	polybromo 1
Details	19	96	hsa-miR-21-5p	SCML2	Scm polycomb group protein like 2
Details	20	96	hsa-miR-21-5p	RSAD2	radical S-adenosyl methionine domain containing 2
Details	21	95	hsa-miR-21-5p	PPP1R3B	protein phosphatase 1 regulatory subunit 3B
Details	22	95	hsa-miR-21-5p	PLEKHA1	pleckstrin homology domain containing A1
Details	23	95	hsa-miR-21-5p	FGF18	fibroblast growth factor 18
Details	24	95	hsa-miR-21-5p	SPRY1	sprouty RTK signaling antagonist 1
Details	25	94	hsa-miR-21-5p	FAM13A	family with sequence similarity 13 member A
Details	26	94	hsa-miR-21-5p	GPATCH2L	G-patch domain containing 2 like
Details	27	94	hsa-miR-21-5p	STAT3	signal transducer and activator of transcription 3
Details	28	94	hsa-miR-21-5p	BCL7A	BCL7A, BAF complex component
Details	29	94	hsa-miR-21-5p	SKI	SKI proto-oncogene
Details	30	94	hsa-miR-21-5p	YAP1	Yes associated protein 1
Details	31	94	hsa-miR-21-5p	MALT1	MALT1 paracaspase
Details	32	93	hsa-miR-21-5p	ZBTB41	zinc finger and BTB domain containing 41
Details	33	93	hsa-miR-21-5p	KLF3	Kruppel like factor 3
Details	34	93	hsa-miR-21-5p	MBNL3	muscleblind like splicing regulator 3
Details	35	93	hsa-miR-21-5p	CCL1	C-C motif chemokine ligand 1
Details	36	93	hsa-miR-21-5p	NKIRAS1	NFKB inhibitor interacting Ras like 1
Details	37	93	hsa-miR-21-5p	TIAM1	T cell lymphoma invasion and metastasis 1
Details	38	93	hsa-miR-21-5p	OSR1	odd-skipped related transcription factor 1
Details	39	93	hsa-miR-21-5p	PAN3	poly(A) specific ribonuclease subunit PAN3
Details	40	93	hsa-miR-21-5p	KDM7A	lysine demethylase 7A
Details	41	92	hsa-miR-21-5p	CASKIN1	CASK interacting protein 1
Details	42	92	hsa-miR-21-5p	PDCD4	programmed cell death 4
Details	43	92	hsa-miR-21-5p	GID4	GID complex subunit 4 homolog
Details	44	92	hsa-miR-21-5p	HSD17B4	hydroxysteroid 17-beta dehydrogenase 4
Details	45	92	hsa-miR-21-5p	MAP3K1	mitogen-activated protein kinase kinase kinase 1
Details	46	92	hsa-miR-21-5p	PDZD2	PDZ domain containing 2
Details	47	92	hsa-miR-21-5p	UBE2D3	ubiquitin conjugating enzyme E2 D3
Details	48	92	hsa-miR-21-5p	AKAP12	A-kinase anchoring protein 12
Details	49	92	hsa-miR-21-5p	CPEB3	cytoplasmic polyadenylation element binding protein 3
Details	50	91	hsa-miR-21-5p	RECK	reversion inducing cysteine rich protein with kazal motifs
Details	51	91	hsa-miR-21-5p	CCL20	C-C motif chemokine ligand 20
Details	52	91	hsa-miR-21-5p	PPP1R3A	protein phosphatase 1 regulatory subunit 3A
Details	53	91	hsa-miR-21-5p	NTF3	neurotrophin 3
Details	54	91	hsa-miR-21-5p	TIMP3	TIMP metallopeptidase inhibitor 3
Details	55	91	hsa-miR-21-5p	ANGPTL5	angiopoietin like 5
Details	56	91	hsa-miR-21-5p	BCL11B	BCL11B, BAF complex component
Details	57	91	hsa-miR-21-5p	JAG1	jagged 1
Details	58	90	hsa-miR-21-5p	FAM3C	family with sequence similarity 3 member C
Details	59	90	hsa-miR-21-5p	MEI4	meiotic double-stranded break formation protein 4
Details	60	90	hsa-miR-21-5p	EPM2A	EPM2A, laforin glucan phosphatase
Details	61	90	hsa-miR-21-5p	SLC30A10	solute carrier family 30 member 10
Details	62	90	hsa-miR-21-5p	BTG2	BTG anti-proliferation factor 2
Details	63	90	hsa-miR-21-5p	SYT15	synaptotagmin 15
Details	64	90	hsa-miR-21-5p	MPRIP	myosin phosphatase Rho interacting protein
Details	65	90	hsa-miR-21-5p	NFIA	nuclear factor I A
Details	66	90	hsa-miR-21-5p	KLHL15	kelch like family member 15
Details	67	90	hsa-miR-21-5p	CFAP300	cilia and flagella associated protein 300
Details	68	90	hsa-miR-21-5p	GLCCI1	glucocorticoid induced 1
Details	69	90	hsa-miR-21-5p	SPRY2	sprouty RTK signaling antagonist 2
Details	70	90	hsa-miR-21-5p	LRRC57	leucine rich repeat containing 57
Details	71	89	hsa-miR-21-5p	STAG2	stromal antigen 2
Details	72	89	hsa-miR-21-5p	KDM1B	lysine demethylase 1B
Details	73	89	hsa-miR-21-5p	GRAMD2B	GRAM domain containing 2B
Details	74	89	hsa-miR-21-5p	RMND5A	required for meiotic nuclear division 5 homolog A
Details	75	89	hsa-miR-21-5p	C7	complement C7
Details	76	89	hsa-miR-21-5p	ALX4	ALX homeobox 4
Details	77	89	hsa-miR-21-5p	RASA1	RAS p21 protein activator 1
Details	78	88	hsa-miR-21-5p	SOX5	SRY-box 5
Details	79	88	hsa-miR-21-5p	RNF103	ring finger protein 103
Details	80	88	hsa-miR-21-5p	GLIS2	GLIS family zinc finger 2
Details	81	88	hsa-miR-21-5p	NEGR1	neuronal growth regulator 1
Details	82	88	hsa-miR-21-5p	ARHGAP24	Rho GTPase activating protein 24
Details	83	88	hsa-miR-21-5p	NIPAL1	NIPA like domain containing 1
Details	84	88	hsa-miR-21-5p	LTV1	LTV1 ribosome biogenesis factor
Details	85	88	hsa-miR-21-5p	ANKS1B	ankyrin repeat and sterile alpha motif domain containing 1B
Details	86	88	hsa-miR-21-5p	TMEM170A	transmembrane protein 170A
Details	87	87	hsa-miR-21-5p	HIPK3	homeodomain interacting protein kinase 3
Details	88	87	hsa-miR-21-5p	ELF2	E74 like ETS transcription factor 2
Details	89	87	hsa-miR-21-5p	EPHA4	EPH receptor A4
Details	90	87	hsa-miR-21-5p	PPP1R3D	protein phosphatase 1 regulatory subunit 3D
Details	91	87	hsa-miR-21-5p	ZNF704	zinc finger protein 704
Details	92	87	hsa-miR-21-5p	RAD51AP1	RAD51 associated protein 1
Details	93	87	hsa-miR-21-5p	CLDN8	claudin 8
Details	94	86	hsa-miR-21-5p	EHD1	EH domain containing 1
Details	95	86	hsa-miR-21-5p	ATXN10	ataxin 10
Details	96	86	hsa-miR-21-5p	MCMDC2	minichromosome maintenance domain containing 2
Details	97	86	hsa-miR-21-5p	ITCH	itchy E3 ubiquitin protein ligase
Details	98	86	hsa-miR-21-5p	MATN2	matrilin 2
Details	99	86	hsa-miR-21-5p	NPPB	natriuretic peptide B
Details	100	85	hsa-miR-21-5p	RASA2	RAS p21 protein activator 2
Details	101	85	hsa-miR-21-5p	CLIC2	chloride intracellular channel 2
Details	102	85	hsa-miR-21-5p	SMARCD1	SWI/SNF related, matrix associated, actin dependent regulator of chromatin, subfamily d, member 1
Details	103	85	hsa-miR-21-5p	OLFM3	olfactomedin 3
Details	104	85	hsa-miR-21-5p	USP15	ubiquitin specific peptidase 15
Details	105	85	hsa-miR-21-5p	MAST4	microtubule associated serine/threonine kinase family member 4
Details	106	85	hsa-miR-21-5p	KCNJ10	potassium voltage-gated channel subfamily J member 10
Details	107	85	hsa-miR-21-5p	NIPAL2	NIPA like domain containing 2
Details	108	85	hsa-miR-21-5p	PCSK6	proprotein convertase subtilisin/kexin type 6
Details	109	85	hsa-miR-21-5p	TPRG1L	tumor protein p63 regulated 1 like
Details	110	85	hsa-miR-21-5p	WWP1	WW domain containing E3 ubiquitin protein ligase 1
Details	111	84	hsa-miR-21-5p	ARL1	ADP ribosylation factor like GTPase 1
Details	112	84	hsa-miR-21-5p	LPA	lipoprotein(a)
Details	113	84	hsa-miR-21-5p	GABRB2	gamma-aminobutyric acid type A receptor beta2 subunit
Details	114	83	hsa-miR-21-5p	CSRNP3	cysteine and serine rich nuclear protein 3
Details	115	83	hsa-miR-21-5p	STK40	serine/threonine kinase 40
Details	116	83	hsa-miR-21-5p	NFIB	nuclear factor I B
Details	117	83	hsa-miR-21-5p	UBR3	ubiquitin protein ligase E3 component n-recognin 3
Details	118	83	hsa-miR-21-5p	CHIC1	cysteine rich hydrophobic domain 1
Details	119	83	hsa-miR-21-5p	CUX1	cut like homeobox 1
Details	120	83	hsa-miR-21-5p	RASGRP1	RAS guanyl releasing protein 1
Details	121	83	hsa-miR-21-5p	LATS1	large tumor suppressor kinase 1
Details	122	83	hsa-miR-21-5p	FDX1	ferredoxin 1
Details	123	83	hsa-miR-21-5p	MINDY2	MINDY lysine 48 deubiquitinase 2
Details	124	82	hsa-miR-21-5p	BCL11A	BCL11A, BAF complex component
Details	125	82	hsa-miR-21-5p	SPEF2	sperm flagellar 2
Details	126	82	hsa-miR-21-5p	PITX2	paired like homeodomain 2
Details	127	82	hsa-miR-21-5p	SMAD7	SMAD family member 7
Details	128	82	hsa-miR-21-5p	PLAA	phospholipase A2 activating protein
Details	129	82	hsa-miR-21-5p	UBE2D1	ubiquitin conjugating enzyme E2 D1
Details	130	82	hsa-miR-21-5p	THRB	thyroid hormone receptor beta
Details	131	82	hsa-miR-21-5p	BAHD1	bromo adjacent homology domain containing 1
Details	132	82	hsa-miR-21-5p	MED21	mediator complex subunit 21
Details	133	82	hsa-miR-21-5p	FRMD3	FERM domain containing 3
Details	134	82	hsa-miR-21-5p	RP2	RP2, ARL3 GTPase activating protein
Details	135	81	hsa-miR-21-5p	TENT5A	terminal nucleotidyltransferase 5A
Details	136	81	hsa-miR-21-5p	KHDC1	KH domain containing 1
Details	137	81	hsa-miR-21-5p	CDH7	cadherin 7
Details	138	81	hsa-miR-21-5p	DLGAP1	DLG associated protein 1
Details	139	81	hsa-miR-21-5p	RBMS3	RNA binding motif single stranded interacting protein 3
Details	140	81	hsa-miR-21-5p	KHDC1L	KH domain containing 1 like
Details	141	81	hsa-miR-21-5p	ZDHHC17	zinc finger DHHC-type containing 17
Details	142	81	hsa-miR-21-5p	BEST3	bestrophin 3
Details	143	81	hsa-miR-21-5p	STK38L	serine/threonine kinase 38 like
Details	144	80	hsa-miR-21-5p	MSH2	mutS homolog 2
Details	145	80	hsa-miR-21-5p	KLF6	Kruppel like factor 6
Details	146	80	hsa-miR-21-5p	PTPN20	protein tyrosine phosphatase, non-receptor type 20
Details	147	80	hsa-miR-21-5p	CNOT6	CCR4-NOT transcription complex subunit 6
Details	148	80	hsa-miR-21-5p	SOS2	SOS Ras/Rho guanine nucleotide exchange factor 2
Details	149	80	hsa-miR-21-5p	DUSP8	dual specificity phosphatase 8
Details	150	80	hsa-miR-21-5p	KBTBD6	kelch repeat and BTB domain containing 6
Details	151	79	hsa-miR-21-5p	BBS12	Bardet-Biedl syndrome 12
Details	152	79	hsa-miR-21-5p	SETD9	SET domain containing 9
Details	153	79	hsa-miR-21-5p	ATP2B4	ATPase plasma membrane Ca2+ transporting 4
Details	154	79	hsa-miR-21-5p	EDIL3	EGF like repeats and discoidin domains 3
Details	155	79	hsa-miR-21-5p	ING3	inhibitor of growth family member 3
Details	156	79	hsa-miR-21-5p	IL6R	interleukin 6 receptor
Details	157	79	hsa-miR-21-5p	FANCC	FA complementation group C
Details	158	78	hsa-miR-21-5p	MTMR12	myotubularin related protein 12
Details	159	78	hsa-miR-21-5p	PRKCE	protein kinase C epsilon
Details	160	78	hsa-miR-21-5p	GNAQ	G protein subunit alpha q
Details	161	78	hsa-miR-21-5p	FBXO11	F-box protein 11
Details	162	78	hsa-miR-21-5p	XKR6	XK related 6
Details	163	78	hsa-miR-21-5p	KIF6	kinesin family member 6
Details	164	78	hsa-miR-21-5p	FBXO28	F-box protein 28
Details	165	78	hsa-miR-21-5p	PCBP1	poly(rC) binding protein 1
Details	166	78	hsa-miR-21-5p	FKBP14	FKBP prolyl isomerase 14
Details	167	78	hsa-miR-21-5p	CNBP	CCHC-type zinc finger nucleic acid binding protein
Details	168	78	hsa-miR-21-5p	SEPT10	septin 10
Details	169	78	hsa-miR-21-5p	ZSWIM6	zinc finger SWIM-type containing 6
Details	170	78	hsa-miR-21-5p	RAB11A	RAB11A, member RAS oncogene family
Details	171	77	hsa-miR-21-5p	SAMD8	sterile alpha motif domain containing 8
Details	172	77	hsa-miR-21-5p	N4BP2L1	NEDD4 binding protein 2 like 1
Details	173	77	hsa-miR-21-5p	MAP2K3	mitogen-activated protein kinase kinase 3
Details	174	77	hsa-miR-21-5p	SLC7A6	solute carrier family 7 member 6
Details	175	77	hsa-miR-21-5p	HSD17B7	hydroxysteroid 17-beta dehydrogenase 7
Details	176	77	hsa-miR-21-5p	IRAK1BP1	interleukin 1 receptor associated kinase 1 binding protein 1
Details	177	77	hsa-miR-21-5p	ALDH1A1	aldehyde dehydrogenase 1 family member A1
Details	178	76	hsa-miR-21-5p	DCAF7	DDB1 and CUL4 associated factor 7
Details	179	76	hsa-miR-21-5p	PDAP1	PDGFA associated protein 1
Details	180	76	hsa-miR-21-5p	SRL	sarcalumenin
Details	181	76	hsa-miR-21-5p	ST6GAL1	ST6 beta-galactoside alpha-2,6-sialyltransferase 1
Details	182	76	hsa-miR-21-5p	NCAPG	non-SMC condensin I complex subunit G
Details	183	76	hsa-miR-21-5p	ACVR1C	activin A receptor type 1C
Details	184	76	hsa-miR-21-5p	VSNL1	visinin like 1
Details	185	76	hsa-miR-21-5p	INPP4A	inositol polyphosphate-4-phosphatase type I A
Details	186	76	hsa-miR-21-5p	MIA3	MIA SH3 domain ER export factor 3
Details	187	76	hsa-miR-21-5p	MBLAC2	metallo-beta-lactamase domain containing 2
Details	188	76	hsa-miR-21-5p	SLC9A6	solute carrier family 9 member A6
Details	189	76	hsa-miR-21-5p	SATB1	SATB homeobox 1
Details	190	76	hsa-miR-21-5p	TNRC6B	trinucleotide repeat containing 6B
Details	191	76	hsa-miR-21-5p	CFL2	cofilin 2
Details	192	76	hsa-miR-21-5p	CLIP4	CAP-Gly domain containing linker protein family member 4
Details	193	76	hsa-miR-21-5p	ATRNL1	attractin like 1
Details	194	75	hsa-miR-21-5p	VASH2	vasohibin 2
Details	195	75	hsa-miR-21-5p	ZCCHC3	zinc finger CCHC-type containing 3
Details	196	75	hsa-miR-21-5p	RTKN2	rhotekin 2
Details	197	75	hsa-miR-21-5p	AGO4	argonaute RISC catalytic component 4
Details	198	75	hsa-miR-21-5p	PRRC1	proline rich coiled-coil 1
Details	199	75	hsa-miR-21-5p	C17orf75	chromosome 17 open reading frame 75
Details	200	75	hsa-miR-21-5p	ESYT2	extended synaptotagmin 2
Details	201	74	hsa-miR-21-5p	SOCS6	suppressor of cytokine signaling 6
Details	202	74	hsa-miR-21-5p	G2E3	G2/M-phase specific E3 ubiquitin protein ligase
Details	203	74	hsa-miR-21-5p	MTPN	myotrophin
Details	204	74	hsa-miR-21-5p	CDC25A	cell division cycle 25A
Details	205	74	hsa-miR-21-5p	CBX4	chromobox 4
Details	206	73	hsa-miR-21-5p	ZNF99	zinc finger protein 99
Details	207	73	hsa-miR-21-5p	HNRNPU	heterogeneous nuclear ribonucleoprotein U
Details	208	73	hsa-miR-21-5p	SC5D	sterol-C5-desaturase
Details	209	73	hsa-miR-21-5p	PPARA	peroxisome proliferator activated receptor alpha
Details	210	73	hsa-miR-21-5p	LIFR	LIF receptor alpha
Details	211	73	hsa-miR-21-5p	ARMCX1	armadillo repeat containing X-linked 1
Details	212	73	hsa-miR-21-5p	GLDN	gliomedin
Details	213	73	hsa-miR-21-5p	POLR3B	RNA polymerase III subunit B
Details	214	73	hsa-miR-21-5p	KLF12	Kruppel like factor 12
Details	215	73	hsa-miR-21-5p	UNC80	unc-80 homolog, NALCN channel complex subunit
Details	216	73	hsa-miR-21-5p	NCOA2	nuclear receptor coactivator 2
Details	217	73	hsa-miR-21-5p	TAF5	TATA-box binding protein associated factor 5
Details	218	72	hsa-miR-21-5p	ZFP36L2	ZFP36 ring finger protein like 2
Details	219	72	hsa-miR-21-5p	IST1	IST1, ESCRT-III associated factor
Details	220	72	hsa-miR-21-5p	THPO	thrombopoietin
Details	221	72	hsa-miR-21-5p	PRPF39	pre-mRNA processing factor 39
Details	222	72	hsa-miR-21-5p	TMEM163	transmembrane protein 163
Details	223	72	hsa-miR-21-5p	ADAMTS3	ADAM metallopeptidase with thrombospondin type 1 motif 3
Details	224	72	hsa-miR-21-5p	NFAT5	nuclear factor of activated T cells 5
Details	225	72	hsa-miR-21-5p	PIK3R1	phosphoinositide-3-kinase regulatory subunit 1
Details	226	72	hsa-miR-21-5p	NEK11	NIMA related kinase 11
Details	227	72	hsa-miR-21-5p	PHF6	PHD finger protein 6
Details	228	72	hsa-miR-21-5p	LYRM7	LYR motif containing 7
Details	229	72	hsa-miR-21-5p	KIN	Kin17 DNA and RNA binding protein
Details	230	72	hsa-miR-21-5p	POM121	POM121 transmembrane nucleoporin
Details	231	71	hsa-miR-21-5p	BMPR2	bone morphogenetic protein receptor type 2
Details	232	71	hsa-miR-21-5p	S100A10	S100 calcium binding protein A10
Details	233	71	hsa-miR-21-5p	B3GAT2	beta-1,3-glucuronyltransferase 2
Details	234	71	hsa-miR-21-5p	PGM1	phosphoglucomutase 1
Details	235	71	hsa-miR-21-5p	PHF14	PHD finger protein 14
Details	236	71	hsa-miR-21-5p	MBNL1	muscleblind like splicing regulator 1
Details	237	71	hsa-miR-21-5p	LAMA4	laminin subunit alpha 4
Details	238	71	hsa-miR-21-5p	FGD4	FYVE, RhoGEF and PH domain containing 4
Details	239	71	hsa-miR-21-5p	ST3GAL6	ST3 beta-galactoside alpha-2,3-sialyltransferase 6
Details	240	71	hsa-miR-21-5p	JPH1	junctophilin 1
Details	241	71	hsa-miR-21-5p	SLC16A10	solute carrier family 16 member 10
Details	242	71	hsa-miR-21-5p	EFNA1	ephrin A1
Details	243	71	hsa-miR-21-5p	RTN4	reticulon 4
Details	244	70	hsa-miR-21-5p	MATR3	matrin 3
Details	245	70	hsa-miR-21-5p	CCDC121	coiled-coil domain containing 121
Details	246	70	hsa-miR-21-5p	PGRMC2	progesterone receptor membrane component 2
Details	247	70	hsa-miR-21-5p	CALCB	calcitonin related polypeptide beta
Details	248	70	hsa-miR-21-5p	PM20D2	peptidase M20 domain containing 2
Details	249	70	hsa-miR-21-5p	ZNF592	zinc finger protein 592
Details	250	70	hsa-miR-21-5p	PIKFYVE	phosphoinositide kinase, FYVE-type zinc finger containing
Details	251	70	hsa-miR-21-5p	TNPO1	transportin 1
Details	252	70	hsa-miR-21-5p	PREX2	phosphatidylinositol-3,4,5-trisphosphate dependent Rac exchange factor 2
Details	253	70	hsa-miR-21-5p	GAB1	GRB2 associated binding protein 1
Details	254	70	hsa-miR-21-5p	TESK2	testis associated actin remodelling kinase 2
Details	255	70	hsa-miR-21-5p	DEPDC4	DEP domain containing 4
Details	256	69	hsa-miR-21-5p	SEZ6L	seizure related 6 homolog like
Details	257	69	hsa-miR-21-5p	SLC17A5	solute carrier family 17 member 5
Details	258	69	hsa-miR-21-5p	SP100	SP100 nuclear antigen
Details	259	69	hsa-miR-21-5p	GTPBP10	GTP binding protein 10
Details	260	68	hsa-miR-21-5p	GIMAP1-GIMAP5	GIMAP1-GIMAP5 readthrough
Details	261	68	hsa-miR-21-5p	CTR9	CTR9 homolog, Paf1/RNA polymerase II complex component
Details	262	68	hsa-miR-21-5p	TBL1XR1	transducin beta like 1 X-linked receptor 1
Details	263	68	hsa-miR-21-5p	GIMAP5	GTPase, IMAP family member 5
Details	264	68	hsa-miR-21-5p	INTS6	integrator complex subunit 6
Details	265	68	hsa-miR-21-5p	SUZ12	SUZ12, polycomb repressive complex 2 subunit
Details	266	68	hsa-miR-21-5p	ARHGAP32	Rho GTPase activating protein 32
Details	267	67	hsa-miR-21-5p	HIC2	HIC ZBTB transcriptional repressor 2
Details	268	67	hsa-miR-21-5p	PIGG	phosphatidylinositol glycan anchor biosynthesis class G
Details	269	67	hsa-miR-21-5p	TET1	tet methylcytosine dioxygenase 1
Details	270	67	hsa-miR-21-5p	CEP97	centrosomal protein 97
Details	271	67	hsa-miR-21-5p	ZNF200	zinc finger protein 200
Details	272	67	hsa-miR-21-5p	SLC22A15	solute carrier family 22 member 15
Details	273	67	hsa-miR-21-5p	SOX7	SRY-box 7
Details	274	67	hsa-miR-21-5p	ADNP	activity dependent neuroprotector homeobox
Details	275	67	hsa-miR-21-5p	CPNE4	copine 4
Details	276	67	hsa-miR-21-5p	CRYBG2	crystallin beta-gamma domain containing 2
Details	277	67	hsa-miR-21-5p	MSX1	msh homeobox 1
Details	278	66	hsa-miR-21-5p	PLP1	proteolipid protein 1
Details	279	66	hsa-miR-21-5p	ST8SIA3	ST8 alpha-N-acetyl-neuraminide alpha-2,8-sialyltransferase 3
Details	280	66	hsa-miR-21-5p	MEF2C	myocyte enhancer factor 2C
Details	281	66	hsa-miR-21-5p	ITGB8	integrin subunit beta 8
Details	282	66	hsa-miR-21-5p	DAG1	dystroglycan 1
Details	283	66	hsa-miR-21-5p	CLTRN	collectrin, amino acid transport regulator
Details	284	66	hsa-miR-21-5p	GPC4	glypican 4
Details	285	66	hsa-miR-21-5p	ALX1	ALX homeobox 1
Details	286	66	hsa-miR-21-5p	TAGAP	T cell activation RhoGTPase activating protein
Details	287	65	hsa-miR-21-5p	NSL1	NSL1, MIS12 kinetochore complex component
Details	288	65	hsa-miR-21-5p	RNF2	ring finger protein 2
Details	289	65	hsa-miR-21-5p	RASAL2	RAS protein activator like 2
Details	290	65	hsa-miR-21-5p	PRMT9	protein arginine methyltransferase 9
Details	291	65	hsa-miR-21-5p	SLC35F5	solute carrier family 35 member F5
Details	292	65	hsa-miR-21-5p	AIF1L	allograft inflammatory factor 1 like
Details	293	65	hsa-miR-21-5p	BMP3	bone morphogenetic protein 3
Details	294	65	hsa-miR-21-5p	ZNF728	zinc finger protein 728
Details	295	65	hsa-miR-21-5p	LUM	lumican
Details	296	65	hsa-miR-21-5p	MKNK2	MAP kinase interacting serine/threonine kinase 2
Details	297	65	hsa-miR-21-5p	RAPGEF6	Rap guanine nucleotide exchange factor 6
Details	298	65	hsa-miR-21-5p	FOXO3	forkhead box O3
Details	299	64	hsa-miR-21-5p	ASF1A	anti-silencing function 1A histone chaperone
Details	300	64	hsa-miR-21-5p	CD69	CD69 molecule
Details	301	64	hsa-miR-21-5p	NRXN3	neurexin 3
Details	302	64	hsa-miR-21-5p	FMN1	formin 1
Details	303	64	hsa-miR-21-5p	TBX2	T-box 2
Details	304	64	hsa-miR-21-5p	GP9	glycoprotein IX platelet
Details	305	64	hsa-miR-21-5p	FGF1	fibroblast growth factor 1
Details	306	64	hsa-miR-21-5p	ZGRF1	zinc finger GRF-type containing 1
Details	307	64	hsa-miR-21-5p	SCRN1	secernin 1
Details	308	63	hsa-miR-21-5p	SLC5A7	solute carrier family 5 member 7
Details	309	63	hsa-miR-21-5p	HAX1	HCLS1 associated protein X-1
Details	310	63	hsa-miR-21-5p	RETSAT	retinol saturase
Details	311	63	hsa-miR-21-5p	SOWAHC	sosondowah ankyrin repeat domain family member C
Details	312	63	hsa-miR-21-5p	BNC2	basonuclin 2
Details	313	63	hsa-miR-21-5p	SPDYA	speedy/RINGO cell cycle regulator family member A
Details	314	63	hsa-miR-21-5p	TRIP11	thyroid hormone receptor interactor 11
Details	315	63	hsa-miR-21-5p	PTPN4	protein tyrosine phosphatase, non-receptor type 4
Details	316	62	hsa-miR-21-5p	LZTFL1	leucine zipper transcription factor like 1
Details	317	62	hsa-miR-21-5p	PRICKLE2	prickle planar cell polarity protein 2
Details	318	62	hsa-miR-21-5p	BBIP1	BBSome interacting protein 1
Details	319	62	hsa-miR-21-5p	CATSPERE	catsper channel auxiliary subunit epsilon
Details	320	62	hsa-miR-21-5p	PCBP2	poly(rC) binding protein 2
Details	321	62	hsa-miR-21-5p	ANXA1	annexin A1
Details	322	62	hsa-miR-21-5p	OLR1	oxidized low density lipoprotein receptor 1
Details	323	62	hsa-miR-21-5p	LANCL3	LanC like 3
Details	324	61	hsa-miR-21-5p	ACVR2A	activin A receptor type 2A
Details	325	61	hsa-miR-21-5p	GCLM	glutamate-cysteine ligase modifier subunit
Details	326	61	hsa-miR-21-5p	ROBO2	roundabout guidance receptor 2
Details	327	61	hsa-miR-21-5p	EPM2AIP1	EPM2A interacting protein 1
Details	328	61	hsa-miR-21-5p	SLC2A4RG	SLC2A4 regulator
Details	329	61	hsa-miR-21-5p	KLHL42	kelch like family member 42
Details	330	61	hsa-miR-21-5p	ATP11B	ATPase phospholipid transporting 11B (putative)
Details	331	61	hsa-miR-21-5p	DIPK2A	divergent protein kinase domain 2A
Details	332	61	hsa-miR-21-5p	LEMD3	LEM domain containing 3
Details	333	61	hsa-miR-21-5p	AKAP6	A-kinase anchoring protein 6
Details	334	61	hsa-miR-21-5p	TRAPPC8	trafficking protein particle complex 8
Details	335	61	hsa-miR-21-5p	SESN1	sestrin 1
Details	336	61	hsa-miR-21-5p	MAP10	microtubule associated protein 10
Details	337	61	hsa-miR-21-5p	SGO1	shugoshin 1
Details	338	60	hsa-miR-21-5p	RASEF	RAS and EF-hand domain containing
Details	339	60	hsa-miR-21-5p	GRM1	glutamate metabotropic receptor 1
Details	340	60	hsa-miR-21-5p	TGFB2	transforming growth factor beta 2
Details	341	60	hsa-miR-21-5p	TFDP1	transcription factor Dp-1
Details	342	60	hsa-miR-21-5p	APAF1	apoptotic peptidase activating factor 1
Details	343	60	hsa-miR-21-5p	GAPT	GRB2 binding adaptor protein, transmembrane
Details	344	59	hsa-miR-21-5p	PDLIM5	PDZ and LIM domain 5
Details	345	59	hsa-miR-21-5p	ABCD3	ATP binding cassette subfamily D member 3
Details	346	59	hsa-miR-21-5p	ANKRD46	ankyrin repeat domain 46
Details	347	59	hsa-miR-21-5p	CADM2	cell adhesion molecule 2
Details	348	59	hsa-miR-21-5p	ZNF527	zinc finger protein 527
Details	349	59	hsa-miR-21-5p	SCN8A	sodium voltage-gated channel alpha subunit 8
Details	350	59	hsa-miR-21-5p	AKIRIN1	akirin 1
Details	351	59	hsa-miR-21-5p	E2F3	E2F transcription factor 3
Details	352	59	hsa-miR-21-5p	PCGF5	polycomb group ring finger 5
Details	353	59	hsa-miR-21-5p	NTRK2	neurotrophic receptor tyrosine kinase 2
Details	354	59	hsa-miR-21-5p	EXTL2	exostosin like glycosyltransferase 2
Details	355	59	hsa-miR-21-5p	NR2C2	nuclear receptor subfamily 2 group C member 2
Details	356	59	hsa-miR-21-5p	SAMD9	sterile alpha motif domain containing 9
Details	357	58	hsa-miR-21-5p	APH1B	aph-1 homolog B, gamma-secretase subunit
Details	358	58	hsa-miR-21-5p	GPR34	G protein-coupled receptor 34
Details	359	58	hsa-miR-21-5p	ABCA1	ATP binding cassette subfamily A member 1
Details	360	58	hsa-miR-21-5p	RASSF6	Ras association domain family member 6
Details	361	58	hsa-miR-21-5p	ZNF217	zinc finger protein 217
Details	362	58	hsa-miR-21-5p	RNF32	ring finger protein 32
Details	363	58	hsa-miR-21-5p	DLX2	distal-less homeobox 2
Details	364	58	hsa-miR-21-5p	ZXDA	zinc finger X-linked duplicated A
Details	365	58	hsa-miR-21-5p	HGF	hepatocyte growth factor
Details	366	58	hsa-miR-21-5p	ZNF805	zinc finger protein 805
Details	367	58	hsa-miR-21-5p	MAN1A2	mannosidase alpha class 1A member 2
Details	368	58	hsa-miR-21-5p	GCNT2	glucosaminyl (N-acetyl) transferase 2 (I blood group)
Details	369	58	hsa-miR-21-5p	PID1	phosphotyrosine interaction domain containing 1
Details	370	58	hsa-miR-21-5p	LCOR	ligand dependent nuclear receptor corepressor
Details	371	58	hsa-miR-21-5p	TNFAIP3	TNF alpha induced protein 3
Details	372	58	hsa-miR-21-5p	MYO5B	myosin VB
Details	373	58	hsa-miR-21-5p	MAP3K2	mitogen-activated protein kinase kinase kinase 2
Details	374	58	hsa-miR-21-5p	ZNF35	zinc finger protein 35
Details	375	57	hsa-miR-21-5p	COX15	cytochrome c oxidase assembly homolog COX15
Details	376	57	hsa-miR-21-5p	FXR1	FMR1 autosomal homolog 1
Details	377	57	hsa-miR-21-5p	FASTKD2	FAST kinase domains 2
Details	378	57	hsa-miR-21-5p	FAM177B	family with sequence similarity 177 member B
Details	379	57	hsa-miR-21-5p	WWC2	WW and C2 domain containing 2
Details	380	57	hsa-miR-21-5p	COL4A1	collagen type IV alpha 1 chain
Details	381	57	hsa-miR-21-5p	FANCM	FA complementation group M
Details	382	57	hsa-miR-21-5p	CD1A	CD1a molecule
Details	383	57	hsa-miR-21-5p	FRS2	fibroblast growth factor receptor substrate 2
Details	384	57	hsa-miR-21-5p	PTPRG	protein tyrosine phosphatase, receptor type G
Details	385	57	hsa-miR-21-5p	LILRB4	leukocyte immunoglobulin like receptor B4
Details	386	57	hsa-miR-21-5p	TLR4	toll like receptor 4
Details	387	57	hsa-miR-21-5p	PRR5L	proline rich 5 like
Details	388	57	hsa-miR-21-5p	KCTD18	potassium channel tetramerization domain containing 18
Details	389	56	hsa-miR-21-5p	ARHGEF7	Rho guanine nucleotide exchange factor 7
Details	390	56	hsa-miR-21-5p	C8orf44-SGK3	C8orf44-SGK3 readthrough
Details	391	56	hsa-miR-21-5p	SGK3	serum/glucocorticoid regulated kinase family member 3
Details	392	56	hsa-miR-21-5p	SOCS5	suppressor of cytokine signaling 5
Details	393	56	hsa-miR-21-5p	SPON1	spondin 1
Details	394	56	hsa-miR-21-5p	SPAG11B	sperm associated antigen 11B
Details	395	56	hsa-miR-21-5p	TAT	tyrosine aminotransferase
Details	396	56	hsa-miR-21-5p	FBXO46	F-box protein 46
Details	397	55	hsa-miR-21-5p	MAPRE1	microtubule associated protein RP/EB family member 1
Details	398	55	hsa-miR-21-5p	ULBP3	UL16 binding protein 3
Details	399	55	hsa-miR-21-5p	SLC8A3	solute carrier family 8 member A3
Details	400	55	hsa-miR-21-5p	ATF7IP	activating transcription factor 7 interacting protein
Details	401	55	hsa-miR-21-5p	RASSF8	Ras association domain family member 8
Details	402	55	hsa-miR-21-5p	CENPQ	centromere protein Q
Details	403	55	hsa-miR-21-5p	CALN1	calneuron 1
Details	404	55	hsa-miR-21-5p	AMER1	APC membrane recruitment protein 1
Details	405	55	hsa-miR-21-5p	ZNF576	zinc finger protein 576
Details	406	55	hsa-miR-21-5p	HNMT	histamine N-methyltransferase
Details	407	55	hsa-miR-21-5p	IPO11	importin 11
Details	408	55	hsa-miR-21-5p	GALNT12	polypeptide N-acetylgalactosaminyltransferase 12
Details	409	55	hsa-miR-21-5p	MXD3	MAX dimerization protein 3
Details	410	54	hsa-miR-21-5p	NAA50	N(alpha)-acetyltransferase 50, NatE catalytic subunit
Details	411	54	hsa-miR-21-5p	PRPF4B	pre-mRNA processing factor 4B
Details	412	54	hsa-miR-21-5p	CRTAM	cytotoxic and regulatory T cell molecule
Details	413	54	hsa-miR-21-5p	DDAH1	dimethylarginine dimethylaminohydrolase 1
Details	414	54	hsa-miR-21-5p	RBM17	RNA binding motif protein 17
Details	415	54	hsa-miR-21-5p	EML6	EMAP like 6
Details	416	54	hsa-miR-21-5p	FAM20B	FAM20B, glycosaminoglycan xylosylkinase
Details	417	54	hsa-miR-21-5p	TC2N	tandem C2 domains, nuclear
Details	418	54	hsa-miR-21-5p	DSC2	desmocollin 2
Details	419	54	hsa-miR-21-5p	EIF2S1	eukaryotic translation initiation factor 2 subunit alpha
Details	420	54	hsa-miR-21-5p	CERS5	ceramide synthase 5
Details	421	54	hsa-miR-21-5p	SMURF2	SMAD specific E3 ubiquitin protein ligase 2
Details	422	53	hsa-miR-21-5p	ITIH5	inter-alpha-trypsin inhibitor heavy chain family member 5
Details	423	53	hsa-miR-21-5p	LGR6	leucine rich repeat containing G protein-coupled receptor 6
Details	424	53	hsa-miR-21-5p	ANKRD37	ankyrin repeat domain 37
Details	425	53	hsa-miR-21-5p	PDZD8	PDZ domain containing 8
Details	426	53	hsa-miR-21-5p	CDK2AP1	cyclin dependent kinase 2 associated protein 1
Details	427	53	hsa-miR-21-5p	REPS1	RALBP1 associated Eps domain containing 1
Details	428	53	hsa-miR-21-5p	DIRAS2	DIRAS family GTPase 2
Details	429	53	hsa-miR-21-5p	STRN	striatin
Details	430	53	hsa-miR-21-5p	LANCL1	LanC like 1
Details	431	53	hsa-miR-21-5p	TMED10	transmembrane p24 trafficking protein 10
Details	432	53	hsa-miR-21-5p	PURB	purine rich element binding protein B
Details	433	53	hsa-miR-21-5p	LCORL	ligand dependent nuclear receptor corepressor like
Details	434	53	hsa-miR-21-5p	RIPOR2	RHO family interacting cell polarization regulator 2
Details	435	53	hsa-miR-21-5p	IQCH	IQ motif containing H
Details	436	53	hsa-miR-21-5p	ZNF680	zinc finger protein 680
Details	437	52	hsa-miR-21-5p	CETN1	centrin 1
Details	438	52	hsa-miR-21-5p	IGF2BP3	insulin like growth factor 2 mRNA binding protein 3
Details	439	52	hsa-miR-21-5p	DDX55	DEAD-box helicase 55
Details	440	52	hsa-miR-21-5p	KLF5	Kruppel like factor 5
Details	441	52	hsa-miR-21-5p	LIX1L	limb and CNS expressed 1 like
Details	442	52	hsa-miR-21-5p	STK3	serine/threonine kinase 3
Details	443	52	hsa-miR-21-5p	DNM1L	dynamin 1 like
Details	444	52	hsa-miR-21-5p	KIAA0825	KIAA0825
Details	445	52	hsa-miR-21-5p	CASTOR1	cytosolic arginine sensor for mTORC1 subunit 1
Details	446	52	hsa-miR-21-5p	CTSC	cathepsin C
Details	447	51	hsa-miR-21-5p	LRRIQ3	leucine rich repeats and IQ motif containing 3
Details	448	51	hsa-miR-21-5p	BRCC3	BRCA1/BRCA2-containing complex subunit 3
Details	449	51	hsa-miR-21-5p	ARFRP1	ADP ribosylation factor related protein 1
Details	450	51	hsa-miR-21-5p	PAG1	phosphoprotein membrane anchor with glycosphingolipid microdomains 1
Details	451	51	hsa-miR-21-5p	DNAJB9	DnaJ heat shock protein family (Hsp40) member B9
Details	452	51	hsa-miR-21-5p	SUV39H2	suppressor of variegation 3-9 homolog 2
Details	453	51	hsa-miR-21-5p	C5orf58	chromosome 5 open reading frame 58
Details	454	51	hsa-miR-21-5p	DENND1B	DENN domain containing 1B
Details	455	51	hsa-miR-21-5p	PAIP2B	poly(A) binding protein interacting protein 2B
Details	456	51	hsa-miR-21-5p	CLIC5	chloride intracellular channel 5
Details	457	50	hsa-miR-21-5p	ARMCX5-GPRASP2	ARMCX5-GPRASP2 readthrough
Details	458	50	hsa-miR-21-5p	SACM1L	SAC1 like phosphatidylinositide phosphatase
Details	459	50	hsa-miR-21-5p	AMBN	ameloblastin
Details	460	50	hsa-miR-21-5p	NOP14	NOP14 nucleolar protein
Details	461	50	hsa-miR-21-5p	HNRNPK	heterogeneous nuclear ribonucleoprotein K
Details	462	50	hsa-miR-21-5p	PDHA1	pyruvate dehydrogenase E1 alpha 1 subunit
Details	463	50	hsa-miR-21-5p	CA1	carbonic anhydrase 1
Details	464	50	hsa-miR-21-5p	RNF180	ring finger protein 180
Details	465	50	hsa-miR-21-5p	TMEM246	transmembrane protein 246
Details	466	50	hsa-miR-21-5p	ADGRE5	adhesion G protein-coupled receptor E5
Details	467	50	hsa-miR-21-5p	ZNF326	zinc finger protein 326
Details	468	50	hsa-miR-21-5p	GPRASP2	G protein-coupled receptor associated sorting protein 2
Details	469	50	hsa-miR-21-5p	ELOVL7	ELOVL fatty acid elongase 7

## Sheet: miRWalk
mirnaid	refseqid	genesymbol	duplex	start	end	bindingp	energy	seed	accessibility	au	phylopstem	phylopflank	me	number_of_pairings	binding_region_length	longest_consecutive_pairings	position	validated	TargetScan	miRDB
hsa-miR-21-5p	NM_001252402	TMEM249	.((((.((((((((.(((((((&.))))))))))).)))).)))).	366	394	0.846154	-19	1	4.4799e-05	0.441	4.2349	2.75473	-6.42973	19	23	11	CDS		0	0
hsa-miR-21-5p	NM_001252507	C14orf132	((((((((((...(.((((((.&)))))).)...)))))))))).	3060	3082	0.846154	-20.8	1	0.00221187	0.515	-0.0372632	-0.204262	-12.1337	17	22	10	3UTR		0	0
hsa-miR-21-5p	NM_001252607	THBS3	(((((((((.((((..(((((.&)))))..))))))))))))).	505	526	0.923077	-22.6	1	0.000202952	0.412	2.94456	4.10209	-6.14858	18	21	13	CDS		0	0
hsa-miR-21-5p	NM_001252612	ZNF638	(((((((((((((...((((..&.))))...))))))))).)))).	2559	2591	0.923077	-20	1	0.000164935	0.574	1.64096	1.2065	-5.76291	17	23	9	CDS		0	0
hsa-miR-21-5p	NM_001252612	ZNF638	..((((...(((((((((....&)))))))))..)))).	2127	2143	0.923077	-15.8	1	0.000570917	0.515	2.6026	2.12754	-9.87071	13	16	9	CDS		0	0
hsa-miR-21-5p	NM_001252624	SLC8A1	((((((.(((((((((.((((.&.))))))))))).)).)))))).	3111	3164	1	-21.9	1	2.63237e-05	0.485	0.130485	-0.226972	-5.48126	19	23	11	3UTR		0	0
hsa-miR-21-5p	NM_001252634	THRB	.(((((((.(((((((((((..&))))))))..)))...))))))).	5572	5596	0.846154	-17.3	1	0.0749463	0.676	2.18943	1.66253	-4.84971	18	24	8	3UTR		1	1
hsa-miR-21-5p	NM_001252641	URI1	...(((.(((((..(((((((.&))))))).))))).))).	702	720	0.846154	-17.2	1	0.000194337	0.632	0.791225	1.94846	-10.2042	15	18	7	CDS		0	0
hsa-miR-21-5p	NM_001252652	SLC1A2	.(.(((((((((((((((((.(&.).))))))...))))))))))).).	996	1033	0.923077	-20.8	1	0.0092332	0.544	-0.157725	0.364613	-5.35086	19	26	11	CDS		0	0
hsa-miR-21-5p	NM_001252652	SLC1A2	..((((((((((((((((((..&)))))))))))............))))))).	3856	3887	0.846154	-19	1	0.000582495	0.574	-0.103655	-0.315325	-4.957	18	31	11	3UTR		0	0
hsa-miR-21-5p	NM_001252676	ACSS1	..(((((((((...(((((((.&))))))).....))))))))).	2630	2652	0.953846	-18.1	1	0.0065597	0.515	4.87651	4.3018	-10.4498	16	22	9	3UTR		0	0
hsa-miR-21-5p	NM_001252678	BBS4	((((((...((((((((.((..&.)).))))))))..)))))).	2143	2171	0.923077	-18.4	1	0.00129706	0.515	0.87911	0.100654	-8.85129	16	21	8	3UTR		0	0
hsa-miR-21-5p	NM_001253379	RPL15	..(((((((((((((((((((.&)))).)))))))))).........))))).	619	649	0.846154	-19.7	1	0.0178341	0.5	1.96682	4.24502	-4.957	19	30	10	5UTR		0	0
hsa-miR-21-5p	NM_001253382	RPL15	..((((((((((((...((((.&))))...)))))))))))).	185	205	0.923077	-19.6	1	0.000165948	0.471	2.10305	3.0707	-5.9255	16	20	12	5UTR		0	0
hsa-miR-21-5p	NM_001253387	CHL1	((((((.((((((.........&)))))).)))))).	2996	3010	0.923077	-16	1	0.00219859	0.603	4.7059	2.53698	-7.3066	12	14	6	CDS		0	0
hsa-miR-21-5p	NM_001253388	CHL1	((((((.((((((.........&)))))).)))))).	2663	2677	1	-16	1	0.00219859	0.603	2.39481	3.34472	-7.3066	12	14	6	CDS		0	0
hsa-miR-21-5p	NM_001253389	ISYNA1	..((((.(((((((((.(((.(&).)))))))))))))))).	677	696	0.846154	-16.4	1	3.72273e-06	0.338	1.34152	0.939057	-6.50069	17	19	16	CDS		0	0
hsa-miR-21-5p	NM_001253727	RXFP1	((((((.((((((((((((...&.))))))).)))))....)))))).	1452	1494	0.846154	-17.8	1	0.000521861	0.574	5.65107	4.59654	-5.48126	18	25	7	CDS		0	0
hsa-miR-21-5p	NM_001253728	RXFP1	((((((.((((((((((((...&.))))))).)))))....)))))).	1272	1314	0.846154	-17.8	1	0.000521861	0.574	5.17067	4.70493	-5.48126	18	25	7	CDS		0	0
hsa-miR-21-5p	NM_001253729	RXFP1	((((((.((((((((((((...&.))))))).)))))....)))))).	1227	1269	0.846154	-17.8	1	0.000521861	0.574	5.17067	4.70493	-5.48126	18	25	7	CDS		0	0
hsa-miR-21-5p	NM_001253730	RXFP1	((((((.((((((((((((...&.))))))).)))))....)))))).	1293	1335	0.846154	-17.8	1	0.000521861	0.574	5.65107	4.59654	-5.48126	18	25	7	CDS		0	0
hsa-miR-21-5p	NM_001253733	RXFP1	((((((.((((((((((((...&.))))))).)))))....)))))).	1383	1425	0.846154	-17.8	1	0.000521861	0.574	5.65107	4.59654	-5.48126	18	25	7	CDS		0	0
hsa-miR-21-5p	NM_001253799	ZNF331	...((((((((.((((((((((&))))))))))..........)))))))).	991	1020	0.923077	-20	1	0.000345395	0.676	0.0378638	0.723021	-9.86134	18	29	10	CDS		0	0
hsa-miR-21-5p	NM_001253800	ZNF331	...((((((((.((((((((((&))))))))))..........)))))))).	809	838	0.923077	-20	1	0.000345395	0.676	0.0378638	0.723021	-9.86134	18	29	10	CDS		0	0
hsa-miR-21-5p	NM_001253801	ZNF331	...((((((((.((((((((((&))))))))))..........)))))))).	772	801	0.923077	-20	1	0.000345395	0.676	0.0378638	0.723021	-9.86134	18	29	10	CDS		0	0
hsa-miR-21-5p	NM_001253827	GALNT14	..(((((((((((((..(((..&.)))))))))))))))).	545	596	1	-20	1	0.00244259	0.412	2.73257	1.91986	-5.19005	16	18	16	CDS		0	0
hsa-miR-21-5p	NM_001253852	AP4B1	(((((((((((..(((((.(((&)))))).))..))))))))))).	141	164	0.846154	-19.8	1	0.000197792	0.485	0.182546	0.0904658	-8.57351	19	23	11	CDS		0	0
hsa-miR-21-5p	NM_001253901	MEST	..((((((((((((((((....&)))))).....)))))))))).	1352	1374	0.923077	-17.4	1	0.000644362	0.632	1.02388	0.184128	-4.957	16	22	10	3UTR		0	0
hsa-miR-21-5p	NM_001253902	MEST	..((((((((((((((((....&)))))).....)))))))))).	1304	1326	0.923077	-17.4	1	0.000644362	0.632	1.02388	0.184128	-4.957	16	22	10	3UTR		0	0
hsa-miR-21-5p	NM_001253908	AKR1C3	((((((...(.(((((((((..&))))))))).)...)))))).	41	62	0.923077	-19.4	1	0.000604952	0.574	-0.0394161	-0.465947	-11.6761	16	21	9	CDS		0	0
hsa-miR-21-5p	NM_001253912	TBC1D1	.((((((((((.(((.......&.))))))))))))).	377	441	0.923077	-17.2	1	3.99395e-07	0.368	1.21247	1.96831	-7.37318	13	15	13	CDS		0	0
hsa-miR-21-5p	NM_001254718	MYBPC1	(((((((((((((((.((((((&))))))...))))))))))..........))))).	2386	2421	0.846154	-22.3	1	0.000532267	0.515	5.5989	4.05029	-4.17062	21	35	10	CDS		0	0
hsa-miR-21-5p	NM_001254718	MYBPC1	(((((((((((((((((((((.&))))).)).))))..))))).))))).	1842	1869	0.846154	-17.9	1	0.0155166	0.574	3.2355	3.90009	-3.93757	21	27	5	CDS		0	0
hsa-miR-21-5p	NM_001254719	MYBPC1	(((((((((((((((((((((.&))))).)).))))..))))).))))).	1842	1869	0.846154	-17.9	1	0.0155166	0.574	3.2355	3.90009	-3.93757	21	27	5	CDS		0	0
hsa-miR-21-5p	NM_001254720	MYBPC1	(((((((((((((((((((((.&))))).)).))))..))))).))))).	1806	1833	0.846154	-17.9	1	0.0155166	0.574	3.2355	3.90009	-3.93757	21	27	5	CDS		0	0
hsa-miR-21-5p	NM_001254721	MYBPC1	(((((((((((((((((((((.&))))).)).))))..))))).))))).	1785	1812	0.846154	-17.9	1	0.0155166	0.574	3.2355	3.90009	-3.93757	21	27	5	CDS		0	0
hsa-miR-21-5p	NM_001254722	MYBPC1	(((((((((((((((((((((.&))))).)).))))..))))).))))).	1764	1791	0.846154	-17.9	1	0.0155166	0.574	3.2355	3.90009	-3.93757	21	27	5	CDS		0	0
hsa-miR-21-5p	NM_001254723	MYBPC1	(((((((((((((((((((((.&))))).)).))))..))))).))))).	1803	1830	0.846154	-17.9	1	0.0155166	0.574	3.2355	3.90009	-3.93757	21	27	5	CDS		0	0
hsa-miR-21-5p	NM_001254732	SPECC1L	((((.(((((((..((.((((.&)))).))))))))))))).	3077	3096	0.876923	-16.4	1	2.32948e-05	0.397	4.13624	3.32473	-10.2026	17	19	13	CDS		0	0
hsa-miR-21-5p	NM_001254738	RND3	..((..((((((((...(((((&)))))....))))))))..)).	675	697	0.923077	-18.7	1	5.98339e-05	0.544	1.1883	0.278405	-11.9455	15	22	8	CDS		0	0
hsa-miR-21-5p	NM_001254738	RND3	.(((.(((((((((((......&.)))))))))))))).	1701	1727	1	-17.5	1	0.00504945	0.706	1.21177	0.990968	-7.91236	14	16	14	3UTR		0	0
hsa-miR-21-5p	NM_001254738	RND3	..(((((.(((((((.((((..&)))))))))))))))).	1949	1966	0.923077	-15.9	1	0.000646226	0.647	5.71289	5.13701	-7.50368	16	17	16	3UTR		0	0
hsa-miR-21-5p	NM_001254750	CD6	(((((((.((((((...((...&.))...)))))).))))))).	2443	2479	0.846154	-17.7	1	3.23121e-06	0.368	-1.26775	-0.323273	-7.21971	15	21	7	3UTR		0	0
hsa-miR-21-5p	NM_001254751	CD6	(((((((.((((((...((...&.))...)))))).))))))).	2416	2452	0.846154	-17.7	1	3.23121e-06	0.368	-1.26775	-0.323273	-7.21971	15	21	7	3UTR		0	0
hsa-miR-21-5p	NM_001254752	UQCRB	..(((((((((((..((((...&.))))..))))))))))).	8326	8368	0.846154	-18.5	1	0.00026636	0.632	5.17795	2.20185	-6.54929	15	19	11	3UTR	MIRT505201	0	0
hsa-miR-21-5p	NM_001254943	CCDC88A	..(((((((((((((((.(((.&))).))).)))))))))).)).	318	340	0.846154	-20.5	1	0.000210834	0.441	1.63199	1.73287	-4.957	18	22	10	5UTR		0	0
hsa-miR-21-5p	NM_001254943	CCDC88A	...(((((((((((((((((((&)))))))))..............))))))..)))).	7380	7416	0.923077	-16.1	1	0.00402439	0.721	4.64595	4.49198	-6.51454	19	36	9	3UTR		0	0
hsa-miR-21-5p	NM_001254952	ATAT1	((((..((((((((..(((((.&)))))...))))))))..)))).	1187	1210	0.846154	-20.1	1	0.000436853	0.559	-0.117791	0.0824768	-10.9261	17	23	8	3UTR		0	0
hsa-miR-21-5p	NM_001256	CDC27	..((((((((((((..(((((.&)))))...)))))))))))).	1495	1516	1	-23.1	1	5.69434e-06	0.618	0.346753	1.05504	-5.9255	17	21	12	CDS		0	0
hsa-miR-21-5p	NM_001256006	SYT14	(((.(((((((((((((((.((&.)).))))))))))))))).))).	9164	9198	1	-19.5	1	0.0016037	0.691	0	0	-6.9696	20	24	15	3UTR		0	0
hsa-miR-21-5p	NM_001256006	SYT14	(((((((((..((((.((((..&)))))))).))))))))).	2816	2835	0.846154	-16.7	1	0.0010892	0.765	0.582917	0.835503	-8.2379	17	19	9	3UTR		0	0
hsa-miR-21-5p	NM_001256010	PNPLA8	..((((((((..((((((((((&))))))))))...)).)))))).	1968	1991	0.846154	-16.3	1	0.000585111	0.544	0.141429	2.50918	-11.1286	18	23	10	CDS		0	0
hsa-miR-21-5p	NM_001256012	MYH10	.((((((((((.(((.((((..&))))))).)))))))))).	3420	3439	0.846154	-17.6	1	0.0177031	0.412	1.634	3.57233	-7.37318	17	19	10	CDS		0	0
hsa-miR-21-5p	NM_001256012	MYH10	.(((..((((((((........&))))))))..))).	1019	1033	0.923077	-15.7	1	0.0217137	0.632	0.837228	1.23223	-10.7818	11	14	8	CDS		0	0
hsa-miR-21-5p	NM_001256053	ANKRD26	..((((.((((((((((.((((&)))).))).))))))).)))).	5231	5253	1	-19.1	1	0.01218	0.691	1.34189	1.23779	-6.50069	18	22	7	CDS		0	0
hsa-miR-21-5p	NM_001256071	RNF213	..(((((((((((((((((((.&)))))))))))..................)))))).)).	7587	7626	1	-19.6	1	0.00272352	0.603	3.39515	3.16981	-4.957	19	39	11	CDS		0	0
hsa-miR-21-5p	NM_001256071	RNF213	(((((..(((((((.(((....&))).)))))))..))))).	15411	15430	0.846154	-16.9	1	0.00161866	0.471	3.94351	2.57873	-8.11767	15	19	7	CDS		0	0
hsa-miR-21-5p	NM_001256090	ATF2	..(((((.(((((((((.....&.)))))))))...))))).	3979	4018	0.923077	-19.3	1	0.000308206	0.75	0.6449	0.995132	-7.27064	14	19	9	3UTR	MIRT031029	0	0
hsa-miR-21-5p	NM_001256091	ATF2	..(((((.(((((((((.....&.)))))))))...))))).	3904	3943	0.923077	-19.3	1	0.000308206	0.75	0.68035	0.763284	-7.27064	14	19	9	3UTR	MIRT031029	0	0
hsa-miR-21-5p	NM_001256092	ATF2	..(((((.(((((((((.....&.)))))))))...))))).	3847	3886	0.923077	-19.3	1	0.000308206	0.75	0.6449	1.37205	-7.27064	14	19	9	3UTR	MIRT031029	0	0
hsa-miR-21-5p	NM_001256095	MYH10	.((((((((((.(((.((((..&))))))).)))))))))).	3354	3373	0.846154	-17.6	1	0.0177031	0.412	3.16882	3.47677	-7.37318	17	19	10	CDS		0	0
hsa-miR-21-5p	NM_001256095	MYH10	.(((..((((((((........&))))))))..))).	1016	1030	0.923077	-15.7	1	0.0217137	0.632	0.691737	0.851777	-10.7818	11	14	8	CDS		0	0
hsa-miR-21-5p	NM_001256105	WNT5A	..........(((((((((((.&))))))))))).	4955	4967	0.846154	-17.6	0	0.00240773	0.574	4.6628	4.71632	-21.7228	11	12	11	3UTR	MIRT030983	0	0
hsa-miR-21-5p	NM_001256109	CD101	..(((((((((((((((.....&.))))))))))))))).	1675	1710	1	-22.8	1	0.000729619	0.529	1.44344	0.605007	-4.957	15	17	15	CDS		0	0
hsa-miR-21-5p	NM_001256125	CHIT1	.((((((((((.((..((((..&)))).)))))))))))).	1243	1261	0.923077	-17.1	1	1.56113e-05	0.426	3.21656	2.18961	-8.10863	16	18	12	CDS		0	0
hsa-miR-21-5p	NM_001256135	CSE1L	...((((.((((((((.(((..&))).)))))))))))).	917	934	0.923077	-15.2	1	0.00136955	0.662	3.77852	6.17932	-8.82818	15	17	12	CDS		0	0
hsa-miR-21-5p	NM_001256135	CSE1L	..(((((.((((((((((((..&.))))))))))))...))))).	3107	3137	0.846154	-17.5	1	0.000167443	0.647	1.53686	1.10534	-7.27064	17	22	12	3UTR		0	0
hsa-miR-21-5p	NM_001256154	ALOX5	....((((((((((((((((..&)))))).)))))))))).	562	580	0.923077	-15.6	1	0.0316816	0.603	4.94203	3.73454	-9.54656	16	18	10	CDS		0	0
hsa-miR-21-5p	NM_001256155	ARMCX4	....(((((((((((((.....&.))))))))))))).	4338	4360	0.846154	-17.8	1	0.00101197	0.441	0	0	-9.54656	13	15	13	CDS		0	0
hsa-miR-21-5p	NM_001256167	ZNF620	..((((.((((.((((((((((&))))))))))..........))))....)))).	711	744	0.923077	-15.1	1	0.0105459	0.515	-2.13079	0.330284	-9.84749	18	33	10	CDS		0	0
hsa-miR-21-5p	NM_001256182	ANKRD11	(((((((((.((((..((((..&))))..)))).)))))).))).	2525	2547	0.846154	-17.5	1	0.00122087	0.603	1.33697	1.37469	-6.14858	17	22	6	CDS		0	0
hsa-miR-21-5p	NM_001256183	ANKRD11	(((((((((.((((..((((..&))))..)))).)))))).))).	2451	2473	0.923077	-17.5	1	0.00122087	0.603	3.41013	2.82623	-6.14858	17	22	6	CDS		0	0
hsa-miR-21-5p	NM_001256185	SNX12	..(((((((((.((((((....&.))))))))))))))).	1365	1401	1	-20.2	1	8.96845e-07	0.485	1.48478	1.65594	-8.3038	15	17	15	3UTR		0	0
hsa-miR-21-5p	NM_001256188	SNX12	..(((((((((.((((((....&.))))))))))))))).	1215	1251	0.923077	-20.2	1	8.96845e-07	0.485	1.03605	0.850601	-8.3038	15	17	15	3UTR		0	0
hsa-miR-21-5p	NM_001256267	MYPN	(((((((.(((((((.(((((.&))))))))))))...))))))).	5609	5632	0.846154	-20.7	1	0.00108302	0.515	0.0649661	0.613268	-6.48426	19	23	12	3UTR		0	0
hsa-miR-21-5p	NM_001256268	MYPN	(((((((.(((((((.(((((.&))))))))))))...))))))).	5853	5876	0.846154	-20.7	1	0.00108302	0.515	0.409244	0.0600748	-6.48426	19	23	12	3UTR		0	0
hsa-miR-21-5p	NM_001256310	GLS	...(((.((((((((((((((.&)))))..)))))))))))).	1390	1410	0.923077	-19	1	0.00284807	0.632	6.60784	6.06479	-8.05823	17	20	12	CDS		0	0
hsa-miR-21-5p	NM_001256312	STK3	..(((((((((((((.......&.)))))))).))))).	567	588	0.846154	-16.3	1	0.00204776	0.662	1.82092	0.839176	-5.19005	13	16	8	CDS		0	1
hsa-miR-21-5p	NM_001256316	CHST9	..(((((((.(((((.(.(((.&))).).)))))...))))))).	5679	5701	0.846154	-18.7	1	0.0147164	0.574	0.604631	0.0250037	-6.43256	16	22	7	3UTR		0	0
hsa-miR-21-5p	NM_001256324	CACNA1G	(((((((((..(((((((((.(&).))))))).))..))))))))).	5210	5234	0.884615	-20.3	1	0.000931635	0.397	6.2015	5.68231	-8.00486	19	24	9	CDS		0	0
hsa-miR-21-5p	NM_001256325	CACNA1G	(((((((((..(((((((((.(&).))))))).))..))))))))).	5210	5234	0.884615	-20.3	1	0.000931635	0.397	6.2015	5.68231	-8.00486	19	24	9	CDS		0	0
hsa-miR-21-5p	NM_001256326	CACNA1G	(((((((((..(((((((((.(&).))))))).))..))))))))).	5210	5234	0.833333	-20.3	1	0.000941592	0.426	6.2015	5.91546	-8.00486	19	24	9	CDS		0	0
hsa-miR-21-5p	NM_001256327	CACNA1G	(((((((((..(((((((((.(&).))))))).))..))))))))).	5210	5234	0.884615	-20.3	1	0.000931635	0.397	6.2015	5.68231	-8.00486	19	24	9	CDS		0	0
hsa-miR-21-5p	NM_001256328	CACNA1G	(((((((((..(((((((((.(&).))))))).))..))))))))).	5210	5234	0.884615	-20.3	1	0.000931635	0.397	6.2015	5.68231	-8.00486	19	24	9	CDS		0	0
hsa-miR-21-5p	NM_001256329	CACNA1G	(((((((((..(((((((((.(&).))))))).))..))))))))).	5210	5234	0.833333	-20.3	1	0.000941592	0.426	6.2015	5.91546	-8.00486	19	24	9	CDS		0	0
hsa-miR-21-5p	NM_001256330	CACNA1G	(((((((((..(((((((((.(&).))))))).))..))))))))).	5210	5234	0.833333	-20.3	1	0.000941592	0.426	6.2015	5.91546	-8.00486	19	24	9	CDS		0	0
hsa-miR-21-5p	NM_001256331	CACNA1G	(((((((((..(((((((((.(&).))))))).))..))))))))).	5210	5234	0.833333	-20.3	1	0.000941592	0.426	6.2015	5.91546	-8.00486	19	24	9	CDS		0	0
hsa-miR-21-5p	NM_001256332	CACNA1G	(((((((((..(((((((((.(&).))))))).))..))))))))).	5141	5165	0.833333	-20.3	1	0.000941592	0.426	6.2015	5.91546	-8.00486	19	24	9	CDS		0	0
hsa-miR-21-5p	NM_001256333	CACNA1G	(((((((((..(((((((((.(&).))))))).))..))))))))).	5210	5234	0.884615	-20.3	1	0.000931635	0.397	6.2015	5.68231	-8.00486	19	24	9	CDS		0	0
hsa-miR-21-5p	NM_001256334	CACNA1G	(((((((((..(((((((((.(&).))))))).))..))))))))).	5210	5234	0.884615	-20.3	1	0.000931635	0.397	6.2015	5.68231	-8.00486	19	24	9	CDS		0	0
hsa-miR-21-5p	NM_001256338	CHD1L	..(((((((((((((((.....&.)))))..)))))))))).	2163	2203	0.923077	-18.4	1	0.000958507	0.618	0.0625081	0.104827	-4.957	15	19	10	3UTR		0	0
hsa-miR-21-5p	NM_001256355	UBE2L3	((((((((((..(((((((((.&))))))).))..)))))).)))).	245	269	0.923077	-19.6	1	0.00199528	0.618	5.96014	6.31533	-10.1092	19	24	7	CDS		0	0
hsa-miR-21-5p	NM_001256355	UBE2L3	..(((((...(((((((((((.&)))))))))))...))))).	1281	1301	1	-19.3	1	0.00222546	0.529	0.037685	0.458646	-9.56953	16	20	11	3UTR		0	0
hsa-miR-21-5p	NM_001256356	UBE2L3	..(((((...(((((((((((.&)))))))))))...))))).	1039	1059	0.923077	-19.3	1	0.00222546	0.529	0.377149	0.583574	-9.56953	16	20	11	3UTR		0	0
hsa-miR-21-5p	NM_001256394	NOL8	..((((...(.(((((((((((&))))))))))).).....)))).	247	270	0.846154	-19.4	1	1.80125e-05	0.662	0.201	0.300081	-12.6955	16	23	11	5UTR		0	0
hsa-miR-21-5p	NM_001256397	BCO2	...((((((((((((((((((.&.))).))))))))))))))).	279	321	1	-19.3	1	0.00494073	0.544	2.93442	3.1893	-6.51454	18	21	15	CDS		0	0
hsa-miR-21-5p	NM_001256397	BCO2	(((((((((...((((......&))))....))))))))).	962	980	0.846154	-15.3	1	0.00363839	0.529	2.67982	2.73715	-11.3517	13	18	9	CDS		0	0
hsa-miR-21-5p	NM_001256398	BCO2	...((((((((((((((((((.&.))).))))))))))))))).	364	406	1	-19.3	1	0.00494073	0.544	2.93442	3.1893	-6.51454	18	21	15	CDS		0	0
hsa-miR-21-5p	NM_001256398	BCO2	(((((((((...((((......&))))....))))))))).	828	846	0.846154	-15.3	1	0.00363839	0.529	2.67982	2.73715	-11.3517	13	18	9	CDS		0	0
hsa-miR-21-5p	NM_001256400	BCO2	...((((((((((((((((((.&))).))))))))))))))).	96	116	0.846154	-19.3	1	0.00388159	0.544	5.08856	1.76774	-6.51454	18	20	15	5UTR		0	0
hsa-miR-21-5p	NM_001256400	BCO2	(((((((((...((((......&))))....))))))))).	757	775	0.846154	-15.3	1	0.00363839	0.529	2.67982	2.73715	-11.3517	13	18	9	CDS		0	0
hsa-miR-21-5p	NM_001256405	KDM2A	(((((..(((..((.((((((.&)))))).))..))).....))))).	1412	1437	0.846154	-18	1	0.0255123	0.294	2.64333	2.54458	-14.2892	16	25	6	CDS		0	0
hsa-miR-21-5p	NM_001256414	GNAI1	.((.((.(((((((((((((((&))))))))))))))).)).)).	1079	1101	0.846154	-18.8	1	0.011046	0.647	5.36845	5.84193	-8.36903	19	22	15	CDS		0	0
hsa-miR-21-5p	NM_001256421	GPAT3	.((((...(((((((((((...&.))))))))))).)))).	598	642	1	-21.3	1	0.000490801	0.515	4.77814	4.31648	-9.55161	15	18	11	CDS		0	0
hsa-miR-21-5p	NM_001256422	GPAT3	.((((...(((((((((((...&.))))))))))).)))).	602	646	1	-21.3	1	0.000490801	0.515	4.77814	4.31648	-9.55161	15	18	11	CDS		0	0
hsa-miR-21-5p	NM_001256424	GUCY1A2	..(((((((((..(((((((..&)))))))...))))))))).	8127	8147	1	-20.5	1	0.0283553	0.588	0.0487864	0.727156	-9.59293	16	20	9	3UTR		0	0
hsa-miR-21-5p	NM_001256427	PDLIM5	((((((.((((((.((((((((&)))..))))).))).))))))))).	1737	1762	0.846154	-17.9	1	0.00039601	0.647	1.37392	0.994935	-6.3381	20	25	9	3UTR		0	1
hsa-miR-21-5p	NM_001256433	PCYT2	.(((((...((.((((((((..&)))))))).))..))))).	4285	4304	0.923077	-15.5	1	0.00842003	0.397	6.00879	4.13334	-12.0538	15	19	8	3UTR		0	0
hsa-miR-21-5p	NM_001256435	PCYT2	.(((((...((.((((((((..&)))))))).))..))))).	4731	4750	0.923077	-15.5	1	0.00842003	0.397	4.63018	4.32213	-12.0538	15	19	8	3UTR		0	0
hsa-miR-21-5p	NM_001256438	CABLES1	..((((((((((..(((((...&.))))))))))))))).	2955	2992	0.846154	-19.5	1	0.0194374	0.441	-0.636715	-0.576711	-7.10297	15	17	15	3UTR		0	0
hsa-miR-21-5p	NM_001256443	PRRT2	..((((((((((((((((((((&))))))))).................))).)))))))).	1071	1110	1	-20.7	1	0.000235037	0.397	2.28091	1.52013	-4.957	20	39	9	CDS		0	0
hsa-miR-21-5p	NM_001256468	KAT6B	...(((.((((.(((((((((.&))))))))).)))).))).	3544	3563	0.846154	-19.6	1	0.000538671	0.544	5.33167	4.35509	-11.405	16	19	9	CDS		0	0
hsa-miR-21-5p	NM_001256469	KAT6B	...(((.((((.(((((((((.&))))))))).)))).))).	3217	3236	0.923077	-19.6	1	0.000538671	0.544	0	0	-11.405	16	19	9	CDS		0	0
hsa-miR-21-5p	NM_001256482	EPHX2	..((((..((((((.((((...&))))..))))))..)))).	1284	1303	0.807692	-17.1	1	0.0115393	0.588	0.0318978	1.01961	-9.54977	14	19	6	CDS		0	0
hsa-miR-21-5p	NM_001256483	EPHX2	..((((..((((((.((((...&))))..))))))..)))).	1237	1256	0.807692	-17.1	1	0.0115393	0.588	0.0318978	1.01961	-9.54977	14	19	6	CDS		0	0
hsa-miR-21-5p	NM_001256486	GOLGB1	..(((((((((((((.(.(((.&.))).).))))))))))))).	3745	3792	1	-22.9	1	0.055345	0.618	1.8027	1.67003	-5.19005	17	21	13	CDS		0	0
hsa-miR-21-5p	NM_001256488	GOLGB1	..(((((((((((((.(.(((.&.))).).))))))))))))).	3650	3697	0.948718	-22.9	1	0.055345	0.618	4.68733	2.68967	-5.19005	17	21	13	CDS		0	0
hsa-miR-21-5p	NM_001256510	SSBP1	...((((.((((((((((..(.&)..)))))))))))))).	462	480	1	-17.2	1	0.00309105	0.574	1.80043	1.87468	-8.82818	15	18	14	CDS		0	0
hsa-miR-21-5p	NM_001256511	SSBP1	...((((.((((((((((..(.&)..)))))))))))))).	343	361	1	-17.2	1	0.00309105	0.574	1.80043	1.87468	-8.82818	15	18	14	CDS		0	0
hsa-miR-21-5p	NM_001256512	SSBP1	...((((.((((((((((..(.&)..)))))))))))))).	325	343	1	-17.2	1	0.00309105	0.574	1.80043	1.87468	-8.82818	15	18	14	CDS		0	0
hsa-miR-21-5p	NM_001256513	SSBP1	...((((.((((((((((..(.&)..)))))))))))))).	253	271	1	-17.2	1	0.00309105	0.574	1.80043	1.87468	-8.82818	15	18	14	CDS		0	0
hsa-miR-21-5p	NM_001256523	ZNF74	.(((((.((((((((((((((.&))))))))..........))))))))))).	3326	3356	0.923077	-20.8	1	0.00198333	0.397	-0.338034	-0.312813	-5.33701	19	30	11	3UTR		0	0
hsa-miR-21-5p	NM_001256524	ZNF74	.(((((.((((((((((((((.&))))))))..........))))))))))).	3184	3214	0.923077	-20.8	1	0.00198333	0.397	-0.511205	-0.230331	-5.33701	19	30	11	3UTR		0	0
hsa-miR-21-5p	NM_001256549	PCGF5	..((((..(((((((((((((.&))))).)))))))))))).	4015	4034	0.846154	-16.3	1	1.75753e-05	0.632	0.379981	0.251287	-8.81432	17	19	12	3UTR		0	1
hsa-miR-21-5p	NM_001256566	F2RL2	((((((.((((.((((.((.((&)).)).)))).)))).)))))).	2431	2454	0.923077	-18.6	1	0.000818284	0.574	1.95681	2.44387	-8.82806	18	23	6	3UTR		0	0
hsa-miR-21-5p	NM_001256574	ENC1	.(((((.((((((((((((((.&.))))))))))).))).))))).	1917	1949	0.923077	-20.5	1	0.000127655	0.529	4.03709	2.6818	-5.33701	19	23	11	CDS		0	0
hsa-miR-21-5p	NM_001256576	ENC1	.(((((.((((((((((((((.&.))))))))))).))).))))).	1644	1676	0.846154	-20.5	1	0.000127655	0.529	0.516701	0.748043	-5.33701	19	23	11	CDS		0	0
hsa-miR-21-5p	NM_001256599	TRIM46	((((((((((((((((.(((..&.))))))).)))))))))))).	1164	1223	1	-22.5	1	1.57789e-06	0.426	2.3199	2.89475	-3.93757	19	22	12	CDS		0	0
hsa-miR-21-5p	NM_001256601	TRIM46	((((((((((((((((.(((..&.))))))).)))))))))))).	1057	1116	1	-22.5	1	1.57789e-06	0.426	2.3199	2.89475	-3.93757	19	22	12	CDS		0	0
hsa-miR-21-5p	NM_001256613	HTR3E	.(((((..((((((((.((((.&)))).))))))))))))).	1853	1872	1	-22.4	1	0.00188925	0.397	-0.459781	0.0129333	-7.65065	17	19	13	3UTR		0	0
hsa-miR-21-5p	NM_001256614	HTR3E	.(((((..((((((((.((((.&)))).))))))))))))).	1659	1678	1	-22.4	1	0.00188925	0.397	-0.459781	0.0129333	-7.65065	17	19	13	3UTR		0	0
hsa-miR-21-5p	NM_001256618	TUBGCP2	(((((((((.((..(((((.((&)).)))))..))..))))))))).	2943	2967	0.846154	-18.8	1	6.13022e-06	0.353	5.31771	5.241	-7.32605	18	24	9	3UTR		0	0
hsa-miR-21-5p	NM_001256620	R3HCC1L	(((((((((((.(.(.(((((.&)))))).)))))))))))).	1276	1296	0.923077	-18.4	1	0.00141757	0.559	0.637777	0.589494	-8.37427	18	20	12	CDS		0	0
hsa-miR-21-5p	NM_001256663	SLC47A2	..((((((((((((.(((((((&)))))))))).........................))))))))).	1080	1125	0.846154	-18.5	1	0.00318517	0.529	0.7578	0.975491	-5.69245	19	45	10	CDS		0	0
hsa-miR-21-5p	NM_001256695	PRDM11	..(((((((((..(((((((((&)))))))))..))).)))))).	2217	2239	0.846154	-21.1	1	3.07696e-06	0.324	5.0542	4.18099	-9.59293	18	22	9	CDS		0	1
hsa-miR-21-5p	NM_001256702	USP3	.(((.((((((((((.......&.))))))))))))).	3532	3556	0.923077	-17.7	1	0.00217487	0.647	-0.256443	-0.308133	-8.14541	13	15	13	3UTR		0	0
hsa-miR-21-5p	NM_001256750	PEX5L	...((((((((((((..(((..&.))).)))))))))))).	4233	4256	1	-18.9	1	0.00202999	0.485	0.137953	0.130523	-6.74759	15	18	12	3UTR		0	0
hsa-miR-21-5p	NM_001256751	PEX5L	...((((((((((((..(((..&.))).)))))))))))).	4167	4190	1	-18.9	1	0.00202999	0.485	0.0942522	0.0236751	-6.74759	15	18	12	3UTR		0	0
hsa-miR-21-5p	NM_001256752	PEX5L	...((((((((((((..(((..&.))).)))))))))))).	4134	4157	0.846154	-18.9	1	0.00202999	0.485	-0.250984	-0.0916949	-6.74759	15	18	12	3UTR		0	0
hsa-miR-21-5p	NM_001256753	PEX5L	...((((((((((((..(((..&.))).)))))))))))).	4062	4085	1	-18.9	1	0.00202999	0.485	0.0942516	-0.11726	-6.74759	15	18	12	3UTR		0	0
hsa-miR-21-5p	NM_001256754	PEX5L	...((((((((((((..(((..&.))).)))))))))))).	4090	4113	1	-18.9	1	0.00202999	0.485	-0.0630707	-0.0294215	-6.74759	15	18	12	3UTR		0	0
hsa-miR-21-5p	NM_001256755	PEX5L	..((((((((((.((((((((.&)))))))).))))))).))).	6803	6824	0.923077	-19.5	1	0.000208483	0.529	1.17022	0.736684	-6.24613	18	21	8	3UTR		0	0
hsa-miR-21-5p	NM_001256755	PEX5L	...((((((((((((..(((..&.))).)))))))))))).	3895	3918	1	-18.9	1	0.00202999	0.485	-0.0718104	0.11938	-6.74759	15	18	12	3UTR		0	0
hsa-miR-21-5p	NM_001256756	PEX5L	...((((((((((((..(((..&.))).)))))))))))).	3985	4008	1	-18.9	1	0.00202999	0.485	0.0767716	0.137079	-6.74759	15	18	12	3UTR		0	0
hsa-miR-21-5p	NM_001256790	CACNA1F	..((((.(((((((((((((..&))))))))..))))))))).	30	50	0.846154	-16.1	1	0.00463809	0.515	0.735927	0.909667	-6.50069	17	20	9	5UTR		0	0
hsa-miR-21-5p	NM_001256793	BMPR1B	...(((((((((.(((((((..&)))))))...))))))))).	1607	1627	0.846154	-16.8	1	8.20749e-05	0.574	3.73222	2.62092	-7.80367	16	20	9	CDS		0	0
hsa-miR-21-5p	NM_001256794	BMPR1B	...(((((((((.(((((((..&)))))))...))))))))).	1648	1668	0.846154	-16.8	1	8.20749e-05	0.574	3.73222	2.62092	-7.80367	16	20	9	CDS		0	0
hsa-miR-21-5p	NM_001256796	P2RX4	..(((..(((((((((((((((&)))))))))).)))))...))).	1093	1116	0.846154	-21.9	1	0.000115208	0.426	3.99896	4.03661	-8.40165	18	23	10	CDS		0	0
hsa-miR-21-5p	NM_001256796	P2RX4	..((((.(((((((((((((((&)))))))))....))))))..)))).	1039	1065	0.846154	-19	1	0.000647326	0.544	4.45349	3.16031	-6.50069	19	26	9	CDS		0	0
hsa-miR-21-5p	NM_001256798	NOL4L	(((((((((((((((..(((..&))).))))..))))))))))).	958	980	0.923077	-18.4	1	0.00060947	0.441	2.14288	1.82345	-4.17062	18	22	11	CDS		0	0
hsa-miR-21-5p	NM_001256827	SMG6	..((...((((((((((.....&.))))))))))...)).	751	787	1	-18.7	1	9.39383e-06	0.5	0.0222724	-0.0781016	-12.5207	12	17	10	CDS		0	0
hsa-miR-21-5p	NM_001256828	SMG6	..((...((((((((((.....&.))))))))))...)).	522	558	1	-18.7	1	9.39383e-06	0.5	0.152048	-0.154143	-12.5207	12	17	10	CDS		0	0
hsa-miR-21-5p	NM_001256838	ZNF382	.((((((((...((((((((((&))))))))))..)))..))))).	693	716	0.923077	-17.8	1	0.00140793	0.588	-0.0014933	0.0436764	-11.2074	18	23	10	CDS		0	0
hsa-miR-21-5p	NM_001256850	TTN	...(((((((..(((((.((((&)))).)))))..))))))).	93664	93684	0.846154	-20.7	1	0.00469936	0.456	2.12455	3.41962	-12.6861	16	20	7	CDS		0	0
hsa-miR-21-5p	NM_001256850	TTN	..((.((((((((((((((((.&)))))))).......)))))))))).	8213	8239	0.846154	-20.8	1	1.86537e-06	0.544	5.68847	4.93242	-9.07604	18	26	10	CDS		0	0
hsa-miR-21-5p	NM_001256856	BTRC	(((((..(((((((((((....&)))))))))))..))))).	4918	4937	1	-19.9	1	0.00552723	0.485	0.378813	0.6928	-7.38222	16	19	11	3UTR		0	0
hsa-miR-21-5p	NM_001256870	POLD4	.(((((.(((((.(((((....&.)))))))))).))))).	1249	1277	0.892308	-17.1	1	0.000571211	0.426	3.24474	1.25062	-6.62614	15	18	10	3UTR		0	0
hsa-miR-21-5p	NM_001256876	KANK1	.(((((.(((..((((.((((.&)))))))).)))))))).	3680	3698	0.846154	-15.3	1	0.00182227	0.559	6.44224	4.52876	-11.5086	16	18	8	CDS		0	0
hsa-miR-21-5p	NM_001256909	CYBRD1	((((((((((((.(((((((((&))).)))))))))))))))))).	2730	2753	0.923077	-20.4	1	0.0517443	0.647	0.470557	0.00850569	-5.22671	21	23	18	3UTR	MIRT030691	0	0
hsa-miR-21-5p	NM_001256909	CYBRD1	((((((..((((((((.((((.&))))..)))))))))))))).	2117	2138	0.846154	-20	1	0.00678174	0.544	0.153646	-0.00400457	-7.7949	18	21	14	3UTR	MIRT030691	0	0
hsa-miR-21-5p	NM_001256909	CYBRD1	((((((((((((((((((((..&))))..)))))))))................))))))).	1766	1805	0.923077	-19.1	1	0.238418	0.559	0.139381	0.110119	-3.93757	20	39	9	3UTR	MIRT030691	0	0
hsa-miR-21-5p	NM_001256910	DDX21	((((((.((((.((((((((((&)))).)).)))))))).)))))).	1795	1819	0.846154	-19.3	1	8.36028e-08	0.515	4.80923	4.95752	-8.82806	20	24	8	CDS		0	0
hsa-miR-21-5p	NM_001256916	MS4A2	..((((.((((((((((.....&.)))))))))))))).	2684	2712	0.884615	-18.6	1	0.010675	0.706	0.0684923	-0.0176579	-6.50069	14	16	14	3UTR		0	0
hsa-miR-21-5p	NM_001256959	CLCN6	((((((.(((((((((......&.))))))))))))))).	877	915	0.846154	-17.8	1	2.09815e-06	0.485	6.1383	5.54216	-5.48126	15	17	15	CDS		0	0
hsa-miR-21-5p	NM_001257069	FBXW7	..(((((((((((((((.....&.)))))))))))).....))).	695	724	0.846154	-19.6	1	0.00218851	0.618	4.73991	4.41825	-4.957	15	22	12	CDS		0	0
hsa-miR-21-5p	NM_001257101	PCGF5	..((((..(((((((((((((.&))))).)))))))))))).	3927	3946	0.846154	-16.3	1	1.75753e-05	0.632	0.0492203	0.189327	-8.81432	17	19	12	3UTR		0	1
hsa-miR-21-5p	NM_001257135	LIF	..((((.((((((((.......&.)))))))))))).	2376	2398	0.846154	-17.9	1	3.33327e-06	0.338	-0.0817816	0.0893982	-6.73374	12	14	12	3UTR		0	0
hsa-miR-21-5p	NM_001257137	ITCH	(((((((((((((....(((((&)))))..)))).))))))))).	580	602	0.846154	-18.4	1	0.000210223	0.603	4.66109	3.10863	-5.76291	18	22	9	CDS		0	1
hsa-miR-21-5p	NM_001257137	ITCH	((((.(((((..(((((((...&)))))))..))))))))).	2384	2403	1	-18	1	0.00162484	0.588	5.81254	5.45313	-14.2282	16	19	9	CDS		0	1
hsa-miR-21-5p	NM_001257138	ITCH	(((((((((((((....(((((&.)))))..)))).))))))))).	415	460	0.846154	-18.6	1	0.000833478	0.603	3.53595	3.7762	-5.76291	18	23	9	CDS		0	1
hsa-miR-21-5p	NM_001257138	ITCH	((((.(((((..(((((((...&)))))))..))))))))).	2119	2138	1	-18	1	0.00162484	0.588	5.81254	5.45313	-14.2282	16	19	9	CDS		0	1
hsa-miR-21-5p	NM_001257144	DDX11	((((((..(((((((((((((.&))))))))).))))..)))))).	2516	2539	0.961538	-25.3	1	0.000135006	0.441	3.80013	4.18558	-7.7949	19	23	9	CDS		0	0
hsa-miR-21-5p	NM_001257145	DDX11	((((((..(((((((((((((.&))))))))).))))..)))))).	2443	2466	0.961538	-25.3	1	0.000251877	0.441	3.80013	4.42135	-7.7949	19	23	9	CDS		0	0
hsa-miR-21-5p	NM_001257158	CEP41	...((((((((((((.(((.((&.)).))).)))))))))))).	5466	5513	0.923077	-22.2	1	0.000566823	0.544	4.01837	4.55209	-6.74759	17	21	12	3UTR		0	0
hsa-miR-21-5p	NM_001257159	CEP41	...((((((((((((.(((.((&.)).))).)))))))))))).	5418	5465	0.923077	-22.2	1	0.000566823	0.544	3.51257	4.5947	-6.74759	17	21	12	3UTR		0	0
hsa-miR-21-5p	NM_001257172	DDX19B	((((((((((((((((.((((.&.)))).)))))))))))..........))))).	374	431	0.923077	-22.2	1	9.67119e-05	0.5	5.15726	5.2647	-3.93757	20	33	11	CDS		0	0
hsa-miR-21-5p	NM_001257173	DDX19B	((((((((((((((((.((((.&)))).)))))))))))..........))))).	592	624	0.923077	-21.8	1	8.21152e-05	0.5	5.75258	4.62905	-3.93757	20	32	11	CDS		0	0
hsa-miR-21-5p	NM_001257174	DDX19B	((((((((((((((((.((((.&)))).)))))))))))..........))))).	490	522	0.923077	-21.8	1	8.21152e-05	0.5	5.75258	4.62905	-3.93757	20	32	11	CDS		0	0
hsa-miR-21-5p	NM_001257195	KLHL3	..((((((((..((((.(((((&))))).)))).)))))))).	4121	4141	0.923077	-17.4	1	0.00563744	0.5	-0.00211012	0.745037	-11.1286	17	20	8	3UTR		0	0
hsa-miR-21-5p	NM_001257197	CUL3	.((((((...(((((((((((.&)))))))))))...)))))).	2622	2643	0.923077	-23.6	1	6.09995e-05	0.574	2.70491	1.97936	-8.40586	17	21	11	3UTR		0	0
hsa-miR-21-5p	NM_001257198	CUL3	.((((((...(((((((((((.&)))))))))))...)))))).	2667	2688	0.923077	-23.6	1	6.09995e-05	0.574	1.77139	1.73704	-8.40586	17	21	11	3UTR		0	0
hsa-miR-21-5p	NM_001257205	FGF1	((((..(((((((.(((.....&.))).)))))))..)))).	3268	3292	0.846154	-17.5	1	0.00744184	0.544	3.85164	3.77207	-10.8144	14	19	7	3UTR		0	1
hsa-miR-21-5p	NM_001257207	FGF1	((((..(((((((.(((.....&.))).)))))))..)))).	3011	3035	0.846154	-17.5	1	0.00744184	0.544	1.31397	0.981727	-10.8144	14	19	7	3UTR		0	1
hsa-miR-21-5p	NM_001257208	FGF1	((((..(((((((.(((.....&.))).)))))))..)))).	2986	3010	0.846154	-17.5	1	0.00744184	0.544	0.267419	1.16613	-10.8144	14	19	7	3UTR		0	1
hsa-miR-21-5p	NM_001257209	FGF1	((((..(((((((.(((.....&.))).)))))))..)))).	3024	3048	0.846154	-17.5	1	0.00744184	0.544	1.42866	0.8889	-10.8144	14	19	7	3UTR		0	1
hsa-miR-21-5p	NM_001257210	FGF1	((((..(((((((.(((.....&.))).)))))))..)))).	2946	2970	0.923077	-17.5	1	0.00744184	0.544	0.754854	1.00682	-10.8144	14	19	7	3UTR		0	1
hsa-miR-21-5p	NM_001257230	ALG13	..(((..((((.(((((((((.&))).))))))))))....))).	262	284	1	-16.5	1	0.00241332	0.574	5.90734	3.74124	-11.7484	16	22	10	CDS		0	0
hsa-miR-21-5p	NM_001257231	ALG13	..(((..((((.(((((((((.&))).))))))))))....))).	432	454	1	-16.5	1	0.00241332	0.574	5.90734	3.74124	-11.7484	16	22	10	CDS		0	0
hsa-miR-21-5p	NM_001257234	ALG13	..(((..((((.(((((((((.&))).))))))))))....))).	387	409	1	-16.5	1	0.00241332	0.574	5.90734	3.74124	-11.7484	16	22	10	CDS		0	0
hsa-miR-21-5p	NM_001257237	ALG13	..(((..((((.(((((((((.&))).))))))))))....))).	491	513	1	-16.5	1	0.00241332	0.574	5.90734	3.74124	-11.7484	16	22	10	CDS		0	0
hsa-miR-21-5p	NM_001257239	ALG13	..(((..((((.(((((((((.&))).))))))))))....))).	406	428	1	-16.5	1	0.00271232	0.574	5.90734	3.74124	-11.7484	16	22	10	CDS		0	0
hsa-miR-21-5p	NM_001257281	DIS3L2	..((.(((((((((((.(((..&.)))))))))))))))).	636	663	0.923077	-17.7	1	0.00320467	0.515	3.06141	1.22208	-9.07604	16	18	16	CDS		0	0
hsa-miR-21-5p	NM_001257282	DIS3L2	..((.(((((((((((.(((..&.)))))))))))))))).	623	663	0.846154	-17.7	1	0.00320467	0.515	2.94899	3.28737	-9.07604	16	18	16	CDS		0	0
hsa-miR-21-5p	NM_001257291	SLC9A7	(((((((((.((((..((((..&))))..))))..))))))))).	4700	4722	0.923077	-19.4	1	0.000438717	0.456	-0.0711705	0.130993	-6.14858	17	22	9	3UTR		0	0
hsa-miR-21-5p	NM_001257309	KRTAP29-1	(((((((((((((((((.....&)))))))))..)))).)))).	440	461	0.846154	-18.1	1	3.0694e-05	0.441	0.398878	0.606546	-3.93757	17	21	9	CDS		0	0
hsa-miR-21-5p	NM_001257317	DCSTAMP	....((((((((((((......&)))))))))))).	834	847	0.846154	-15.1	1	0.00556045	0.574	2.48241	2.29842	-9.54656	12	13	12	CDS		0	0
hsa-miR-21-5p	NM_001257319	APBB1	((((((((((((((.((((...&)))))).)).)))))))))).	867	888	0.846154	-15.9	1	0.000991275	0.456	4.05318	2.93719	-4.67302	18	21	10	CDS		0	0
hsa-miR-21-5p	NM_001257323	APBB1	((((((((((((((.((((...&)))))).)).)))))))))).	861	882	0.846154	-15.9	1	0.00161857	0.456	4.16718	2.69655	-4.67302	18	21	10	CDS		0	0
hsa-miR-21-5p	NM_001257325	APBB1	((((((((((((((.((((...&)))))).)).)))))))))).	763	784	0.846154	-15.9	1	0.000991275	0.456	3.90965	3.0915	-4.67302	18	21	10	CDS		0	0
hsa-miR-21-5p	NM_001257334	ATP5F1A	...(((((((((((((((((((&))))).....))).))))))))))).	4763	4789	0.846154	-17.8	1	0.000584671	0.721	5.84147	6.19904	-6.51454	19	26	11	3UTR		0	0
hsa-miR-21-5p	NM_001257334	ATP5F1A	..((....((((((((((((((&))))))))))))))...)).	1221	1241	0.846154	-17	0	0.00192029	0.471	0.129921	0.0240787	-14.8343	16	20	14	CDS		0	0
hsa-miR-21-5p	NM_001257335	ATP5F1A	...((((((((((((((.....&))).))))))))))).	5175	5191	0.846154	-17.6	1	0.000584671	0.721	0	0	-6.51454	14	16	11	3UTR		0	0
hsa-miR-21-5p	NM_001257386	ABCG2	..((((((((((..(((.....&)))..)))))))))).	3120	3136	0.846154	-15.3	1	0.083015	0.735	4.05798	3.51919	-7.10297	13	16	10	3UTR		0	0
hsa-miR-21-5p	NM_001257394	UBE2V1	..((((.((((((((((((((.&)))).)))).)))))).)))).	2203	2225	0.846154	-21.6	1	0.0306399	0.632	0.439798	0.0482583	-6.50069	18	22	6	3UTR		0	0
hsa-miR-21-5p	NM_001257396	UBE2V1	..((((.((((((((((((((.&)))).)))).)))))).)))).	1797	1819	0.846154	-21.6	1	0.0306399	0.632	6.28486	5.14436	-6.50069	18	22	6	3UTR		0	0
hsa-miR-21-5p	NM_001257398	UBE2V1	..((((.((((((((((((((.&)))).)))).)))))).)))).	2062	2084	1	-21.6	1	0.0306399	0.632	1.08596	3.12927	-6.50069	18	22	6	3UTR		0	0
hsa-miR-21-5p	NM_001257408	IKZF3	.(((((((.((.((((((((((&))))))))))..)).))))))).	7434	7457	1	-22.5	1	0.000135165	0.529	0.2458	0.052	-8.19652	19	23	10	3UTR		0	0
hsa-miR-21-5p	NM_001257408	IKZF3	.(((((((.(((((((......&)))))))))))))).	9183	9198	0.923077	-17.8	1	0.000339371	0.544	6.59764	6.03893	-4.84971	14	15	14	3UTR		0	0
hsa-miR-21-5p	NM_001257409	IKZF3	.(((((((.((.((((((((((&))))))))))..)).))))))).	7317	7340	0.923077	-22.5	1	0.000135165	0.529	0.171	0.01205	-8.19652	19	23	10	3UTR		0	0
hsa-miR-21-5p	NM_001257409	IKZF3	.(((((((.(((((((......&)))))))))))))).	9066	9081	0.923077	-17.8	1	0.000339371	0.544	6.59764	6.03893	-4.84971	14	15	14	3UTR		0	0
hsa-miR-21-5p	NM_001257410	IKZF3	.(((((((.((.((((((((((&))))))))))..)).))))))).	7275	7298	1	-22.5	1	0.000135165	0.529	0.035	-0.1605	-8.19652	19	23	10	3UTR		0	0
hsa-miR-21-5p	NM_001257410	IKZF3	.(((((((.(((((((......&)))))))))))))).	9024	9039	0.923077	-17.8	1	0.000339371	0.544	5.72755	5.48896	-4.84971	14	15	14	3UTR		0	0
hsa-miR-21-5p	NM_001257411	IKZF3	.(((((((.((.((((((((((&))))))))))..)).))))))).	7107	7130	0.923077	-22.5	1	0.000135165	0.529	-0.3458	-0.0279	-8.19652	19	23	10	3UTR		0	0
hsa-miR-21-5p	NM_001257411	IKZF3	.(((((((.(((((((......&)))))))))))))).	8856	8871	0.923077	-17.8	1	0.000339371	0.544	5.58664	3.70361	-4.84971	14	15	14	3UTR		0	0
hsa-miR-21-5p	NM_001257412	IKZF3	.(((((((.((.((((((((((&))))))))))..)).))))))).	6990	7013	1	-22.5	1	0.000135165	0.529	0.3002	-0.19535	-8.19652	19	23	10	3UTR		0	0
hsa-miR-21-5p	NM_001257412	IKZF3	.(((((((.(((((((......&)))))))))))))).	8739	8754	1	-17.8	1	0.000339371	0.544	1.89398	4.12612	-4.84971	14	15	14	3UTR		0	0
hsa-miR-21-5p	NM_001257413	IKZF3	.(((((((.((.((((((((((&))))))))))..)).))))))).	6873	6896	0.923077	-22.5	1	0.000135165	0.529	-0.2982	0.1455	-8.19652	19	23	10	3UTR		0	0
hsa-miR-21-5p	NM_001257413	IKZF3	.(((((((.(((((((......&)))))))))))))).	8622	8637	0.923077	-17.8	1	0.000339371	0.544	4.92984	3.75922	-4.84971	14	15	14	3UTR		0	0
hsa-miR-21-5p	NM_001257414	IKZF3	.(((((((.((.((((((((((&))))))))))..)).))))))).	7134	7157	1	-22.5	1	0.000135165	0.529	0.1574	0.2118	-8.19652	19	23	10	3UTR		0	0
hsa-miR-21-5p	NM_001257414	IKZF3	.(((((((.(((((((......&)))))))))))))).	8883	8898	1	-17.8	1	0.000339371	0.544	1.7374	3.22385	-4.84971	14	15	14	3UTR		0	0
hsa-miR-21-5p	NM_001257964	BOD1L2	.(((.(((((.((((((((((.&)))))))))).)..))))))).	1238	1260	0.846154	-18	1	0.00141904	0.632	-0.108976	0.258674	-10.7371	18	22	10	3UTR		0	0
hsa-miR-21-5p	NM_001257967	ITPRID1	..(((((.((((((((.(((.(&).)))..))))))))))))).	2599	2620	0.923077	-18.9	1	0.000517227	0.412	-0.122955	-0.0121768	-7.27064	17	21	13	CDS		0	0
hsa-miR-21-5p	NM_001257967	ITPRID1	((((..((((((((((((((..&.)))))))))))...............)))..)))).	1061	1104	0.923077	-20.3	1	0.00178228	0.544	-0.281357	-0.0772671	-9.95757	18	37	11	CDS		0	0
hsa-miR-21-5p	NM_001257968	ITPRID1	..(((((.((((((((.(((.(&).)))..))))))))))))).	2561	2582	0.923077	-18.9	1	0.000517227	0.412	-0.122955	-0.0121768	-7.27064	17	21	13	CDS		0	0
hsa-miR-21-5p	NM_001257968	ITPRID1	((((..((((((((((((((..&.)))))))))))...............)))..)))).	1023	1066	0.923077	-20.3	1	0.00178228	0.544	-0.281357	-0.0772671	-9.95757	18	37	11	CDS		0	0
hsa-miR-21-5p	NM_001257998	VPS50	..((((.(((((((..(((((.&))))).))))))).)))).	129	148	0.846154	-20.2	1	4.16178e-06	0.515	3.06851	1.30192	-7.46919	16	19	7	5UTR		0	0
hsa-miR-21-5p	NM_001257998	VPS50	...((((((((((....((((.&)))).)))))))))).	4127	4143	0.923077	-16.4	1	0.00946914	0.603	0.053317	0.204249	-8.33988	14	16	10	3UTR		0	0
hsa-miR-21-5p	NM_001257998	VPS50	((((..((((.(((((.(((..&)))))))).))))..)))).	46	66	0.846154	-16.2	1	0.0298335	0.441	1.19637	0.813894	-12.7823	16	20	8	5UTR		0	0
hsa-miR-21-5p	NM_001258019	GRIA1	((((.((((((((((.((((((&)))))).)))))))))))))).	3572	3594	0.846154	-24.9	1	1.06762e-05	0.426	0.233203	0.483313	-8.28966	20	22	14	3UTR		0	0
hsa-miR-21-5p	NM_001258021	GRIA1	((((.((((((((((.((((((&)))))).)))))))))))))).	3650	3672	0.846154	-24.9	1	1.06762e-05	0.426	0.539587	0.330903	-8.28966	20	22	14	3UTR		0	0
hsa-miR-21-5p	NM_001258022	GRIA1	((((.((((((((((.((((((&)))))).)))))))))))))).	3650	3672	0.846154	-24.9	1	1.06762e-05	0.426	0.539587	0.330903	-8.28966	20	22	14	3UTR		0	0
hsa-miR-21-5p	NM_001258023	GRIA1	((((.((((((((((.((((((&)))))).)))))))))))))).	3547	3569	0.846154	-24.9	1	1.06762e-05	0.426	0.539587	0.330903	-8.28966	20	22	14	3UTR		0	0
hsa-miR-21-5p	NM_001258026	TPI1	(((((((((.((((........&.)))).))))))))).	594	618	0.846154	-17.1	1	0.000608949	0.456	6.45177	4.83116	-6.14858	13	16	9	CDS		0	0
hsa-miR-21-5p	NM_001258028	TKT	((((((.(((((((((.((...&.)).))))))))))))))).	2346	2393	1	-21.4	1	7.22771e-05	0.309	0	0	-5.48126	17	20	15	3UTR		0	0
hsa-miR-21-5p	NM_001258031	SERINC4	..(((((((((...(((((.((&)).))))).))))))))).	619	638	0.846154	-17.7	1	0.0118529	0.515	-0.116901	0.501611	-10.4498	16	19	9	CDS		0	0
hsa-miR-21-5p	NM_001258033	POLR3E	..(((..(((((((((((((((&)))))).)))))))))...))).	3234	3257	0.846154	-19.5	1	0.00289387	0.529	-0.550414	0.103645	-8.40165	18	23	9	3UTR		0	0
hsa-miR-21-5p	NM_001258034	POLR3E	..(((..(((((((((((((((&)))))).)))))))))...))).	3189	3212	0.846154	-19.5	1	0.00289387	0.529	0	0	-8.40165	18	23	9	3UTR		0	0
hsa-miR-21-5p	NM_001258035	POLR3E	..(((..(((((((((((((((&)))))).)))))))))...))).	3223	3246	0.846154	-19.5	1	0.00289387	0.529	0	0	-8.40165	18	23	9	3UTR		0	0
hsa-miR-21-5p	NM_001258036	POLR3E	..(((..(((((((((((((((&)))))).)))))))))...))).	3171	3194	0.846154	-19.5	1	0.00289387	0.529	0	0	-8.40165	18	23	9	3UTR		0	0
hsa-miR-21-5p	NM_001258205	TRPV3	..((((..(((((((.(((((.&))))).))))))))))).	2753	2771	0.923077	-20.6	1	0.000474516	0.382	-0.0148708	0.863206	-9.04737	16	18	11	3UTR		0	0
hsa-miR-21-5p	NM_001258211	FBXO16	..((((((((((..((((((..&.))).))).)))))))))).	650	698	0.846154	-18.1	1	0.00620439	0.559	1.21774	1.84333	-7.10297	16	20	10	CDS		0	0
hsa-miR-21-5p	NM_001258213	PCID2	((((((((((((((..(((((.&))))).)))..))))))))))).	1031	1054	0.923077	-21.4	1	0.0108766	0.456	3.92181	5.07025	-4.90607	19	23	11	CDS		0	0
hsa-miR-21-5p	NM_001258241	TMEM218	......((((((((((((((((&))))))))).................))))))).	1466	1500	0.846154	-17	0	0.0010789	0.676	0.324737	0.313696	-15.5666	16	34	9	3UTR		0	0
hsa-miR-21-5p	NM_001258247	TMEM218	......((((((((((((((((&))))))))).................))))))).	1396	1430	0.846154	-17	0	0.0010789	0.676	0.30026	0.207571	-15.5666	16	34	9	3UTR		0	0
hsa-miR-21-5p	NM_001258248	SP6	((((((.(((((((...((((.&))))...))))))))))))).	3163	3184	0.923077	-19.9	1	0.00115429	0.412	3.49925	2.20821	-6.44976	17	21	13	3UTR		0	0
hsa-miR-21-5p	NM_001258249	UTY	..((((.(((((((..((((((&.))))))..))).)))))))).	3786	3834	0.923077	-19.3	1	0.00145914	0.559	0	0	-7.46919	17	22	8	CDS		0	0
hsa-miR-21-5p	NM_001258251	UTY	..((((.(((((((..((((((&.))))))..))).)))))))).	3543	3591	0.923077	-19.3	1	0.00145914	0.559	0	0	-7.46919	17	22	8	CDS		0	0
hsa-miR-21-5p	NM_001258252	UTY	..((((.(((((((..((((((&.))))))..))).)))))))).	3630	3678	0.923077	-19.3	1	0.00145914	0.559	0	0	-7.46919	17	22	8	CDS		0	0
hsa-miR-21-5p	NM_001258254	UTY	..((((.(((((((..((((((&.))))))..))).)))))))).	3258	3306	0.923077	-19.3	1	0.00145914	0.559	0	0	-7.46919	17	22	8	CDS		0	0
hsa-miR-21-5p	NM_001258256	UTY	..((((.(((((((..((((((&.))))))..))).)))))))).	3630	3678	0.923077	-19.3	1	0.00145914	0.559	0	0	-7.46919	17	22	8	CDS		0	0
hsa-miR-21-5p	NM_001258258	UTY	..((((.(((((((..((((((&.))))))..))).)))))))).	3651	3699	0.923077	-19.3	1	0.00145914	0.559	0	0	-7.46919	17	22	8	CDS		0	0
hsa-miR-21-5p	NM_001258261	UTY	..((((.(((((((..((((((&.))))))..))).)))))))).	3621	3669	0.923077	-19.3	1	0.00145914	0.559	0	0	-7.46919	17	22	8	CDS		0	0
hsa-miR-21-5p	NM_001258265	UTY	..((((.(((((((..((((((&.))))))..))).)))))))).	3246	3294	0.923077	-19.3	1	0.00145914	0.559	0	0	-7.46919	17	22	8	CDS		0	0
hsa-miR-21-5p	NM_001258266	UTY	..((((.(((((((..((((((&.))))))..))).)))))))).	3630	3678	0.923077	-19.3	1	0.00145914	0.559	0	0	-7.46919	17	22	8	CDS		0	0
hsa-miR-21-5p	NM_001258271	MLH1	....(((((((((.((((((((&.))))).)))))))))))).	808	833	0.846154	-17.8	1	0.00175984	0.603	2.67324	4.31585	-10.4034	17	20	12	CDS		0	0
hsa-miR-21-5p	NM_001258273	MLH1	....(((((((((.((((((((&.))))).)))))))))))).	717	742	0.846154	-17.8	1	0.00175984	0.603	2.67324	4.31585	-10.4034	17	20	12	CDS		0	0
hsa-miR-21-5p	NM_001258274	MLH1	....(((((((((.((((((((&.))))).)))))))))))).	1180	1205	0.846154	-17.8	1	0.00175984	0.603	2.67324	4.31585	-10.4034	17	20	12	CDS		0	0
hsa-miR-21-5p	NM_001258286	SLC38A9	..((((((...((((((((((.&))))))))))....)))))).	194	215	0.923077	-18.3	1	0.00162068	0.676	0.18292	0.596705	-10.0807	16	21	10	5UTR		0	0
hsa-miR-21-5p	NM_001258286	SLC38A9	..(((((((((..(((((....&)))))..))))))))).	809	826	0.923077	-18	1	0.0131801	0.618	5.3289	4.49886	-9.59293	14	17	9	CDS		0	0
hsa-miR-21-5p	NM_001258287	SLC38A9	..((((((...((((((((((.&))))))))))....)))))).	194	215	0.923077	-18.3	1	0.00162068	0.676	0.18292	0.596705	-10.0807	16	21	10	5UTR		0	0
hsa-miR-21-5p	NM_001258287	SLC38A9	..(((((((((..(((((....&)))))..))))))))).	913	930	0.923077	-18	1	0.0131801	0.618	4.10433	4.35912	-9.59293	14	17	9	CDS		0	0
hsa-miR-21-5p	NM_001258291	PRSS36	((((((.((((((.........&.)))))))))))).	1083	1102	0.865385	-15.2	1	2.34818e-05	0.382	0.137587	0.338689	-7.3066	12	14	12	CDS		0	0
hsa-miR-21-5p	NM_001258292	NFATC2	..(((((((((.(((.......&)))))))))))).	1534	1547	0.923077	-17.7	1	2.1676e-06	0.456	0.75518	0.641245	-8.53685	12	13	12	CDS		0	0
hsa-miR-21-5p	NM_001258292	NFATC2	..(((((.(((((((.......&)))))))))))).	4458	4471	0.846154	-17.3	1	0.000221434	0.515	4.11337	3.65832	-7.50368	12	13	12	3UTR		0	0
hsa-miR-21-5p	NM_001258294	NFATC2	..(((((((((.(((.......&)))))))))))).	1020	1033	0.846154	-17.7	1	2.1676e-06	0.456	0.321609	0.000495259	-8.53685	12	13	12	CDS		0	0
hsa-miR-21-5p	NM_001258298	SHTN1	..((((.((((((((.......&))))))))..)))).	149	164	0.846154	-18.1	1	0.0011197	0.544	-0.378189	-0.336144	-6.73374	12	15	8	5UTR		0	0
hsa-miR-21-5p	NM_001258299	SHTN1	..((((.((((((((.......&))))))))..)))).	149	164	1	-18.1	1	0.00571225	0.529	4.44844	3.52464	-6.73374	12	15	8	CDS		0	0
hsa-miR-21-5p	NM_001258311	PGBD5	..((((((((.((((.((....&.)).)))).)))))))).	2172	2216	0.923077	-18.4	1	0.000653788	0.426	-0.102708	-0.0506345	-8.01482	14	18	8	3UTR		0	0
hsa-miR-21-5p	NM_001258313	PDE1A	.((((..(((((((.(((((..&)))))))))))))))).	875	892	1	-14.6	1	0.00650289	0.632	5.13161	4.27903	-7.97342	16	17	16	CDS		0	0
hsa-miR-21-5p	NM_001258329	EPB41L1	((((.((((((...(((((((.&))))))))))))).)))).	2775	2794	0.871795	-19.6	1	2.15581e-05	0.529	5.43157	5.42005	-13.5494	17	19	13	CDS		0	0
hsa-miR-21-5p	NM_001258330	EPB41L1	((((.((((((...(((((((.&))))))))))))).)))).	2193	2212	0.871795	-19.6	1	2.15581e-05	0.529	5.43157	5.42005	-13.5494	17	19	13	CDS		0	0
hsa-miR-21-5p	NM_001258330	EPB41L1	.(((((((.....((((((((.&))))))))))))))).	1577	1593	0.846154	-15.9	1	0.00100698	0.471	6.43845	4.89072	-13.5529	15	16	15	CDS		0	0
hsa-miR-21-5p	NM_001258331	EPB41L1	((((.((((((...(((((((.&))))))))))))).)))).	2510	2529	0.871795	-19.6	1	2.15581e-05	0.529	5.43157	5.42005	-13.5494	17	19	13	CDS		0	0
hsa-miR-21-5p	NM_001258345	PACRGL	.(((((((((..((((......&))))..))))))))).	5605	5621	0.923077	-16.7	1	0.00285457	0.618	-0.592833	-0.374753	-9.9649	13	16	9	3UTR		0	0
hsa-miR-21-5p	NM_001258346	PACRGL	.(((((((((..((((......&))))..))))))))).	5298	5314	0.923077	-16.7	1	0.00285457	0.618	-0.592833	-0.374753	-9.9649	13	16	9	3UTR		0	0
hsa-miR-21-5p	NM_001258354	EFTUD2	.(.(((((((((((((((((((&))))))))).)........................))))))))).).	649	696	0.923077	-16.7	1	0.000217809	0.5	0.966266	0.74395	-5.35086	20	47	9	CDS		0	0
hsa-miR-21-5p	NM_001258366	DIAPH3	..((((((((((((...((((.&))))....)))))..))))))).	1290	1313	0.846154	-18.7	1	0.0175244	0.632	3.51776	4.37354	-5.9255	16	23	7	CDS		0	0
hsa-miR-21-5p	NM_001258367	DIAPH3	..((((((((((((...((((.&))))....)))))..))))))).	1185	1208	1	-18.7	1	0.0175244	0.632	2.77756	2.40402	-5.9255	16	23	7	CDS		0	0
hsa-miR-21-5p	NM_001258368	DIAPH3	..((((((((((((...((((.&))))....)))))..))))))).	1113	1136	1	-18.7	1	0.0175244	0.632	1.92107	2.3486	-5.9255	16	23	7	CDS		0	0
hsa-miR-21-5p	NM_001258369	DIAPH3	..((((((((((((...((((.&))))....)))))..))))))).	1323	1346	0.846154	-18.7	1	0.0175244	0.632	2.75849	3.7449	-5.9255	16	23	7	CDS		0	0
hsa-miR-21-5p	NM_001258370	DIAPH3	..((((((((((((...((((.&.))))....)))))..))))))).	523	554	0.846154	-19.1	1	0.0175244	0.632	5.28846	4.32107	-5.9255	16	24	7	CDS		0	0
hsa-miR-21-5p	NM_001258379	SLC4A7	..(((((((((...(((((((.&)))))))))))))))).	1187	1204	0.923077	-19.7	1	5.52448e-06	0.5	0.985236	0.891297	-10.4498	16	17	16	CDS		0	0
hsa-miR-21-5p	NM_001258380	SLC4A7	..(((((((((...(((((((.&)))))))))))))))).	1009	1026	0.923077	-19.7	1	5.52448e-06	0.5	0.797136	0.801614	-10.4498	16	17	16	CDS		0	0
hsa-miR-21-5p	NM_001258384	IDH3B	.(((.((((((((((.......&.)))))))))).))).	793	829	0.846154	-16.7	1	0.025832	0.559	3.55017	4.34971	-8.14541	13	16	10	CDS		0	0
hsa-miR-21-5p	NM_001258390	LAYN	.......(((((((((((((((&)))))))).))))))).	359	376	0.923077	-20.5	0	0.00215351	0.544	0.761365	0.44656	-17.1102	15	17	8	CDS		0	0
hsa-miR-21-5p	NM_001258391	LAYN	.......(((((((((((((((&)))))))).))))))).	335	352	0.923077	-20.5	0	0.00215351	0.544	0.40777	0.294978	-17.1102	15	17	8	5UTR		0	0
hsa-miR-21-5p	NM_001258395	CCDC103	.((((((((((((((...((.(&).))....)))))))))))))).	762	785	0.846154	-20.8	1	6.77539e-07	0.338	0.0646298	0.579367	-4.02637	17	23	14	CDS		0	0
hsa-miR-21-5p	NM_001258395	CCDC103	(((((((((((..(((.(((..&))))))..))))))))))).	2986	3006	0.846154	-18.9	1	0.00747177	0.441	0.953379	1.17493	-8.57351	17	20	11	3UTR		0	0
hsa-miR-21-5p	NM_001258396	CCDC103	.((((((((((((((...((.(&).))....)))))))))))))).	776	799	0.846154	-20.8	1	6.77539e-07	0.338	0.0646298	0.579367	-4.02637	17	23	14	CDS		0	0
hsa-miR-21-5p	NM_001258396	CCDC103	(((((((((((..(((.(((..&))))))..))))))))))).	3000	3020	0.846154	-18.9	1	0.00747177	0.441	0.953379	1.17493	-8.57351	17	20	11	3UTR		0	0
hsa-miR-21-5p	NM_001258397	CCDC103	.((((((((((((((...((.(&).))....)))))))))))))).	839	862	0.846154	-20.8	1	6.77539e-07	0.338	0.18913	0.791911	-4.02637	17	23	14	3UTR		0	0
hsa-miR-21-5p	NM_001258400	FAM187A	(((((((((((..(((.(((..&))))))..))))))))))).	1135	1155	0.846154	-18.9	1	0.00747177	0.441	0.953379	1.17493	-8.57351	17	20	11	CDS		0	0
hsa-miR-21-5p	NM_001258411	SLC5A11	((((((((((((.(((.(((((&.))))).)))...)))).)))))))).	2142	2174	0.923077	-19.4	1	0.000477365	0.5	1.98566	0.786532	-5.22671	20	27	8	CDS		0	0
hsa-miR-21-5p	NM_001258412	SLC5A11	((((((((((((.(((.(((((&.))))).)))...)))).)))))))).	2037	2069	0.923077	-19.4	1	0.000477365	0.5	1.98566	0.786532	-5.22671	20	27	8	CDS		0	0
hsa-miR-21-5p	NM_001258413	SLC5A11	((((((((((((.(((.(((((&.))))).)))...)))).)))))))).	2088	2120	0.923077	-19.4	1	0.000477365	0.5	2.11558	1.86444	-5.22671	20	27	8	CDS		0	0
hsa-miR-21-5p	NM_001258414	SLC5A11	((((((((((((.(((.(((((&.))))).)))...)))).)))))))).	1812	1844	0.923077	-19.4	1	0.000477365	0.5	1.98566	0.786532	-5.22671	20	27	8	CDS		0	0
hsa-miR-21-5p	NM_001258415	ARHGAP20	(((((.((.(((((((((((..&))))))))))).)).))))).	4276	4297	0.846154	-15.5	1	0.119128	0.662	3.80552	2.99181	-6.89492	18	21	11	3UTR		0	0
hsa-miR-21-5p	NM_001258416	ARHGAP20	(((((.((.(((((((((((..&))))))))))).)).))))).	4387	4408	0.846154	-15.5	1	0.119128	0.662	5.24996	3.46021	-6.89492	18	21	11	3UTR		0	0
hsa-miR-21-5p	NM_001258420	ZFYVE19	..((((..((((((..(((((.&)))))...)))))).)))).	861	881	0.846154	-18.3	1	0.00965476	0.441	6.21397	2.73385	-9.78282	15	20	6	CDS		0	0
hsa-miR-21-5p	NM_001258421	ZFYVE19	..((((..((((((..(((((.&)))))...)))))).)))).	664	684	0.846154	-18.3	1	0.00965476	0.441	6.21397	2.73385	-9.78282	15	20	6	5UTR		0	0
hsa-miR-21-5p	NM_001258426	SLC4A9	(((((((((((.((((......&)))))))).))))))).	216	233	0.923077	-17	1	4.03609e-06	0.397	2.94955	1.4387	-7.28438	15	17	8	CDS		0	0
hsa-miR-21-5p	NM_001258427	SLC4A9	(((((((((((.((((......&)))))))).))))))).	216	233	0.923077	-17	1	4.03609e-06	0.397	2.94955	1.4387	-7.28438	15	17	8	CDS		0	0
hsa-miR-21-5p	NM_001258430	C20orf27	(((((((((((.((((((....&)))))))))))).))))).	302	321	0.846154	-17.8	1	1.79067e-06	0.338	1.04494	1.02694	-7.28438	17	19	12	5UTR		0	0
hsa-miR-21-5p	NM_001258448	PKD2L2	(((((..(((((.((((((...&)))))).)))))))))).	1794	1812	0.923077	-15.3	1	0.0372881	0.618	0.804637	1.58679	-8.67135	16	18	10	CDS		0	0
hsa-miR-21-5p	NM_001258449	PKD2L2	(((((..(((((.((((((...&)))))).)))))))))).	1557	1575	0.923077	-15.3	1	0.0372152	0.618	0.804637	1.58679	-8.67135	16	18	10	CDS		0	0
hsa-miR-21-5p	NM_001260476	WDR4	.((((..(((((((((((((..&)))))))))).)))..)))).	1220	1241	0.923077	-19.3	1	0.000490391	0.456	1.12533	2.0446	-7.23797	17	21	10	3UTR		0	0
hsa-miR-21-5p	NM_001260477	WDR4	.((((..(((((((((((((..&)))))))))).)))..)))).	1741	1762	0.923077	-19.3	1	0.000490391	0.456	3.37417	3.28894	-7.23797	17	21	10	3UTR		0	0
hsa-miR-21-5p	NM_001260494	RDX	..(((((((((((((((((...&.)))))))))))))).))).	3636	3685	0.923077	-21.1	1	0.00399042	0.706	4.66769	5.51654	-4.957	17	20	14	3UTR		1	0
hsa-miR-21-5p	NM_001260504	STK31	((.(((((((((((((((((((&)))))))))......)))))))))).)).	812	841	0.923077	-20.7	1	0.000239307	0.647	2.9983	3.67616	-5.49511	21	29	10	CDS		0	0
hsa-miR-21-5p	NM_001260504	STK31	..(((((((((.(((((((((.&))))))))).)))).......))))).	1380	1407	0.923077	-18.5	1	0.0888019	0.647	1.60977	2.32858	-8.3038	18	27	9	CDS		0	0
hsa-miR-21-5p	NM_001260505	STK31	((.(((((((((((((((((((&)))))))))......)))))))))).)).	377	406	0.923077	-20.7	1	0.000239307	0.647	2.9983	3.67616	-5.49511	21	29	10	CDS		0	0
hsa-miR-21-5p	NM_001260505	STK31	..(((((((((.(((((((((.&))))))))).)))).......))))).	945	972	0.923077	-18.5	1	0.0888019	0.647	1.60977	2.32858	-8.3038	18	27	9	CDS		0	0
hsa-miR-21-5p	NM_001261	CDK9	((((..(((((((((.((((.(&).)))))))))))))..)))).	1725	1747	0.846154	-15.8	1	0.00456248	0.691	0.392795	0.642783	-10.1906	18	22	13	3UTR		0	0
hsa-miR-21-5p	NM_001261385	UEVLD	...(((((((((.(((((..((&))...)))))))))))))).	477	497	0.846154	-16.7	1	7.93788e-05	0.559	0.565145	0.38512	-7.80367	16	20	14	CDS		0	0
hsa-miR-21-5p	NM_001261392	NOL10	..((((((((((.(((.(((..&.)))..))).)))))))))).	778	824	0.892308	-18.2	1	0.000533682	0.588	0.115232	-0.0322165	-6.24613	16	21	10	CDS		0	0
hsa-miR-21-5p	NM_001261394	NOL10	..(((..(((((((((((((((&.))))))))...........)))))))..))).	1880	1922	0.846154	-16.2	1	0.00425408	0.559	5.71376	4.58089	-8.40165	18	33	8	CDS		0	0
hsa-miR-21-5p	NM_001261397	P2RX4	..(((..(((((((((((((((&)))))))))).)))))...))).	964	987	0.846154	-21.9	1	0.000115208	0.426	3.99896	4.03661	-8.40165	18	23	10	CDS		0	0
hsa-miR-21-5p	NM_001261397	P2RX4	..((((.(((((((((((((((&)))))))))....))))))..)))).	910	936	0.846154	-19	1	0.000647326	0.544	4.45349	3.16031	-6.50069	19	26	9	CDS		0	0
hsa-miR-21-5p	NM_001261398	P2RX4	..((((.(((((((((((((((&)))))))))....))))))..)))).	991	1017	0.846154	-19	1	0.000430172	0.544	4.45349	1.67105	-6.50069	19	26	9	CDS		0	0
hsa-miR-21-5p	NM_001261403	NFKB2	..(((((((((((((.((....&.))))))))))))))).	541	589	0.923077	-21.8	1	4.1284e-06	0.353	4.29885	4.74184	-5.19005	15	17	15	CDS		0	0
hsa-miR-21-5p	NM_001261406	MPDZ	((((((.((((((((.((((..&)))).)))))).))..)))))).	2630	2653	0.923077	-18.7	1	0.000135564	0.5	3.70552	3.62374	-5.71431	18	23	6	CDS		0	0
hsa-miR-21-5p	NM_001261410	BCAR3	((((((.((.(((((.((....&)).))))).)))))))).	899	917	0.846154	-14.7	1	0.00761609	0.412	3.09359	2.69206	-6.95682	15	18	8	CDS		0	0
hsa-miR-21-5p	NM_001261414	SOX5	((((((......(((((((((.&)))))))))......)))))).	1151	1173	0.923077	-19.2	1	1.35086e-06	0.529	0.386705	0.559947	-16.2654	15	22	9	CDS	MIRT000960	1	1
hsa-miR-21-5p	NM_001261415	SOX5	.....((((((((((((((((.&)))))))))).)))))).	4698	4716	0.846154	-19.7	1	0.000321063	0.676	1.08243	4.32884	-13.6656	16	18	10	3UTR	MIRT000960	1	1
hsa-miR-21-5p	NM_001261463	NRAP	(((((((((.((((........&))))))))))))).	2321	2335	1	-16.1	1	0.00569344	0.426	3.26107	3.82689	-6.14858	13	14	13	CDS		0	0
hsa-miR-21-5p	NM_001261816	PDPK1	.((((((.(((.(((((.(((.&))).)))))))))))))).	4566	4585	0.897436	-20.1	1	0.00164586	0.515	0.915575	-0.108618	-9.45376	17	19	14	3UTR		0	0
hsa-miR-21-5p	NM_001261816	PDPK1	..((((((((((((((((((.(&).))))..))))..)))))))))).	5040	5065	0.923077	-18.9	1	0.000327663	0.632	0.0571281	-0.00692518	-4.957	19	25	10	3UTR		0	0
hsa-miR-21-5p	NM_001261817	TCP11	..((((.((((((((.......&.)))))))).)))).	339	381	1	-17.4	1	0.0026091	0.515	1.39627	1.61397	-6.73374	12	15	8	CDS		0	0
hsa-miR-21-5p	NM_001261818	TCP11	..((((.((((((((.......&.)))))))).)))).	216	258	0.923077	-17.4	1	0.0026091	0.515	0.00842412	1.17585	-6.73374	12	15	8	CDS		0	0
hsa-miR-21-5p	NM_001261819	TCP11	..((((.((((((((.......&.)))))))).)))).	201	243	0.923077	-17.4	1	0.0026091	0.515	0.253338	0.540431	-6.73374	12	15	8	CDS		0	0
hsa-miR-21-5p	NM_001261820	TCP11	..((((.((((((((.......&.)))))))).)))).	560	602	1	-17.4	1	0.0026091	0.515	0.973426	1.45791	-6.73374	12	15	8	CDS		0	0
hsa-miR-21-5p	NM_001261830	SERPINB7	(((((((((((.((((......&)))).))))))))))).	218	235	0.846154	-15.3	1	0.0243157	0.544	2.12672	0.803184	-7.28438	15	17	11	CDS		0	0
hsa-miR-21-5p	NM_001261839	TTPAL	..((((((....((((((((..&))))))))...)))))).	1633	1651	0.846154	-16.9	1	0.00868459	0.544	0.076522	0.265546	-13.4275	14	18	8	3UTR		0	0
hsa-miR-21-5p	NM_001261839	TTPAL	((((((.((((.(((.((((..&))))))))))).)))))).	856	875	0.846154	-16.7	1	2.58651e-06	0.338	2.8682	3.67907	-9.06111	17	19	11	CDS		0	0
hsa-miR-21-5p	NM_001261841	TMC5	....(((((((.((((((((..&)))))))).))))))).	2953	2970	1	-16.9	1	0.00403611	0.559	4.70112	3.38103	-12.8934	15	17	8	CDS		0	0
hsa-miR-21-5p	NM_001261844	TESPA1	..((((.((((((((((((((.&)))))))))..)))))..)))).	3257	3280	1	-21.3	1	1.76172e-06	0.485	2.30304	1.94827	-6.50069	18	23	9	3UTR		0	0
hsa-miR-21-5p	NM_001265587	INSL3	.((((((((((((((((.((..&.)).))).))))))))))))).	518	565	0.923077	-23	1	1.06201e-05	0.382	0.78638	-0.0846035	-3.79332	18	22	13	3UTR		0	0
hsa-miR-21-5p	NM_001265589	RTN3	(((((((((((.(((((.((((&)))).))))).))))))................))))).	1831	1870	0.923077	-20.5	1	0.00117721	0.544	0.224746	-0.079561	-7.28438	20	39	6	CDS		0	0
hsa-miR-21-5p	NM_001265590	RTN3	(((((((((((.(((((.((((&)))).))))).))))))................))))).	1495	1534	0.923077	-20.5	1	0.00117721	0.544	0.224746	-0.079561	-7.28438	20	39	6	CDS		0	0
hsa-miR-21-5p	NM_001265592	PLEKHG5	...((((((((((((..(((((&.)))))...)))))))))))).	2760	2796	1	-23.1	1	0.000248047	0.426	1.67815	2.17689	-6.74759	17	22	12	CDS		0	0
hsa-miR-21-5p	NM_001265593	PLEKHG5	...((((((((((((..(((((&.)))))...)))))))))))).	2556	2592	0.884615	-23.1	1	0.000248047	0.426	4.768	4.53254	-6.74759	17	22	12	CDS		0	0
hsa-miR-21-5p	NM_001265594	PLEKHG5	...((((((((((((..(((((&.)))))...)))))))))))).	2546	2582	0.961538	-23.1	1	0.000248047	0.426	2.5991	4.01179	-6.74759	17	22	12	CDS		0	0
hsa-miR-21-5p	NM_001265609	TRAK1	..((((((((((.((((((((.&)))))))).)))............................))))))).	1470	1518	0.923077	-18.7	1	0.0062818	0.353	2.64209	3.52321	-6.24613	18	48	8	CDS		0	0
hsa-miR-21-5p	NM_001265609	TRAK1	...(((((((((((........&.))))))))))).	2168	2186	0.942308	-15.8	1	0.00511508	0.412	5.16281	1.78666	-7.48304	11	13	11	CDS		0	0
hsa-miR-21-5p	NM_001265610	TRAK1	..((((((((((.((((((((.&)))))))).)))............................))))))).	1470	1518	0.923077	-18.7	1	0.0062818	0.353	2.64209	3.52321	-6.24613	18	48	8	CDS		0	0
hsa-miR-21-5p	NM_001267039	LARP7	.((((..((((((((((((((.&))))))))).........................))))).)))).	1044	1089	0.846154	-19.6	1	5.77227e-05	0.529	3.60796	3.39947	-7.23797	18	45	9	CDS		0	0
hsa-miR-21-5p	NM_001267040	JARID2	..((((((..((((((((....&))))))))..)))))).	4196	4213	0.923077	-19.6	1	0.0217621	0.632	2.61659	3.18521	-7.2559	14	17	8	3UTR		0	0
hsa-miR-21-5p	NM_001267048	ELAPOR1	(((((...((((.(((((((..&))))))))))).....))))).	6307	6329	0.923077	-17.1	1	0.00170393	0.632	-0.702491	0.498228	-10.985	16	22	11	3UTR		0	0
hsa-miR-21-5p	NM_001267050	GPR155	((((.((((((...(((((((.&))))))))))))))))).	1823	1841	1	-18.7	1	9.37921e-05	0.471	0.192283	0.123488	-13.5494	17	18	17	CDS		0	0
hsa-miR-21-5p	NM_001267051	GPR155	((((.((((((...(((((((.&))))))))))))))))).	1693	1711	1	-18.7	1	9.37921e-05	0.471	0.857554	0.393377	-13.5494	17	18	17	CDS		0	0
hsa-miR-21-5p	NM_001267056	CASP7	....((((((((((((......&)))))))))))).	980	993	0.846154	-17.4	1	0.0018659	0.485	4.04215	3.13657	-9.54656	12	13	12	CDS		0	0
hsa-miR-21-5p	NM_001267057	CASP7	....((((((((((((......&.)))))))))))).	1139	1178	0.846154	-17.6	1	0.0018659	0.485	3.93469	3.82605	-9.54656	12	14	12	CDS		0	0
hsa-miR-21-5p	NM_001267060	SNX17	..((((..(((((((((((...&.)))))))))))....)))).	2171	2221	0.846154	-19.4	1	0.000113756	0.412	0.992971	1.59438	-8.81432	15	21	11	3UTR		0	0
hsa-miR-21-5p	NM_001267536	GOLGA6L4	(((((((((...(((.......&.)))...))))))))).	706	729	0.846154	-15.3	1	0.0136266	0.471	-0.438478	-0.824041	-11.5847	12	17	9	CDS		0	0
hsa-miR-21-5p	NM_001267550	TTN	..((.((((((((((((((((.&)))))))).......)))))))))).	8213	8239	0.846154	-20.8	1	1.86537e-06	0.544	5.68847	4.93242	-9.07604	18	26	10	CDS		0	0
hsa-miR-21-5p	NM_001267550	TTN	..((((.(((((((((((((..&))))))))).)))))))).	77928	77947	0.923077	-19.5	1	0.0017454	0.647	1.0391	2.20819	-6.50069	17	19	9	CDS		0	0
hsa-miR-21-5p	NM_001267556	PDCD6	..((((.((((((((((((((.&)))))))..........))))))).)))).	461	491	0.846154	-18.5	1	0.0609044	0.441	4.23196	4.81619	-6.50069	18	30	7	CDS		0	0
hsa-miR-21-5p	NM_001267557	PDCD6	..((((.((((((((((((((.&)))))))..........))))))).)))).	263	293	0.846154	-18.5	1	0.0630316	0.441	5.20588	3.41944	-6.50069	18	30	7	CDS		0	0
hsa-miR-21-5p	NM_001267558	PDCD6	..((((.((((((((((((((.&)))))))..........))))))).)))).	382	412	0.846154	-18.5	1	0.0615674	0.441	5.20588	4.78995	-6.50069	18	30	7	CDS		0	0
hsa-miR-21-5p	NM_001267564	CREM	..((((.(((((((((((((((&)))))))))....................)))))).)))).	881	922	0.846154	-19.3	1	0.00227419	0.544	4.26712	4.86024	-6.50069	19	41	9	CDS		0	0
hsa-miR-21-5p	NM_001267567	CREM	..((((.(((((((((((((((&)))))))))....................)))))).)))).	477	518	0.846154	-19.3	1	0.00227419	0.544	4.26712	4.86024	-6.50069	19	41	9	CDS		0	0
hsa-miR-21-5p	NM_001267570	CREM	..((((.(((((((((((((((&)))))))))....................)))))).)))).	409	450	0.846154	-19.3	1	0.00227419	0.544	4.26712	4.86024	-6.50069	19	41	9	CDS		0	0
hsa-miR-21-5p	NM_001267571	TBC1D2	((((((.((((((((..(((..&)))))))))))..)))))).	1640	1660	0.846154	-17.6	1	2.05781e-05	0.353	4.26791	2.51887	-5.71431	17	20	11	CDS		0	0
hsa-miR-21-5p	NM_001267572	TBC1D2	((((((.((((((((..(((..&)))))))))))..)))))).	491	511	0.846154	-17.6	1	2.05781e-05	0.353	2.46129	1.46446	-5.71431	17	20	11	CDS		0	0
hsa-miR-21-5p	NM_001267580	PRC1	..((((.((((((((((((((.&))))))).)))).))).)))).	1723	1745	0.846154	-21.1	1	0.0155258	0.485	3.72746	4.07648	-6.50069	18	22	7	3UTR		0	0
hsa-miR-21-5p	NM_001267582	GABRR1	..(((((((((.(((.......&.)))))))))))).	164	186	0.923077	-17.8	1	0.00147109	0.397	0.591488	0.135723	-8.53685	12	14	12	5UTR		0	0
hsa-miR-21-5p	NM_001267606	ZNF248	((((((((((((((..(((...&))).))))))......................)))))))).	394	435	0.846154	-14.7	1	0.0159008	0.441	-0.0192149	0.231024	-4.90607	17	41	8	5UTR		0	0
hsa-miR-21-5p	NM_001267607	ZNF248	..(((((((((((((((.(.((&.)).).))))))))))...............))))).	3203	3265	0.846154	-18.1	1	0.000341426	0.529	1.51579	1.32137	-4.957	18	37	10	3UTR		0	0
hsa-miR-21-5p	NM_001267706	CD274	(((((..(((((((.((((((.&)))))))))))))...))))).	1814	1836	0.846154	-15.7	1	0.000163997	0.603	-0.046215	-0.0289831	-8.11767	18	22	13	3UTR		0	0
hsa-miR-21-5p	NM_001267721	NOXO1	.(((((.((((((((.((....&.))))))))))))))).	759	783	0.923077	-17.6	1	2.58434e-06	0.309	0.3883	0.0577795	-5.57006	15	17	15	CDS		0	0
hsa-miR-21-5p	NM_001267723	CCDC61	((((.(((((((..((((((((&)))))))).))))..))).)))).	239	263	0.846154	-18.1	1	0.00019682	0.544	3.94086	4.67221	-10.2026	19	24	8	CDS		0	0
hsa-miR-21-5p	NM_001267727	ARSG	..(((((((((((((.......&.))))))))))))).	1423	1469	1	-20.9	1	2.2779e-06	0.441	0.597644	2.01334	-5.19005	13	15	13	CDS		0	0
hsa-miR-21-5p	NM_001267776	IFT20	..((.(((((((((((((((((&)))))))))))............)))))))).	704	736	0.846154	-18	1	1.22161e-06	0.471	2.90995	1.93676	-9.07604	19	32	11	3UTR		0	0
hsa-miR-21-5p	NM_001267778	IFT20	..((.(((((((((((((((((&)))))))))))............)))))))).	600	632	0.846154	-18	1	1.22161e-06	0.471	3.04041	1.9867	-9.07604	19	32	11	3UTR		0	0
hsa-miR-21-5p	NM_001267779	ZNF850	...((((((((.((((((((((&))))))))))..........)))))))).	2206	2235	0.923077	-20.6	1	0.0201803	0.603	0.288874	-0.14555	-9.86134	18	29	10	CDS		0	0
hsa-miR-21-5p	NM_001267779	ZNF850	...((((((((.((((((((((&))))))))))..........)))))))).	946	975	0.846154	-20	1	0.000567481	0.632	0.256114	0.0712024	-9.86134	18	29	10	CDS		0	0
hsa-miR-21-5p	NM_001267803	PAAF1	...((((.(((((((((.(((.&))).))))))))))))).	2200	2218	0.846154	-20.2	1	0.0022811	0.441	0.521028	0.166274	-8.82818	16	18	13	3UTR		0	0
hsa-miR-21-5p	NM_001267803	PAAF1	((((((((((((((..((((..&))))..)))).)))))))))).	3893	3915	0.923077	-18.8	1	0.00021522	0.382	0.0831305	-0.122106	-4.90607	18	22	10	3UTR		0	0
hsa-miR-21-5p	NM_001267805	PAAF1	...((((.(((((((((.(((.&))).))))))))))))).	2187	2205	0.846154	-20.2	1	0.0022811	0.441	0.521028	0.166274	-8.82818	16	18	13	3UTR		0	0
hsa-miR-21-5p	NM_001267805	PAAF1	((((((((((((((..((((..&))))..)))).)))))))))).	3880	3902	0.923077	-18.8	1	0.00021522	0.382	0.0831305	-0.122106	-4.90607	18	22	10	3UTR		0	0
hsa-miR-21-5p	NM_001267806	PAAF1	((((((((((((((..((((..&))))..)))).)))))))))).	3797	3819	0.846154	-18.8	1	0.00021522	0.382	0	0	-4.90607	18	22	10	3UTR		0	0
hsa-miR-21-5p	NM_001267812	SLC12A9	((((...(((((((((((((((&)))))))).....................)))))))...)))).	1994	2038	0.846154	-20	1	0.00485055	0.426	2.44847	1.8895	-11.5013	19	44	8	CDS		0	0
hsa-miR-21-5p	NM_001267843	CLOCK	..(((....((((((((((((.&)))))))))))).))).	3383	3400	0.923077	-20.5	1	0.277095	0.441	1.36269	1.59373	-11.7717	15	17	12	CDS	MIRT030679	0	0
hsa-miR-21-5p	NM_001267843	CLOCK	..(((..((((((((((((((.&)))).............))))))))))))).	6125	6156	1	-18.8	1	0.0582175	0.515	0.427176	0.452647	-8.40165	17	31	13	3UTR	MIRT030679	0	0
hsa-miR-21-5p	NM_001269040	CTCFL	..(((((((((..((((.((((&)))).))))))))))))).	3266	3285	0.846154	-18.2	1	0.0217707	0.618	-0.335401	-0.331232	-9.59293	17	19	13	3UTR		0	0
hsa-miR-21-5p	NM_001269041	CTCFL	..(((((((((..((((.((((&)))).))))))))))))).	3738	3757	0.846154	-18.2	1	0.0217707	0.618	-0.479034	-0.737488	-9.59293	17	19	13	3UTR		0	0
hsa-miR-21-5p	NM_001269045	CTCFL	((((((((..((((..((((..&))))..))))...)))))))).	2376	2398	0.846154	-16.8	1	2.01968e-05	0.412	-0.0776573	-0.0810687	-7.20497	16	22	8	3UTR		0	0
hsa-miR-21-5p	NM_001269047	CTCFL	((((((((..((((..((((..&))))..))))...)))))))).	2427	2449	0.846154	-16.8	1	2.01968e-05	0.412	-0.0776573	-0.0810687	-7.20497	16	22	8	3UTR		0	0
hsa-miR-21-5p	NM_001269054	CTCFL	..((((((.((((((((((((.&)))))))))..))).)))))).	1787	1809	0.846154	-16.7	1	0.00167181	0.485	3.79395	3.59354	-6.01339	18	22	9	3UTR		0	0
hsa-miR-21-5p	NM_001269055	CTCFL	((((((((..((((..((((..&))))..))))...)))))))).	1629	1651	0.846154	-16.8	1	2.01968e-05	0.412	4.77653	3.8648	-7.20497	16	22	8	3UTR		0	0
hsa-miR-21-5p	NM_001270377	ANKRD46	((((((((..((((((.(((..&)))))))))..)))))))).	1720	1740	0.923077	-17.6	1	0.000734733	0.676	0.0138135	0.508124	-6.23647	17	20	9	3UTR	MIRT005773	1	1
hsa-miR-21-5p	NM_001270384	MIGA1	((((((.((((.((((((((..&.)))))))))))).)))))).	29	76	0.846154	-21.9	1	3.39689e-08	0.324	-0.0356378	0.892745	-8.82806	18	21	12	5UTR		0	0
hsa-miR-21-5p	NM_001270391	RASSF6	..((((....((((((.((((.&)))).)))))))))).	5188	5204	0.846154	-15.5	1	0.0607663	0.529	1.79288	0.826921	-11.1132	14	16	10	3UTR		0	1
hsa-miR-21-5p	NM_001270392	RASSF6	..((((....((((((.((((.&)))).)))))))))).	5202	5218	0.846154	-15.5	1	0.0607663	0.529	1.17303	1.86599	-11.1132	14	16	10	3UTR		0	1
hsa-miR-21-5p	NM_001270399	TUBA1A	(((((.((((((((........&)))))))).))))).	2085	2100	0.923077	-15.4	1	0.0585266	0.676	0.386415	0.562572	-6.80703	13	15	8	3UTR		0	0
hsa-miR-21-5p	NM_001270400	TUBA1A	(((((.((((((((........&)))))))).))))).	1613	1628	0.923077	-15.4	1	0.0585266	0.676	0.386415	0.888522	-6.80703	13	15	8	3UTR		0	0
hsa-miR-21-5p	NM_001270422	KCNJ16	..(((((((((((.........&.))))))))))).	292	316	0.846154	-17.8	1	3.6767e-06	0.412	-0.321173	-0.0433434	-6.78234	11	13	11	5UTR		0	0
hsa-miR-21-5p	NM_001270425	MAP4K3	..((((((.((((.((((((..&)))))))))))))))).	3550	3567	0.923077	-16.2	1	0.000756893	0.662	5.89179	4.67193	-6.87023	16	17	16	3UTR		0	0
hsa-miR-21-5p	NM_001270427	PSMD5	..(((((.((((....((((((&))))))..))))))))).	741	759	0.846154	-15.7	1	0.00779986	0.559	0	0	-10.3851	15	18	9	CDS		0	0
hsa-miR-21-5p	NM_001270467	SOCS2	.((((((.((((..(((((((.&.))))))))))))))))).	961	997	0.969231	-19.2	1	0.00109252	0.5	1.81853	3.67009	-8.25293	17	19	17	CDS		0	0
hsa-miR-21-5p	NM_001270468	SOCS2	.((((((.((((..(((((((.&.))))))))))))))))).	889	925	0.969231	-19.2	1	0.00109252	0.5	1.81853	3.67009	-8.25293	17	19	17	CDS		0	0
hsa-miR-21-5p	NM_001270469	SOCS2	.((((((.((((..(((((((.&.))))))))))))))))).	739	775	0.969231	-19.2	1	0.00109252	0.5	1.81853	3.67009	-8.25293	17	19	17	CDS		0	0
hsa-miR-21-5p	NM_001270470	SOCS2	.((((((.((((..(((((((.&.))))))))))))))))).	1190	1226	0.969231	-19.2	1	0.00109252	0.5	1.81853	3.67009	-8.25293	17	19	17	CDS		0	0
hsa-miR-21-5p	NM_001270471	SOCS2	.((((((.((((..(((((((.&.))))))))))))))))).	694	730	0.969231	-19.2	1	0.00109252	0.5	1.81853	3.67009	-8.25293	17	19	17	CDS		0	0
hsa-miR-21-5p	NM_001270546	AKAP13	..((((((..((((((((((((&)))))))))))))))))).	7680	7699	0.846154	-17.7	1	0.00700511	0.559	-0.391071	-0.349565	-7.2559	18	19	18	3UTR		0	0
hsa-miR-21-5p	NM_001270622	SLC16A7	..((((((((((((((.(((((&)))))..))))))).))))))).	8730	8753	0.923077	-19.5	1	0.000480384	0.676	0.347767	0.0371832	-4.957	19	23	7	3UTR		0	0
hsa-miR-21-5p	NM_001270622	SLC16A7	..(((((((((((((((((((.&))))))))))))....))))))).	2357	2381	0.846154	-18.3	1	0.0126779	0.632	0.462016	0.0767686	-4.957	19	24	12	3UTR		0	0
hsa-miR-21-5p	NM_001270623	SLC16A7	..((((((((((((((.(((((&)))))..))))))).))))))).	8750	8773	0.923077	-19.5	1	0.000480384	0.676	0.347767	0.0371832	-4.957	19	23	7	3UTR		0	0
hsa-miR-21-5p	NM_001270623	SLC16A7	..(((((((((((((((((((.&))))))))))))....))))))).	2377	2401	0.846154	-18.3	1	0.0126779	0.632	0.462016	0.0767686	-4.957	19	24	12	3UTR		0	0
hsa-miR-21-5p	NM_001270726	BCL2L13	.(((((.((((((((.......&.))))))))))))).	917	937	1	-18.3	1	0.00078499	0.471	4.97044	3.58014	-5.57006	13	15	13	CDS		0	0
hsa-miR-21-5p	NM_001270726	BCL2L13	..((((..((((((((.(((.(&).)))))))))))..)))).	2351	2371	1	-17.9	1	0.00955708	0.397	0.118671	0.59773	-8.81432	16	20	11	3UTR		0	0
hsa-miR-21-5p	NM_001270727	BCL2L13	.(((((.((((((((.......&.))))))))))))).	773	793	1	-18.3	1	0.00078499	0.471	4.97044	3.58014	-5.57006	13	15	13	CDS		0	0
hsa-miR-21-5p	NM_001270727	BCL2L13	..((((..((((((((.(((.(&).)))))))))))..)))).	2207	2227	1	-17.9	1	0.00955708	0.397	0.118671	0.59773	-8.81432	16	20	11	3UTR		0	0
hsa-miR-21-5p	NM_001270728	BCL2L13	.(((((.((((((((.......&.))))))))))))).	580	600	0.923077	-18.3	1	0.00078499	0.471	1.63937	2.87859	-5.57006	13	15	13	3UTR		0	0
hsa-miR-21-5p	NM_001270728	BCL2L13	..((((..((((((((.(((.(&).)))))))))))..)))).	2014	2034	0.923077	-17.9	1	0.00955708	0.397	0.0590381	0.0679826	-8.81432	16	20	11	3UTR		0	0
hsa-miR-21-5p	NM_001270729	BCL2L13	.(((((.((((((((.......&.))))))))))))).	758	778	0.923077	-18.3	1	0.00078499	0.471	1.63937	2.87859	-5.57006	13	15	13	CDS		0	0
hsa-miR-21-5p	NM_001270729	BCL2L13	..((((..((((((((.(((.(&).)))))))))))..)))).	2192	2212	0.923077	-17.9	1	0.00955708	0.397	0.0590381	0.0679826	-8.81432	16	20	11	3UTR		0	0
hsa-miR-21-5p	NM_001270731	BCL2L13	.(((((.((((((((.......&.))))))))))))).	845	865	0.923077	-18.3	1	0.00078499	0.471	1.63937	2.87859	-5.57006	13	15	13	CDS		0	0
hsa-miR-21-5p	NM_001270731	BCL2L13	..((((..((((((((.(((.(&).)))))))))))..)))).	2279	2299	0.923077	-17.9	1	0.00955708	0.397	0.0590381	0.0679826	-8.81432	16	20	11	3UTR		0	0
hsa-miR-21-5p	NM_001270732	BCL2L13	.(((((.((((((((.......&.))))))))))))).	688	708	0.923077	-18.3	1	0.00078499	0.471	1.63937	2.87859	-5.57006	13	15	13	3UTR		0	0
hsa-miR-21-5p	NM_001270732	BCL2L13	..((((..((((((((.(((.(&).)))))))))))..)))).	2122	2142	0.923077	-17.9	1	0.00955708	0.397	0.0590381	0.0679826	-8.81432	16	20	11	3UTR		0	0
hsa-miR-21-5p	NM_001270734	BCL2L13	.(((((.((((((((.......&.))))))))))))).	701	721	0.923077	-18.3	1	0.00078499	0.471	3.05557	3.23443	-5.57006	13	15	13	3UTR		0	0
hsa-miR-21-5p	NM_001270734	BCL2L13	..((((..((((((((.(((.(&).)))))))))))..)))).	2135	2155	0.923077	-17.9	1	0.00955708	0.397	0.0590381	0.0679826	-8.81432	16	20	11	3UTR		0	0
hsa-miR-21-5p	NM_001270735	BCL2L13	.(((((.((((((((.......&.))))))))))))).	544	564	1	-18.3	1	0.00078499	0.471	3.69477	2.96532	-5.57006	13	15	13	3UTR		0	0
hsa-miR-21-5p	NM_001270735	BCL2L13	..((((..((((((((.(((.(&).)))))))))))..)))).	1978	1998	0.923077	-17.9	1	0.00955708	0.397	0.0590381	0.0679826	-8.81432	16	20	11	3UTR		0	0
hsa-miR-21-5p	NM_001270771	SORBS2	.(((((((.....(((((((((&)))))))))......))))))).	4848	4871	0.846154	-17.1	1	0.00608244	0.75	6.18994	4.94351	-13.5529	16	23	9	3UTR		0	0
hsa-miR-21-5p	NM_001270875	MEAF6	..((((((.((((((((.....&.))))))))..)))))).	4328	4355	0.846154	-17.6	1	0.0048329	0.632	5.5162	5.09755	-6.01339	14	18	8	3UTR		0	0
hsa-miR-21-5p	NM_001270876	MEAF6	..((((((.((((((((.....&.))))))))..)))))).	4001	4028	0.846154	-17.6	1	0.0048329	0.632	6.13989	4.87302	-6.01339	14	18	8	3UTR		0	0
hsa-miR-21-5p	NM_001270888	SLC25A10	((((((..((..((((((((((&))))))))))..))............)))))).	510	543	0.923077	-19.3	1	0.00415458	0.397	4.10168	2.78779	-13.9665	18	33	10	CDS		0	0
hsa-miR-21-5p	NM_001270930	IFIT1	.(((((.(((((((((((((..&.)))))))).))))).))))).	1614	1644	1	-19.6	1	0.0148042	0.544	0.845093	0.481477	-5.33701	18	22	8	CDS		0	0
hsa-miR-21-5p	NM_001270934	JAKMIP2	.((((((((((..(((((((..&))))))))))))))))).	1621	1639	0.923077	-17	1	0.000150665	0.544	0.330144	0.104158	-8.42926	17	18	17	CDS		0	0
hsa-miR-21-5p	NM_001270941	JAKMIP2	.((((((((((..(((((((..&))))))))))))))))).	1621	1639	0.923077	-17	1	0.000150665	0.544	0.330144	0.104158	-8.42926	17	18	17	CDS		0	0
hsa-miR-21-5p	NM_001270949	TNFRSF11A	((((((...((((((((((((.&))))))))))))...)))))).	6044	6066	0.846154	-18.7	1	3.27599e-05	0.559	0	0	-8.85129	18	22	12	3UTR		0	0
hsa-miR-21-5p	NM_001270949	TNFRSF11A	..((((((...(((((((((.(&).))))))))))))))).	6430	6448	0.961538	-17.2	1	0.0172144	0.588	0	0	-10.0807	16	18	15	3UTR		0	0
hsa-miR-21-5p	NM_001270950	TNFRSF11A	((((((...((((((((((((.&))))))))))))...)))))).	5991	6013	0.846154	-18.7	1	3.27599e-05	0.559	0	0	-8.85129	18	22	12	3UTR		0	0
hsa-miR-21-5p	NM_001270950	TNFRSF11A	..((((((...(((((((((.(&).))))))))))))))).	6377	6395	0.961538	-17.2	1	0.0172144	0.588	0	0	-10.0807	16	18	15	3UTR		0	0
hsa-miR-21-5p	NM_001270951	TNFRSF11A	((((((...((((((((((((.&))))))))))))...)))))).	5877	5899	0.846154	-18.7	1	3.27599e-05	0.559	0.0705884	-0.202715	-8.85129	18	22	12	3UTR		0	0
hsa-miR-21-5p	NM_001270953	SLC25A10	((((((..((..((((((((((&))))))))))..))............)))))).	510	543	0.846154	-19.3	1	0.00415458	0.397	2.79337	3.17353	-13.9665	18	33	10	CDS		0	0
hsa-miR-21-5p	NM_001270965	PSD	..(((((((((.((((......&.))))))))))))).	1391	1411	0.846154	-17.4	1	2.93526e-06	0.412	2.26927	3.99625	-8.3038	13	15	13	CDS		0	0
hsa-miR-21-5p	NM_001270966	PSD	..(((((((((.((((......&.))))))))))))).	894	914	0.846154	-17.4	1	2.93526e-06	0.412	2.56952	3.25548	-8.3038	13	15	13	CDS		0	0
hsa-miR-21-5p	NM_001270974	HYDIN	(((((((((((.(((.(.(((.&.))).).))).))))))))))).	6758	6805	0.923077	-21.1	1	2.52681e-05	0.397	2.46464	4.06514	-7.51743	18	23	11	CDS		0	0
hsa-miR-21-5p	NM_001270979	IST1	...(((((((((.(((((((..&))))))).).)))))))).	514	533	0.846154	-15.1	1	0.0557885	0.632	2.25377	3.021	-7.80367	16	19	8	CDS		0	1
hsa-miR-21-5p	NM_001270989	EPGN	..((((((((((((((((((.(&).))))))).)))))..)))))).	1214	1238	0.846154	-19.5	1	0.000704747	0.632	0.220976	0.471003	-4.957	19	24	7	3UTR		0	0
hsa-miR-21-5p	NM_001270989	EPGN	.........((((((((((((.&)))))))))))).	80	93	0.846154	-17.1	0	0.0093079	0.603	0.577855	1.24615	-20.4803	12	13	12	CDS		0	0
hsa-miR-21-5p	NM_001270990	EPGN	..((((((((((((((((((.(&).))))))).)))))..)))))).	1088	1112	0.846154	-19.5	1	0.000704747	0.632	0.220976	0.471003	-4.957	19	24	7	3UTR		0	0
hsa-miR-21-5p	NM_001270990	EPGN	.........((((((((((((.&)))))))))))).	80	93	0.846154	-17.1	0	0.0093079	0.603	0.577855	1.24615	-20.4803	12	13	12	CDS		0	0
hsa-miR-21-5p	NM_001270991	EPGN	..((((((((((((((((((.(&).))))))).)))))..)))))).	1061	1085	0.846154	-19.5	1	0.000704747	0.632	0.220976	0.471003	-4.957	19	24	7	3UTR		0	0
hsa-miR-21-5p	NM_001270991	EPGN	.........((((((((((((.&)))))))))))).	80	93	0.846154	-17.1	0	0.0093079	0.603	0.577855	1.24615	-20.4803	12	13	12	CDS		0	0
hsa-miR-21-5p	NM_001270992	EPGN	..((((((((((((((((((.(&).))))))).)))))..)))))).	1061	1085	0.846154	-19.5	1	0.000704747	0.632	0.220976	0.471003	-4.957	19	24	7	3UTR		0	0
hsa-miR-21-5p	NM_001270992	EPGN	.........((((((((((((.&)))))))))))).	80	93	0.846154	-17.1	0	0.0093079	0.603	0.577855	1.24615	-20.4803	12	13	12	CDS		0	0
hsa-miR-21-5p	NM_001270993	EPGN	..((((((((((((((((((.(&).))))))).)))))..)))))).	1034	1058	0.846154	-19.5	1	0.000704747	0.632	0.220976	0.471003	-4.957	19	24	7	3UTR		0	0
hsa-miR-21-5p	NM_001270993	EPGN	.........((((((((((((.&)))))))))))).	80	93	0.846154	-17.1	0	0.0093079	0.603	0.577855	1.24615	-20.4803	12	13	12	CDS		0	0
hsa-miR-21-5p	NM_001271035	FCGR3B	..((((.(((..((((((((((&))))))))))..)))..)))).	1646	1668	0.923077	-21.2	1	0.00150489	0.574	0.0208748	0.27759	-12.6723	17	22	10	3UTR		0	0
hsa-miR-21-5p	NM_001271036	FCGR3B	..((((.(((..((((((((((&))))))))))..)))..)))).	1801	1823	0.923077	-21.2	1	0.00150489	0.574	-0.180962	0.0863862	-12.6723	17	22	10	3UTR		0	0
hsa-miR-21-5p	NM_001271037	FCGR3B	..((((.(((..((((((((((&))))))))))..)))..)))).	1543	1565	0.923077	-21.2	1	0.00150489	0.574	-0.180962	0.0863862	-12.6723	17	22	10	3UTR		0	0
hsa-miR-21-5p	NM_001271049	CFAP221	..(((((..(((((((((((..&.)))))))))))))))).	1995	2027	1	-21.6	1	0.00438104	0.5	-0.0264723	1.01203	-8.32703	16	18	16	CDS		0	0
hsa-miR-21-5p	NM_001271087	VPS72	..(((((((((((((.(((((.&))))))))))).))))))).	54	74	0.846154	-22.4	1	0.000215852	0.279	-0.246998	0.247814	-5.19005	18	20	11	5UTR		0	0
hsa-miR-21-5p	NM_001271088	VPS72	..(((((((((((((.(((((.&))))))))))).))))))).	54	74	0.846154	-22.4	1	0.000215852	0.279	-0.246998	0.247814	-5.19005	18	20	11	5UTR		0	0
hsa-miR-21-5p	NM_001271162	PGR	..((((((((((((((.(((((&)))))..)))))))..))...))))).	9726	9753	0.846154	-17.9	1	0.00164908	0.559	4.13776	4.64301	-4.957	19	27	7	3UTR		0	0
hsa-miR-21-5p	NM_001271164	PTGS1	(((((((((((((((((.....&.))))))))))).)))))).	4524	4560	1	-20	1	0.00209668	0.662	0.0497377	0.250825	-3.93757	17	20	11	3UTR		0	0
hsa-miR-21-5p	NM_001271164	PTGS1	..((((((((..(((((.....&)))))..)))))))).	1670	1686	0.846154	-18.8	1	0.000102388	0.397	-0.427723	1.94596	-11.1286	13	16	8	CDS		0	0
hsa-miR-21-5p	NM_001271165	PTGS1	(((((((((((((((((.....&))))))))))).)))))).	4673	4692	1	-19.9	1	0.00209668	0.662	0.396001	0.364472	-3.93757	17	19	11	3UTR		0	0
hsa-miR-21-5p	NM_001271165	PTGS1	..((((((((..(((((.....&)))))..)))))))).	1802	1818	0.846154	-18.8	1	0.000102388	0.397	-0.427723	1.94596	-11.1286	13	16	8	CDS		0	0
hsa-miR-21-5p	NM_001271165	PTGS1	(((((((((((.(((((((...&))))))))))................)))))))).	452	487	0.923077	-18.1	1	0.0045797	0.515	4.20654	3.579	-7.28438	18	35	10	CDS		0	0
hsa-miR-21-5p	NM_001271166	PTGS1	(((((((((((((((((.....&))))))))))).)))))).	4816	4835	1	-19.9	1	0.00209668	0.662	0.396001	0.364472	-3.93757	17	19	11	3UTR		0	0
hsa-miR-21-5p	NM_001271166	PTGS1	..((((((((..(((((.....&)))))..)))))))).	1945	1961	0.846154	-18.8	1	0.000102388	0.397	-0.427723	1.94596	-11.1286	13	16	8	CDS		0	0
hsa-miR-21-5p	NM_001271166	PTGS1	(((((((((((.(((((((...&))))))))))................)))))))).	706	741	0.923077	-18.1	1	0.0045797	0.515	4.20654	3.579	-7.28438	18	35	10	CDS		0	0
hsa-miR-21-5p	NM_001271208	NEB	...((((((..(((((((((..&)))))))))...)))))).	25497	25516	0.953846	-17.8	1	0.000452638	0.456	4.13812	5.23407	-10.5818	15	19	9	CDS		0	0
hsa-miR-21-5p	NM_001271223	OBSCN	(((((((((((...(((((((.&)))))))..))))))))))).	23186	23207	1	-21.9	1	0.00156295	0.382	2.12487	2.34765	-9.43035	18	21	11	CDS		0	0
hsa-miR-21-5p	NM_001271282	DICER1	..((((.((((((((.(((((.&))))).)))))))))))).	1397	1416	0.961538	-20.5	1	0.0120211	0.647	1.04321	2.5048	-6.73374	17	19	12	CDS	MIRT440817	0	0
hsa-miR-21-5p	NM_001271282	DICER1	.(((((((((((((..((((((&))))))))))...))))))))).	3693	3716	0.846154	-18.4	1	0.00277917	0.485	1.41548	0.529471	-4.76182	19	23	10	CDS	MIRT440817	0	0
hsa-miR-21-5p	NM_001271282	DICER1	((((((((((.((((.(((.((&))..))).)))))))))))))).	6430	6453	0.846154	-17.4	1	0.00700716	0.574	4.97421	3.43328	-6.9954	19	23	14	3UTR	MIRT440817	0	0
hsa-miR-21-5p	NM_001271287	ZNF512	..((((.((((((((.(((((.&)))))..))))))))..)))).	463	485	0.846154	-20	1	0.000171533	0.544	1.75024	2.07789	-6.73374	17	22	8	CDS		0	0
hsa-miR-21-5p	NM_001271318	ZNF512	..((((.((((((((.(((((.&)))))..))))))))..)))).	623	645	0.846154	-20	1	0.000171533	0.544	1.75024	2.07789	-6.73374	17	22	8	CDS		0	0
hsa-miR-21-5p	NM_001271368	PTGS1	(((((((((((((((((.....&))))))))))).)))))).	5038	5057	1	-19.9	1	0.00209668	0.662	0.396001	0.364472	-3.93757	17	19	11	3UTR		0	0
hsa-miR-21-5p	NM_001271368	PTGS1	..((((((((..(((((.....&)))))..)))))))).	2167	2183	0.846154	-18.8	1	0.000102388	0.397	-0.427723	1.94596	-11.1286	13	16	8	CDS		0	0
hsa-miR-21-5p	NM_001271368	PTGS1	(((((((((((.(((((((...&))))))))))................)))))))).	928	963	0.923077	-18.1	1	0.0045797	0.515	4.20654	3.579	-7.28438	18	35	10	CDS		0	0
hsa-miR-21-5p	NM_001271471	LRTOMT	((((((((((((((.((((((.&)))))))))))))............))))))).	1077	1110	0.923077	-18.2	1	0.00143739	0.618	1.62826	0.205383	-4.67302	20	33	13	3UTR		0	0
hsa-miR-21-5p	NM_001271519	KCNMA1	..((((..(.((((((((((((&))))))))))))..)..)))).	4109	4131	0.846154	-20.7	1	0.0114979	0.632	5.74416	5.51192	-10.0568	17	22	12	3UTR		0	0
hsa-miR-21-5p	NM_001271572	PEX11A	..(((.....(((((((((((.&))))))))))).....))).	2316	2336	0.923077	-17.2	1	0.0002802	0.5	4.93774	3.39342	-13.0142	14	20	11	3UTR		0	0
hsa-miR-21-5p	NM_001271581	DNAJC10	.(((((((((((..(((.....&)))..))))))))))).	10372	10389	0.846154	-17.3	1	0.0312594	0.632	-0.495178	0.61172	-5.9393	14	17	11	3UTR		0	0
hsa-miR-21-5p	NM_001271594	SESN3	...(((((((((((...(((((&.)))))..........))))))))))).	7688	7734	0.923077	-18.4	1	0.00181566	0.676	1.65846	2.78737	-7.48304	16	28	11	3UTR		1	0
hsa-miR-21-5p	NM_001271594	SESN3	..((((.((((.(((.((((((&)))))).))).)))))))).	5406	5426	0.846154	-17	1	0.0114991	0.574	1.28742	1.53978	-10.0805	17	20	8	3UTR		1	0
hsa-miR-21-5p	NM_001271665	NSA2	(((((.....((((((((((((&))))))))))))...))))).	3913	3934	1	-22.7	1	0.0246053	0.662	-0.00758	0.149202	-11.9948	17	21	12	3UTR		0	0
hsa-miR-21-5p	NM_001271665	NSA2	((((((.((((((((((.....&.)))))))))))))))).	210	255	1	-18.9	1	0.000434938	0.603	4.8508	5.37422	-5.48126	16	18	16	CDS		0	0
hsa-miR-21-5p	NM_001271684	SLC35A3	.(.((((((((((((((((((.&)))))))))).......)))))))).).	6704	6732	0.923077	-19	1	0.00551656	0.632	0.418548	-0.154008	-5.35086	19	28	10	3UTR		0	0
hsa-miR-21-5p	NM_001271685	SLC35A3	.(.((((((((((((((((((.&)))))))))).......)))))))).).	6918	6946	0.923077	-19	1	0.00551656	0.632	0.418548	-0.154008	-5.35086	19	28	10	3UTR		0	0
hsa-miR-21-5p	NM_001271696	ABCB7	(((((.(((((((((.(((((.&))))).)))).))))).))))).	576	599	0.846154	-22.9	1	0.000264887	0.544	-0.172512	0.167036	-6.07158	19	23	5	CDS		0	0
hsa-miR-21-5p	NM_001271697	ABCB7	(((((.(((((((((.(((((.&))))).)))).))))).))))).	456	479	0.923077	-22.9	1	0.000264887	0.544	1.24099	0.404306	-6.07158	19	23	5	CDS		0	0
hsa-miR-21-5p	NM_001271698	ABCB7	(((((.(((((((((.(((((.&))))).)))).))))).))))).	498	521	0.923077	-22.9	1	0.000264887	0.544	0.472782	0.369886	-6.07158	19	23	5	CDS		0	0
hsa-miR-21-5p	NM_001271699	ABCB7	(((((.(((((((((.(((((.&))))).)))).))))).))))).	459	482	0.923077	-22.9	1	0.000264887	0.544	1.26557	0.384834	-6.07158	19	23	5	CDS		0	0
hsa-miR-21-5p	NM_001271751	CALCRL	((((((((((.(((((((((((&)))))).)))))..))))..)))))).	1610	1637	0.923077	-17	1	0.00136458	0.603	0.26065	0.544893	-6.76235	21	27	6	CDS		0	0
hsa-miR-21-5p	NM_001271816	DCLRE1A	(((((((((((((((((.(((.&.))).))))).)).)))))))))).	2696	2747	0.846154	-20	1	8.48183e-06	0.544	0.424202	1.09933	-3.93757	20	25	10	CDS		0	0
hsa-miR-21-5p	NM_001271821	TREM2	.(((((.(((((((........&)))))))))))).	470	483	0.865385	-15.1	1	4.64597e-05	0.412	2.27525	1.51347	-6.30551	12	13	12	CDS		0	0
hsa-miR-21-5p	NM_001271828	PRELID1	..(((...(((((((.(((((.&))))).)))))))...))).	796	816	0.876923	-18.5	1	0.00325369	0.441	0.888528	1.97702	-10.9483	15	20	7	CDS		0	0
hsa-miR-21-5p	NM_001271846	TBC1D16	.(((((.((((((((.......&)))))))).))))).	1094	1109	0.846154	-18	1	0.000247114	0.515	-0.363953	0.87211	-5.57006	13	15	8	3UTR		0	0
hsa-miR-21-5p	NM_001271852	CEP57L1	((((((((..(.((((((((..&))))))))))))))))).	691	709	0.923077	-17.9	1	0.00424389	0.647	3.90414	3.46272	-9.58327	17	18	17	CDS		0	0
hsa-miR-21-5p	NM_001271853	CEP57L1	((((((((..(.((((((((..&))))))))))))))))).	691	709	0.923077	-17.9	1	0.00424389	0.647	3.90414	3.46272	-9.58327	17	18	17	CDS		0	0
hsa-miR-21-5p	NM_001271854	GPR176	.((((((((.....(((((((.&))))))).......)))))))).	2995	3018	1	-17.9	1	0.0039875	0.5	3.37689	4.62187	-13.3534	15	23	8	3UTR		0	0
hsa-miR-21-5p	NM_001271855	GPR176	.((((((((.....(((((((.&))))))).......)))))))).	2782	2805	0.923077	-17.9	1	0.0039875	0.5	2.94579	4.39715	-13.3534	15	23	8	3UTR		0	0
hsa-miR-21-5p	NM_001271869	SZRD1	..(((((((((...((.((((.&)))).)).))))))))).	3222	3240	0.846154	-17.4	1	0.000390614	0.412	1.20181	1.67279	-10.4498	15	18	9	3UTR		0	0
hsa-miR-21-5p	NM_001271870	SRGAP2B	..((((.....((((((((((.&)))))))))).....)))).	1218	1238	0.923077	-19.6	1	0.000692216	0.485	-0.134541	-0.151287	-13.938	14	20	10	CDS		0	0
hsa-miR-21-5p	NM_001271874	AAR2	(((((((((....(((((((..&))))))).))))))))).	1211	1229	0.846154	-15.8	1	0.0106377	0.324	2.64857	2.45841	-12.6408	16	18	9	CDS		0	0
hsa-miR-21-5p	NM_001271875	CUEDC1	((((((....((((((((((..&)))))))))).....)))))).	1527	1549	0.846154	-20.8	1	7.05891e-06	0.426	-0.120551	-0.141434	-10.0938	16	22	10	CDS		0	0
hsa-miR-21-5p	NM_001271878	KHDRBS1	..((((((..((((((((((..&)))))))))))))))).	1361	1378	0.846154	-17.2	1	0.0296665	0.676	3.13653	4.51993	-7.2559	16	17	16	3UTR		0	0
hsa-miR-21-5p	NM_001271885	AAGAB	..(((((((((.(((..(((((&)))))..))).....))))))))).	1997	2022	0.846154	-18.6	1	0.00109768	0.559	0.268787	0.191493	-8.53685	17	25	9	3UTR		0	0
hsa-miR-21-5p	NM_001271886	AAGAB	..(((((((((.(((..(((((&)))))..))).....))))))))).	2183	2208	0.846154	-18.6	1	0.00109768	0.559	5.657	4.64782	-8.53685	17	25	9	3UTR		0	0
hsa-miR-21-5p	NM_001271895	TARS2	..((((.((((.(((((((((.&)))))..)))))))))))).	1176	1196	0.846154	-17.8	1	1.43572e-05	0.515	2.54674	3.97108	-9.84749	17	20	12	CDS		0	0
hsa-miR-21-5p	NM_001271896	TARS2	..((((.((((.(((((((((.&)))))..)))))))))))).	1032	1052	0.846154	-17.8	1	1.43572e-05	0.515	2.54674	3.97108	-9.84749	17	20	12	CDS		0	0
hsa-miR-21-5p	NM_001271946	SLIT3	.((((.(((((((((((((((.&)))))))))))......))))....)))).	1002	1032	0.923077	-19.1	1	0.00109633	0.485	0.709537	-0.257313	-5.69428	19	30	11	CDS		0	0
hsa-miR-21-5p	NM_001271957	SLC39A1	..((((((((..(((((((((.&)))))))))..)))))))).	979	999	0.846154	-21.5	1	9.45741e-05	0.353	0.352851	1.22804	-11.1286	17	20	9	CDS		0	0
hsa-miR-21-5p	NM_001271958	SLC39A1	..((((((((..(((((((((.&)))))))))..)))))))).	543	563	0.846154	-21.5	1	9.45741e-05	0.353	0.697821	0.352865	-11.1286	17	20	9	CDS		0	0
hsa-miR-21-5p	NM_001271959	SLC39A1	..((((((((..(((((((((.&)))))))))..)))))))).	861	881	0.846154	-21.5	1	9.45741e-05	0.353	0.118272	0.240736	-11.1286	17	20	9	CDS		0	0
hsa-miR-21-5p	NM_001271960	SLC39A1	..((((((((..(((((((((.&)))))))))..)))))))).	708	728	0.846154	-21.5	1	9.45741e-05	0.353	0.159668	0.128966	-11.1286	17	20	9	CDS		0	0
hsa-miR-21-5p	NM_001271961	SLC39A1	..((((((((..(((((((((.&)))))))))..)))))))).	412	432	0.923077	-21.5	1	9.45741e-05	0.353	1.32948	0.893026	-11.1286	17	20	9	CDS		0	0
hsa-miR-21-5p	NM_001271977	STK25	..((((((((..(((.(((((.&))))))))..)).)))))).	4023	4043	0.846154	-16.9	1	6.52595e-05	0.471	4.7313	5.67572	-11.3616	16	20	8	3UTR		0	0
hsa-miR-21-5p	NM_001271978	STK25	..((((((((..(((.(((((.&))))))))..)).)))))).	4091	4111	0.846154	-16.9	1	6.52595e-05	0.471	5.2777	5.38428	-11.3616	16	20	8	3UTR		0	0
hsa-miR-21-5p	NM_001271979	STK25	..((((((((..(((.(((((.&))))))))..)).)))))).	3792	3812	0.846154	-16.9	1	6.52595e-05	0.471	4.95028	5.49314	-11.3616	16	20	8	3UTR		0	0
hsa-miR-21-5p	NM_001271980	STK25	..((((((((..(((.(((((.&))))))))..)).)))))).	3730	3750	0.846154	-16.9	1	6.52595e-05	0.471	5.58146	5.69577	-11.3616	16	20	8	3UTR		0	0
hsa-miR-21-5p	NM_001271999	DOCK7	..((((((((..((((((....&.))))))..)))))))).	5557	5599	0.923077	-21.6	1	0.000295712	0.588	4.39219	5.37718	-11.1286	14	18	8	CDS	MIRT006315	0	0
hsa-miR-21-5p	NM_001272001	DOCK7	..((((((((..((((((....&.))))))..)))))))).	5464	5506	0.923077	-21.6	1	0.000295712	0.588	4.39219	5.37718	-11.1286	14	18	8	CDS	MIRT006315	0	0
hsa-miR-21-5p	NM_001272003	KCNT1	(((((((((((((.........&.))))))))))))).	4911	4951	0.923077	-19.7	1	9.0233e-06	0.324	-1.07067	-0.440389	-5.76291	13	15	13	3UTR		0	0
hsa-miR-21-5p	NM_001272004	EPC1	..((((..((((((((((((((&)))))).....))))))))....)))).	695	723	0.871795	-19.8	1	0.000926903	0.529	1.78489	3.89607	-8.81432	18	28	8	CDS		0	0
hsa-miR-21-5p	NM_001272034	STXBP2	..((((.((((((((.......&.)))))))))))).	229	259	0.846154	-16.5	1	0.000137133	0.441	4.05927	4.37265	-6.73374	12	14	12	CDS		0	0
hsa-miR-21-5p	NM_001272038	RAB13	...((((((....((((((((.&))))))))..)))))).	549	566	0.846154	-15.7	1	0.00303714	0.588	0.652162	1.70215	-15.2178	14	17	8	CDS		0	0
hsa-miR-21-5p	NM_001272049	TRAP1	.((((((((((((((.......&.)))))))))))))).	1417	1459	0.846154	-21	1	3.48696e-05	0.515	3.64757	4.49029	-4.02637	14	16	14	CDS		0	0
hsa-miR-21-5p	NM_001272053	MRFAP1	.((((((((((((.........&)))))))))))).	1101	1114	1	-16.3	1	0.000737773	0.618	1.51218	0.578231	-5.61866	12	13	12	3UTR		0	0
hsa-miR-21-5p	NM_001272069	ABHD10	..(((((((((.((((.(((..&)))))))))))))))).	453	470	0.846154	-17.6	1	0.00442295	0.588	3.54039	4.9266	-8.3038	16	17	16	CDS		1	0
hsa-miR-21-5p	NM_001272073	QARS1	...((((((((.(((..((((.&))))....))))))))))).	1769	1789	0.846154	-16.8	1	0.0197455	0.456	0.600984	2.70301	-10.0944	15	20	11	CDS		0	0
hsa-miR-21-5p	NM_001272075	USP10	(((((..((((((((((.(.((&)).).))))))))))..))))).	2475	2498	0.923077	-21	1	2.47656e-06	0.471	4.51716	4.73621	-7.38222	18	23	10	CDS		0	0
hsa-miR-21-5p	NM_001272087	SLC1A6	..((((((((((.(((((((.(&.).)))))))...)))))))))).	2426	2473	0.871795	-19.9	1	0.000131644	0.426	0.259166	-0.089634	-6.24613	18	24	10	CDS		0	0
hsa-miR-21-5p	NM_001272113	PAQR6	((((((...(((((((.((...&))))))))).)))))).	127	144	0.846154	-15.4	1	0.0242356	0.397	-0.200373	-0.0142646	-8.85129	15	17	9	5UTR		0	0
hsa-miR-21-5p	NM_001274	CHEK1	..((((..((((((((((....&.))))))))))..)))).	2088	2130	0.923077	-21.1	1	0.000363736	0.588	0.240256	0.295728	-8.81432	14	18	10	3UTR		0	0
hsa-miR-21-5p	NM_001275	CHGA	.(((((.((((.((((((((..&))))))))......))))..))))).	421	447	0.846154	-17.2	1	0.0125981	0.5	3.50715	3.23753	-8.68381	17	26	8	CDS		0	0
hsa-miR-21-5p	NM_001276261	RGS3	(((((((((((((((.......&.))).)))))))))))).	484	530	0.846154	-19.8	1	2.12688e-07	0.353	3.35338	2.85479	-4.17062	15	18	12	CDS		0	0
hsa-miR-21-5p	NM_001276270	MBD4	((((..((((((((((.((.((&)).)))))))))))))))).	325	345	0.923077	-16.7	1	0.000658636	0.485	0.331327	0.436672	-9.95757	18	20	16	CDS		0	0
hsa-miR-21-5p	NM_001276271	MBD4	((((..((((((((((.((.((&)).)))))))))))))))).	325	345	1	-16.7	1	0.000658636	0.485	4.55824	2.59531	-9.95757	18	20	16	CDS		0	0
hsa-miR-21-5p	NM_001276272	MBD4	((((..((((((((((.((.((&)).)))))))))))))))).	325	345	0.923077	-16.7	1	0.000658636	0.485	0.331327	0.436672	-9.95757	18	20	16	CDS		0	0
hsa-miR-21-5p	NM_001276273	MBD4	((((..((((((((((.((.((&)).)))))))))))))))).	325	345	0.923077	-16.7	1	0.000624301	0.5	0.293449	0.439039	-9.95757	18	20	16	CDS		0	0
hsa-miR-21-5p	NM_001276275	MAZ	.(.(((((((((((..(((((.&)))))..))).)))))))).).	1223	1245	1	-18.7	1	0.0062334	0.397	0.915071	1.65185	-6.31936	17	22	8	CDS		0	0
hsa-miR-21-5p	NM_001276276	MAZ	.(.(((((((((((..(((((.&)))))..))).)))))))).).	529	551	1	-18.7	1	0.0062334	0.397	0.915071	1.65185	-6.31936	17	22	8	CDS		0	0
hsa-miR-21-5p	NM_001276277	PPIP5K2	((((((((((((((..(((...&))).)))))))))))))).	4518	4537	1	-23.1	1	0.00446379	0.559	0.12867	0.0505469	-4.90607	17	19	14	3UTR		0	0
hsa-miR-21-5p	NM_001276286	BBX	(((((..((((((((((.((((&.)))).))))))))))))))).	3418	3460	1	-21	1	0.000603455	0.662	2.83418	2.67314	-7.38222	19	22	15	3UTR		0	0
hsa-miR-21-5p	NM_001276286	BBX	.(((.(((((..((((((((..&))))))))..))))).))).	3892	3912	0.846154	-18.4	1	0.00315511	0.529	0.630544	0.710591	-14.0839	16	20	8	3UTR		0	0
hsa-miR-21-5p	NM_001276289	PRKAR1A	((((((.((((((((((.((((&.)))))))))))))).)))))).	2577	2610	1	-21.2	1	0.000884777	0.574	-0.475968	-0.0573157	-5.48126	20	23	14	3UTR		0	0
hsa-miR-21-5p	NM_001276326	SLC22A12	..(((.(((((((((.......&.))))))))).))).	2082	2118	0.846154	-16	1	0.0423086	0.471	-0.354696	-0.617349	-7.09101	12	15	9	3UTR		0	0
hsa-miR-21-5p	NM_001276327	SLC22A12	..(((.(((((((((.......&.))))))))).))).	1860	1896	1	-16	1	0.0423086	0.471	1.44211	0.689234	-7.09101	12	15	9	3UTR		0	0
hsa-miR-21-5p	NM_001276373	USF1	.(((((...(((((((((((((&)))))))............)))))).....))))).	6	42	0.846154	-14.9	1	4.2585e-06	0.588	0	0	-8.70704	18	36	7	5UTR		0	0
hsa-miR-21-5p	NM_001276389	KIZ	((((((((((((((.((.((..&.)).)).)))))))))...................))))).	1842	1885	0.846154	-16.6	1	8.10761e-05	0.529	3.59442	1.79737	-4.67302	18	41	9	CDS		0	0
hsa-miR-21-5p	NM_001276418	SEC16A	...(((((((((((........&.))))))))))).	5117	5135	0.923077	-16.2	1	0.00251302	0.382	1.39906	1.71989	-7.48304	11	13	11	CDS		0	0
hsa-miR-21-5p	NM_001276453	KPNB1	((((((.((((((((.......&))))))))...)))))).	1637	1655	0.846154	-17.3	1	9.26369e-06	0.5	4.09067	5.84699	-5.71431	14	18	8	CDS		0	0
hsa-miR-21-5p	NM_001276464	NR5A2	..(((((((((.((..(((((.&.)))))..))))))))))).	4558	4586	1	-21.3	1	0.000920124	0.471	1.48814	1.49779	-9.2723	16	20	11	3UTR		0	0
hsa-miR-21-5p	NM_001276468	B4GALNT1	(((((..((((.((((((((((&))))))))))))))..))))).	2893	2915	1	-22.6	1	0.000120069	0.382	-0.352284	0.321426	-10.729	19	22	14	3UTR		0	0
hsa-miR-21-5p	NM_001276471	CORO1C	..((..(((((((((..(((..&.)))..)))))))))..)).	745	797	0.846154	-18.7	1	0.000209481	0.515	0.74631	-0.0352597	-11.21	14	20	9	CDS		0	0
hsa-miR-21-5p	NM_001276695	TP53	..((((((((.(((.(((((((&)))))))))).)))))).)).	777	798	0.923077	-17.6	1	0.000678908	0.471	0.564232	0.0849982	-8.51722	18	21	10	CDS		0	0
hsa-miR-21-5p	NM_001276696	TP53	..((((((((.(((.(((((((&)))))))))).)))))).)).	777	798	0.923077	-17.6	1	0.000678908	0.471	0.564232	0.0849982	-8.51722	18	21	10	CDS		0	0
hsa-miR-21-5p	NM_001276713	ANKDD1B	..((((.((((((((..((((.&)))).)))))))))))).	603	621	0.846154	-15.8	1	0.000619407	0.485	3.63676	2.70186	-6.73374	16	18	12	CDS		0	0
hsa-miR-21-5p	NM_001276760	TP53	..((((((((.(((.(((((((&)))))))))).)))))).)).	777	798	0.923077	-17.6	1	0.000678908	0.471	0.564232	0.0849982	-8.51722	18	21	10	CDS		0	0
hsa-miR-21-5p	NM_001276761	TP53	..((((((((.(((.(((((((&)))))))))).)))))).)).	774	795	0.846154	-17.6	1	0.000678908	0.471	0.137944	-0.00785574	-8.51722	18	21	10	CDS		0	0
hsa-miR-21-5p	NM_001277081	KLK15	((((((.(((.((((((((((.&)))))))))...................).)))...)))))).	537	580	0.846154	-17.6	1	0.0117198	0.485	1.97067	1.30151	-8.30604	19	43	9	CDS		0	0
hsa-miR-21-5p	NM_001277083	POTEJ	..((((((((.(((..((((..&))))..))).)))))))).	3157	3176	0.846154	-15.1	1	0.017031	0.456	4.46536	4.61172	-8.75027	15	19	8	CDS		0	0
hsa-miR-21-5p	NM_001277090	ZNF550	((((........((((((((((&)))))))))).........)))).	1728	1752	0.846154	-16.5	1	0.0156146	0.618	0.120594	0.0181532	-22.2854	14	24	10	3UTR		0	0
hsa-miR-21-5p	NM_001277115	DNAH11	(((((((((((((((.......&)))))))).))))))).	3629	3646	1	-20.9	1	0.00496835	0.647	3.34897	2.52783	-4.17062	15	17	8	CDS		0	0
hsa-miR-21-5p	NM_001277120	ZNF468	...(((.(((((((((......&))))))))).))).	700	714	0.846154	-15.8	1	0.012739	0.588	0.0996432	-0.162422	-8.05823	12	14	9	3UTR		0	0
hsa-miR-21-5p	NM_001277185	SAMD3	.(((((..((((((.(((((((&)))))))...))))))............................))))).	1430	1480	0.846154	-15	1	8.85696e-05	0.574	0.204379	1.17313	-8.3861	18	50	7	CDS		0	0
hsa-miR-21-5p	NM_001277226	LGR5	(((((.....(((((((((((.&)))))))))))))))).	510	527	1	-20.7	1	0.0184329	0.441	4.55755	3.16526	-11.9948	16	17	16	CDS		0	0
hsa-miR-21-5p	NM_001277227	LGR5	(((((.....(((((((((((.&)))))))))))))))).	510	527	1	-20.7	1	0.0184329	0.441	4.55755	3.16526	-11.9948	16	17	16	CDS		0	0
hsa-miR-21-5p	NM_001277308	GOLGA8O	..(((((((...((((((((..&))))))))..))))))).	852	870	0.846154	-17.7	1	0.00165681	0.515	2.91812	1.05946	-12.3711	15	18	8	CDS		0	0
hsa-miR-21-5p	NM_001277333	ANKRD62	..........((((((((((((&)))))))))))).	2178	2191	1	-18.5	0	0.000469603	0.529	1.50139	1.67898	-21.7228	12	13	12	CDS		0	0
hsa-miR-21-5p	NM_001277333	ANKRD62	.(((((((((((((..((((..&.))))))))))))))))).	1203	1243	0.897436	-18.1	1	0.000350584	0.559	-0.136354	0.216136	-4.76182	17	19	17	CDS		0	0
hsa-miR-21-5p	NM_001277372	KIAA2012	...(((.((((((((((((((.&))))))))))).))).))).	2736	2756	0.923077	-21.6	1	0.00151757	0.544	0.536145	0.639363	-8.05823	17	20	11	CDS		0	0
hsa-miR-21-5p	NM_001277764	CIB1	((((((((.((((((.(((...&)))..)))))).)))))))).	267	288	0.923077	-15.9	1	4.95219e-07	0.368	4.68355	3.84948	-5.22701	17	21	8	CDS		0	0
hsa-miR-21-5p	NM_001277842	CCNT1	.((((((((((((((((.(((.&))).)))))))))))).....)))).	4741	4767	0.961538	-20.1	1	0.00145013	0.676	4.9139	3.43157	-3.79332	19	26	12	3UTR		0	0
hsa-miR-21-5p	NM_001277842	CCNT1	((((.(((((((((((((((..&.))).))))))))))))....)))).	6533	6561	0.871795	-18.3	1	7.7326e-05	0.676	4.60648	3.38621	-8.05661	19	26	12	3UTR		0	0
hsa-miR-21-5p	NM_001277842	CCNT1	..(((((((((.(((..((...&))..)))))))))))).	1329	1346	0.846154	-17.3	1	5.0833e-05	0.603	0.442455	0.810155	-8.53685	14	17	12	3UTR		0	0
hsa-miR-21-5p	NM_001278	CHUK	((((((.((((..(((((((((&)))))))))......)))))))))).	1474	1500	0.923077	-19.1	1	0.0222028	0.632	1.0786	2.53554	-10.1172	19	26	10	CDS		0	0
hsa-miR-21-5p	NM_001278119	ZKSCAN8	..(((((((.(((((((((((.&))))))))))).))...))))).	2073	2096	1	-20.8	1	0.0119449	0.603	0.107818	0.594469	-6.19951	18	23	11	3UTR		0	0
hsa-miR-21-5p	NM_001278119	ZKSCAN8	..((((((((((((((((((((&)))))))))).....................))))).....))))).	2018	2065	0.948718	-19.4	1	0.000630742	0.618	1.22105	0.426392	-4.957	20	47	10	CDS		0	0
hsa-miR-21-5p	NM_001278170	ZNF33A	(((((..((((((((.......&.))))))))..))))).	340	363	0.846154	-17.4	1	0.000105284	0.515	-0.464651	0.757525	-7.61527	13	17	8	CDS		0	0
hsa-miR-21-5p	NM_001278185	HERC4	(((((.((((((((..(((((.&))))))))))))).))))).	895	915	0.923077	-19	1	0.0152102	0.603	0.998914	1.53524	-6.80703	18	20	13	CDS		0	0
hsa-miR-21-5p	NM_001278194	GANAB	(((((((((((.((((......&))))..))))))))))).	206	224	0.846154	-18.1	1	3.22189e-05	0.471	1.41042	1.45326	-7.28438	15	18	11	CDS		0	0
hsa-miR-21-5p	NM_001278196	ZBTB18	((((((.(((((((((.(((..&)))))))))).))..)))))).	1312	1334	0.846154	-18.8	1	2.12262e-06	0.382	6.75166	5.78416	-5.48126	18	22	10	CDS		0	0
hsa-miR-21-5p	NM_001278196	ZBTB18	.((((((..((((.(((((...&)))))))))..)))))).	2232	2250	0.846154	-15	1	0.079372	0.632	3.55457	3.39224	-8.02019	15	18	9	3UTR		0	0
hsa-miR-21-5p	NM_001278197	CDK5RAP3	.((((((((((((((((.....&)))))))...))))))))).	1241	1261	0.846154	-18.6	1	9.21663e-05	0.515	4.35387	3.93684	-3.79332	16	20	9	CDS		0	0
hsa-miR-21-5p	NM_001278198	CDK5RAP3	.((((((((((((((((.....&)))))))...))))))))).	2010	2030	0.846154	-18.6	1	9.21663e-05	0.515	4.35387	3.93684	-3.79332	16	20	9	CDS		0	0
hsa-miR-21-5p	NM_001278209	NUP153	.((((.(((((((((((.....&))))))))).))..)))).	4766	4785	0.846154	-17.2	1	0.00102202	0.544	4.18245	4.17054	-5.69428	15	19	9	CDS		0	0
hsa-miR-21-5p	NM_001278210	NUP153	.((((.(((((((((((.....&))))))))).))..)))).	4547	4566	0.846154	-17.2	1	0.00102202	0.544	4.18245	4.17054	-5.69428	15	19	9	CDS		0	0
hsa-miR-21-5p	NM_001278215	MIER1	.(((.((((((((((((((...&.)))))))))))))).))).	2332	2378	0.871795	-21.3	1	6.15961e-06	0.746	0.203458	0.0516876	-7.91236	17	20	14	3UTR		0	0
hsa-miR-21-5p	NM_001278216	CDK5RAP3	.((((((((((((((((.....&)))))))...))))))))).	2010	2030	0.923077	-18.6	1	9.21663e-05	0.515	2.85966	2.43485	-3.79332	16	20	9	CDS		0	0
hsa-miR-21-5p	NM_001278216	CDK5RAP3	..(((((.(((((.((((((..&))))))..)))))))))).	2084	2103	0.846154	-16.8	1	1.84177e-07	0.412	3.55084	2.87388	-8.12748	16	19	10	CDS		0	0
hsa-miR-21-5p	NM_001278217	CDK5RAP3	.((((((((((((((((.....&)))))))...))))))))).	1795	1815	0.923077	-18.6	1	9.21663e-05	0.515	2.85966	2.43485	-3.79332	16	20	9	CDS		0	0
hsa-miR-21-5p	NM_001278217	CDK5RAP3	..(((((.(((((.((((((..&))))))..)))))))))).	1869	1888	0.846154	-16.8	1	1.84177e-07	0.412	3.55084	2.87388	-8.12748	16	19	10	CDS		0	0
hsa-miR-21-5p	NM_001278231	ZNF189	..((((((((((((.(((((((&))))))).))))........)))))).)).	2210	2240	0.846154	-19.4	1	0.0678689	0.603	0.605103	0.418306	-5.69245	19	30	7	3UTR		0	0
hsa-miR-21-5p	NM_001278233	LMCD1	...((..(((((((((((((..&)))..))))))))))..)).	5041	5061	0.846154	-16.8	1	0.000286851	0.544	-0.207154	0.0578219	-9.95919	15	20	10	3UTR		0	0
hsa-miR-21-5p	NM_001278234	LMCD1	...((..(((((((((((((..&)))..))))))))))..)).	4874	4894	0.846154	-16.8	1	0.000286851	0.544	0	0	-9.95919	15	20	10	3UTR		0	0
hsa-miR-21-5p	NM_001278234	LMCD1	(((((...(((((((..((((.&)))).))))))).))))).	5002	5021	0.846154	-15.7	1	0.000911243	0.5	0	0	-9.9289	16	19	7	3UTR		0	0
hsa-miR-21-5p	NM_001278240	ZNF189	..((((((((((((.(((((((&))))))).))))........)))))).)).	2331	2361	0.923077	-19.4	1	0.0678689	0.603	0.411976	0.369863	-5.69245	19	30	7	3UTR		0	0
hsa-miR-21-5p	NM_001278241	PELP1	.(((((((((((((..((((..&.))))..))))))))))))).	3883	3915	0.923077	-21.6	1	2.83659e-05	0.412	2.21027	1.99049	-4.76182	17	21	13	3UTR		0	0
hsa-miR-21-5p	NM_001278241	PELP1	..(((((((.((((.((((...&)))).))))))))))).	250	267	1	-18.5	1	1.80377e-07	0.353	-0.0771024	-0.46698	-6.93496	15	17	11	5UTR		0	0
hsa-miR-21-5p	NM_001278252	DNM3	..((((((((((((((((((..&)))))))))))).....)))))).	2094	2118	0.846154	-19.5	1	4.90516e-05	0.515	0.0424966	-0.191048	-4.957	18	24	12	3UTR		0	0
hsa-miR-21-5p	NM_001278260	CARHSP1	..((((.((((((((.((((((&))))))))).............................))))).)))).	788	837	0.846154	-16.6	1	0.00390846	0.574	0.318654	0.239921	-6.73374	18	49	9	3UTR		0	0
hsa-miR-21-5p	NM_001278267	NBPF20	..(((((((..(((((((((..&)))))))))..))).)))).	1120	1140	0.884615	-16.6	1	0.0852938	0.485	-0.000937333	0.0329339	-9.02428	16	20	9	5UTR		0	0
hsa-miR-21-5p	NM_001278290	ZNF3	..((((.((((((((((.....&))))))))))..)))).	564	581	1	-18.7	1	0.00089086	0.5	-0.359316	-0.19947	-6.50069	14	17	10	CDS		0	0
hsa-miR-21-5p	NM_001278291	ZNF3	..((((.((((((((((.....&))))))))))..)))).	433	450	1	-18.7	1	0.00089086	0.5	-0.140833	-0.242042	-6.50069	14	17	10	CDS		0	0
hsa-miR-21-5p	NM_001278298	COL6A5	((((((((((((((((((((..&.)))))))).)))........))))))))).	4164	4202	0.923077	-20.8	1	0.000150631	0.456	1.43103	1.25295	-3.93757	20	31	9	CDS		0	0
hsa-miR-21-5p	NM_001278312	NUP155	...((((((((.((..(((((.&)))))..)))))))))).	2352	2370	0.961538	-18.8	1	5.35838e-05	0.529	-0.24196	-0.17912	-10.8298	15	18	10	CDS		0	0
hsa-miR-21-5p	NM_001278317	FBXL7	((.(((((((.((((((.((..&.)).)))))).))))))).)).	3605	3641	1	-19.3	1	0.0127517	0.5	0.468283	0.450993	-8.31989	17	22	7	3UTR		0	0
hsa-miR-21-5p	NM_001278352	ACO1	(((((((((.((.((..((((.&))))..)))).))))))))).	2066	2087	0.846154	-16.4	1	0.00870213	0.603	5.49472	4.00044	-6.70226	17	21	9	CDS		0	0
hsa-miR-21-5p	NM_001278402	RAB3IP	..((((((((.(((((.(((..&))).))))).))))).))).	481	501	0.923077	-18.4	1	3.43966e-06	0.544	2.90374	4.34327	-7.78178	16	20	5	CDS		0	0
hsa-miR-21-5p	NM_001278421	DYNC1I1	...(((.((((((((((((...&.)))))))))))).))).	667	713	0.923077	-22.4	1	0.000323435	0.5	3.74891	3.68573	-8.05823	15	18	12	CDS		0	0
hsa-miR-21-5p	NM_001278421	DYNC1I1	((((((.((((((((.(((((.&)))))))))))))...))).))).	2867	2891	0.846154	-18.6	1	0.0031682	0.603	3.74107	2.00905	-5.71431	19	24	13	3UTR		0	0
hsa-miR-21-5p	NM_001278422	DYNC1I1	...(((.((((((((((((...&.)))))))))))).))).	616	662	0.923077	-22.4	1	0.000323435	0.5	3.74891	3.68573	-8.05823	15	18	12	CDS		0	0
hsa-miR-21-5p	NM_001278423	PKD1L2	..(((((((((.(.(((((.((&))..))))).)))))))))).	1065	1086	0.923077	-19.3	1	1.30528e-05	0.529	0.753809	1.22931	-9.16064	17	21	10	3UTR		0	0
hsa-miR-21-5p	NM_001278438	FNDC3A	((((..((((((((((((((..&))))))..)))))))))))).	4312	4333	0.826923	-14.7	1	0.00428753	0.676	1.36	1.93859	-9.95757	18	21	12	3UTR		0	0
hsa-miR-21-5p	NM_001278458	COBLL1	...((((((((((..((((((.&))))...))..)))))))))).	3449	3471	0.846154	-17	1	0.000947224	0.618	0.303244	0.0718497	-8.10683	16	22	10	CDS	MIRT030747	0	0
hsa-miR-21-5p	NM_001278463	DNM1L	.....((((((((((((((...&.)))))))))))))).	3884	3930	1	-21.8	1	0.0561052	0.632	0.456345	0.158446	-13.6656	14	16	14	3UTR	MIRT731893	0	1
hsa-miR-21-5p	NM_001278464	DNM1L	.....((((((((((((((...&.)))))))))))))).	3956	4002	1	-21.8	1	0.0561052	0.632	0.456345	0.158446	-13.6656	14	16	14	3UTR	MIRT731893	0	1
hsa-miR-21-5p	NM_001278465	DNM1L	.....((((((((((((((...&.)))))))))))))).	3923	3969	1	-21.8	1	0.0561052	0.632	0.456345	0.158446	-13.6656	14	16	14	3UTR	MIRT731893	0	1
hsa-miR-21-5p	NM_001278466	DNM1L	.....((((((((((((((...&.)))))))))))))).	3513	3559	1	-21.8	1	0.0561052	0.632	0.456345	0.158446	-13.6656	14	16	14	3UTR	MIRT731893	0	1
hsa-miR-21-5p	NM_001278503	STT3A	.(((((((((((.(((((((..&.)))))))....))))))))))).	1066	1113	0.923077	-20.8	1	0.0128139	0.471	3.9661	4.48266	-5.08246	18	24	11	CDS		0	0
hsa-miR-21-5p	NM_001278504	STT3A	.(((((((((((.(((((((..&.)))))))....))))))))))).	855	902	0.923077	-20.8	1	0.0128139	0.471	3.9661	4.48266	-5.08246	18	24	11	CDS		0	0
hsa-miR-21-5p	NM_001278505	GPATCH11	..(((..(((((((((((((..&)))))))))).)))))).	133	151	0.846154	-16	1	0.000924719	0.618	2.99188	3.59358	-8.40165	16	18	10	CDS		0	0
hsa-miR-21-5p	NM_001278506	NUBP1	((((((((((((((((((((..&.)))))))))....................))))))).)))).	360	414	0.846154	-17.5	1	4.91355e-05	0.456	4.82845	4.43309	-3.93757	20	43	9	CDS		0	0
hsa-miR-21-5p	NM_001278516	MDM4	(((((((((((.(((.(((((.&))))).)))))))))))))).	3822	3843	1	-22.4	1	0.00021594	0.706	-0.299921	-0.021214	-7.51743	19	21	14	3UTR	MIRT030817	0	0
hsa-miR-21-5p	NM_001278517	MDM4	(((((((((((.(((.(((((.&))))).)))))))))))))).	3596	3617	1	-22.4	1	0.00021594	0.706	-0.299921	-0.021214	-7.51743	19	21	14	3UTR	MIRT030817	0	0
hsa-miR-21-5p	NM_001278518	MDM4	(((((((((((.(((.(((((.&))))).)))))))))))))).	3411	3432	1	-22.4	1	0.00021594	0.706	-0.299921	-0.021214	-7.51743	19	21	14	3UTR	MIRT030817	0	0
hsa-miR-21-5p	NM_001278519	MDM4	(((((((((((.(((.(((((.&))))).)))))))))))))).	3221	3242	1	-22.4	1	0.00021594	0.706	-0.299921	-0.021214	-7.51743	19	21	14	3UTR	MIRT030817	0	0
hsa-miR-21-5p	NM_001278524	ZNF518A	((((((.(((((((.(((..(.&.)..))).)))))))..)))))).	1191	1220	1	-20	1	0.0485627	0.603	0.9764	2.51513	-6.21671	17	24	7	CDS		0	0
hsa-miR-21-5p	NM_001278524	ZNF518A	..(((.(((((.(((((((((.&)))))))))..)))))...))).	2566	2589	0.846154	-17.9	1	0.00651643	0.647	0.454042	1.22978	-10.2048	17	23	9	CDS		0	0
hsa-miR-21-5p	NM_001278525	ZNF518A	((((((.(((((((.(((..(.&.)..))).)))))))..)))))).	852	881	1	-20	1	0.0485627	0.603	0.9764	2.51513	-6.21671	17	24	7	CDS		0	0
hsa-miR-21-5p	NM_001278525	ZNF518A	..(((.(((((.(((((((((.&)))))))))..)))))...))).	2227	2250	0.846154	-17.9	1	0.00651643	0.647	0.454042	1.22978	-10.2048	17	23	9	CDS		0	0
hsa-miR-21-5p	NM_001278536	RCHY1	..((((((((.(((((((....&))))))))))))))).	1996	2012	0.846154	-16.9	1	0.00241039	0.647	0.292714	0.370738	-7.78178	15	16	15	3UTR		0	0
hsa-miR-21-5p	NM_001278543	C8B	..(((((((((((((((((.((&.)).))))))))))).........)))))).	1452	1493	0.846154	-22.2	1	9.42105e-06	0.588	2.96967	3.06297	-4.957	19	31	11	CDS		0	0
hsa-miR-21-5p	NM_001278544	C8B	..(((((((((((((((((.((&.)).))))))))))).........)))))).	1359	1400	0.846154	-22.2	1	9.42105e-06	0.588	3.41391	3.30519	-4.957	19	31	11	CDS		0	0
hsa-miR-21-5p	NM_001278546	NR6A1	(((((.(((((((((((((((.&.))).))).))))))))).....))))).	900	952	1	-20	1	5.07743e-05	0.441	0.289199	0.165968	-5.83853	20	29	9	CDS		0	0
hsa-miR-21-5p	NM_001278547	MAPK8	..((((((((((((((((((..&)))))))..))))))))...........))).	4377	4409	0.923077	-18.6	1	0.00530493	0.559	0.534223	0.0374115	-4.957	18	32	8	3UTR		0	0
hsa-miR-21-5p	NM_001278548	MAPK8	..((((((((((((((((((..&)))))))..))))))))...........))).	4009	4041	0.846154	-18.6	1	0.00530493	0.559	0.274616	0.413841	-4.957	18	32	8	3UTR		0	0
hsa-miR-21-5p	NM_001278549	PDK1	((((((((((((((((((((..&.))))))))).)))))).....))))).	12066	12119	1	-21.5	1	3.71608e-05	0.588	0.216903	-0.0276925	-3.93757	20	28	9	3UTR		0	0
hsa-miR-21-5p	NM_001278552	TUBA4A	..(((((((((.((((......&.)))).))))))))).	722	747	0.846154	-18.5	1	4.26698e-06	0.471	6.36044	5.87596	-8.3038	13	16	9	CDS		0	0
hsa-miR-21-5p	NM_001278562	LCTL	...(((((((((((..(((((.&))))).))))))))))).	613	631	0.923077	-20.4	1	0.000130897	0.441	-0.133466	-0.0241795	-7.48304	16	18	11	CDS		0	0
hsa-miR-21-5p	NM_001278590	LIAS	((((((((..((((..((((..&))))..))))...)))))))).	3380	3402	0.846154	-16.3	1	0.000266054	0.456	0.11739	-0.0365782	-7.20497	16	22	8	3UTR		0	0
hsa-miR-21-5p	NM_001278603	NUP54	..((((((((..(((((.((((&)))).))))).))).))))).	895	916	0.846154	-18.3	1	0.0187113	0.603	6.73815	4.87246	-11.1286	17	21	5	CDS		0	0
hsa-miR-21-5p	NM_001278613	PCDH1	..(((((((((..(((..((((&))))..)))..))))))))).	2880	2901	0.820513	-19.3	1	0.000339469	0.368	3.34099	3.90037	-9.59293	16	21	9	CDS		0	0
hsa-miR-21-5p	NM_001278613	PCDH1	..((((((((.(.(((.((((.&))))))).).)))))))).	761	780	0.846154	-17.9	1	6.47284e-06	0.426	5.12908	4.69774	-9.07091	16	19	8	CDS		0	0
hsa-miR-21-5p	NM_001278614	UMOD	(((((((((((..(((((((((&)))))))))))))))..................))))).	1189	1228	0.846154	-18.8	1	4.0473e-05	0.471	0.79302	1.22705	-8.57351	20	39	15	CDS		0	0
hsa-miR-21-5p	NM_001278615	PCDH1	..(((((((((..(((..((((&.))))..)))..))))))))).	2026	2058	0.923077	-19.4	1	0.000339469	0.368	3.29859	4.03431	-9.59293	16	22	9	CDS		0	0
hsa-miR-21-5p	NM_001278616	BUB1	((((((((((..((.(((....&.))).)).)))))))))).	2214	2247	1	-17.7	1	0.00374957	0.632	0.437127	1.91622	-10.8446	15	19	10	CDS		0	0
hsa-miR-21-5p	NM_001278617	BUB1	((((((((((..((.(((....&.))).)).)))))))))).	2274	2307	0.846154	-17.7	1	0.00374957	0.632	0.0897417	0.0696603	-10.8446	15	19	10	CDS		0	0
hsa-miR-21-5p	NM_001278618	PTPN1	....(((((((((((.((((((&)))))).))))))))))).	253	272	0.923077	-18	1	0.00506325	0.662	3.76508	3.31375	-9.77961	17	19	11	5UTR		0	0
hsa-miR-21-5p	NM_001278619	PCDH11Y	..(((((((((...((((((..&))))))))))))))).	783	799	0.923077	-17.8	1	0.00931841	0.559	4.38605	3.28958	-10.4498	15	16	15	CDS		0	0
hsa-miR-21-5p	NM_001278619	PCDH11Y	..((((((.((((((((((((.&))))))))..))))..)))))).	2330	2353	0.923077	-17.3	1	0.0264038	0.603	3.95509	4.24243	-6.01339	18	23	8	CDS		0	0
hsa-miR-21-5p	NM_001278622	RAD17	..((.(((((((((((((....&.)))))))))..)))))).	1064	1086	0.846154	-16.3	1	0.00939479	0.603	3.07214	3.29636	-9.07604	15	19	9	CDS		0	0
hsa-miR-21-5p	NM_001278625	CRNKL1	((((((((((((((.((.....&.)).)))))))))..))))).	2340	2390	0.923077	-18.9	1	8.23753e-06	0.559	6.76515	5.11603	-4.67302	16	21	9	CDS		0	0
hsa-miR-21-5p	NM_001278628	CRNKL1	((((((((((((((.((.....&.)).)))))))))..))))).	1985	2035	0.923077	-18.9	1	8.23753e-06	0.559	5.69341	5.32281	-4.67302	16	21	9	CDS		0	0
hsa-miR-21-5p	NM_001278651	RANGAP1	(((((((((((.((((.(((..&))))))))))))).))))).	1267	1287	0.846154	-18.1	1	3.5357e-07	0.397	-0.166066	-0.397006	-7.28438	18	20	13	CDS		0	0
hsa-miR-21-5p	NM_001278657	POLDIP3	..((((..(((((((((.((..&.)).)))))))))..)))).	2735	2765	0.846154	-20.4	1	0.000147715	0.456	5.16967	2.07632	-8.81432	15	20	9	3UTR		0	0
hsa-miR-21-5p	NM_001278687	SSTR3	(((((((((((.((((((....&.)))))).))).)))))))).	1626	1668	1	-21.1	1	0.000449215	0.485	0	0	-7.28438	17	21	8	3UTR		0	0
hsa-miR-21-5p	NM_001278690	CEP43	.(((((.(((((((((......&))))))))).))))).	1807	1823	1	-17.8	1	0.0208272	0.662	0.352986	0.605134	-5.33701	14	16	9	3UTR		0	0
hsa-miR-21-5p	NM_001278690	CEP43	..((((...(.(((((((((..&))))))))).)...)))).	1214	1233	0.846154	-16.8	1	0.00592399	0.574	0.263894	0.438147	-12.6955	14	19	9	3UTR		0	0
hsa-miR-21-5p	NM_001278690	CEP43	(((((((.(((((.((......&.)).)))))))))))).	2357	2380	0.923077	-16.2	1	0.0442711	0.456	0.205685	0.0316578	-7.10805	14	17	12	3UTR		0	0
hsa-miR-21-5p	NM_001278695	GPR132	(((((((.((((((.(......&).))))))...))))))).	1817	1836	0.846154	-15.8	1	0.00338185	0.324	4.46296	1.42162	-6.98666	14	19	7	3UTR		0	0
hsa-miR-21-5p	NM_001278730	GAS2L1	(((((((((((.((((((..(.&)..)))))))))))........)))))).	464	493	0.820513	-17.9	1	5.61595e-05	0.368	4.15392	3.66962	-7.28438	18	29	11	CDS		0	0
hsa-miR-21-5p	NM_001278911	KCNMB2	.((((((((((((((((((((.&)))))).)))))))..))))))).	990	1014	0.846154	-20	1	0.0119328	0.676	3.47006	3.76866	-3.79332	20	24	7	3UTR		0	0
hsa-miR-21-5p	NM_001280543	DPF3	.(.(((((((((((((((....&.))))).)))))))))).).	3246	3281	0.923077	-19	1	0.000537676	0.544	6.03916	4.84591	-5.35086	16	20	10	3UTR		0	0
hsa-miR-21-5p	NM_001280544	DPF3	.(.(((((((((((((((....&.))))).)))))))))).).	3560	3595	0.846154	-19	1	0.000537676	0.544	3.46619	3.8579	-5.35086	16	20	10	3UTR		0	0
hsa-miR-21-5p	NM_001280545	IFT122	(((((((.((((((........&)))))).))))))).	4025	4040	0.846154	-16	1	7.15363e-05	0.441	4.70513	5.15917	-7.21971	13	15	7	3UTR		0	0
hsa-miR-21-5p	NM_001280546	IFT122	(((((((.((((((........&)))))).))))))).	3618	3633	0.846154	-16	1	7.15363e-05	0.441	4.70513	5.15917	-7.21971	13	15	7	3UTR		0	0
hsa-miR-21-5p	NM_001280557	SLC39A4	(((..(((((((.(((((((..&)))))))...)))))))..))).	528	551	0.846154	-16.4	1	0.249912	0.471	1.26695	1.44582	-12.3778	17	23	7	CDS		0	0
hsa-miR-21-5p	NM_001280558	CPNE6	..((((((((.((((.......&.)))).)))))))).	1520	1541	0.846154	-17.6	1	0.000170544	0.397	5.78192	3.11661	-8.01482	12	15	8	CDS		0	0
hsa-miR-21-5p	NM_001280560	ANP32E	....(((((..((((((((((.&))))))))))..))))).	1928	1946	0.846154	-15.6	1	0.164781	0.588	1.954	1.06371	-13.6138	15	18	10	3UTR		0	0
hsa-miR-21-5p	NM_001281425	DCTN3	(((((((((..(((((((....&))).))))..))))))))).	441	461	0.846154	-18.2	1	3.87398e-05	0.441	3.40029	2.75185	-8.00486	16	20	9	CDS		0	0
hsa-miR-21-5p	NM_001281435	MAP2K4	.((((((((((((.((.((.((&)).)).)))))))))))))).	586	607	0.846154	-15.7	1	0.00546029	0.706	6.60194	6.5856	-4.65016	18	21	14	CDS		0	0
hsa-miR-21-5p	NM_001281440	SMAP1	.((((((((.((((((......&))))))...)))))))).	184	202	0.923077	-16.8	1	2.801e-05	0.574	7.51441	2.86935	-5.03583	14	18	8	CDS		0	0
hsa-miR-21-5p	NM_001281441	RCC1L	..((((((((((((........&.))).))))))))).	826	847	0.846154	-15.3	1	6.56984e-05	0.515	4.37193	4.23372	-5.9255	12	15	9	CDS		0	0
hsa-miR-21-5p	NM_001281451	TRIM50	.((((((.(((((((.......&.))))))).)))))).	453	476	0.923077	-17.4	1	1.90508e-07	0.324	0.753744	1.16542	-6.34001	13	16	7	CDS		0	0
hsa-miR-21-5p	NM_001281471	PPIP5K2	((((((((((((((..(((...&))).)))))))))))))).	4623	4642	1	-23.1	1	0.00446379	0.559	0.12867	0.0505469	-4.90607	17	19	14	3UTR		0	0
hsa-miR-21-5p	NM_001281533	EPB41L3	((((((....(.(((((((((.&)))))))))))))))).	1787	1804	0.820513	-15.5	1	0.0736346	0.603	3.14514	2.38478	-13.4406	16	17	16	CDS		0	0
hsa-miR-21-5p	NM_001281534	EPB41L3	((((((....(.(((((((((.&)))))))))))))))).	1751	1768	0.923077	-15.5	1	0.0650798	0.603	2.59841	1.29411	-13.4406	16	17	16	CDS		0	0
hsa-miR-21-5p	NM_001281535	EPB41L3	((((((....(.(((((((((.&)))))))))))))))).	1865	1882	0.923077	-15.5	1	0.0650798	0.603	0.713937	2.59024	-13.4406	16	17	16	CDS		0	0
hsa-miR-21-5p	NM_001281712	NCAPH	..((((((((((.(((.((((.&)))).))))))))))))).	556	575	1	-17.2	1	8.94106e-05	0.485	4.50678	3.4604	-6.24613	17	19	13	CDS		0	0
hsa-miR-21-5p	NM_001281736	ENOX2	.(((((...(((((((((....&))))))))).))))).	3672	3688	0.923077	-17.4	1	0.00660144	0.632	2.31508	3.43641	-8.70704	14	16	9	3UTR		0	0
hsa-miR-21-5p	NM_001281746	MLIP	..(((((((((.(((((.....&.))))))))).))))).	2600	2623	0.923077	-16.1	1	0.000335023	0.559	2.34396	2.41547	-8.3038	14	17	9	CDS		0	0
hsa-miR-21-5p	NM_001281747	MLIP	..(((((((((.(((((.....&.))))))))).))))).	2611	2634	0.923077	-16.1	1	0.000335023	0.559	2.34396	2.41547	-8.3038	14	17	9	CDS		0	0
hsa-miR-21-5p	NM_001281771	ZMYND8	..((((((((.((((((((...&))))))))..)))))))).	1818	1837	0.846154	-20.1	1	0.00269112	0.574	2.1699	2.10691	-7.78178	16	19	8	CDS		0	0
hsa-miR-21-5p	NM_001281771	ZMYND8	..(((((((((.(((((((((.&))))))).....))...))))))))).	1224	1251	1	-19.3	1	0.116497	0.397	0.11181	1.81885	-8.3038	18	27	9	CDS		0	0
hsa-miR-21-5p	NM_001281772	ZMYND8	..(((((((((.(((((((((.&))))))).....))...))))))))).	1423	1450	0.923077	-19.3	1	0.116497	0.397	-0.259339	0.387146	-8.3038	18	27	9	CDS		0	0
hsa-miR-21-5p	NM_001281773	ZMYND8	..(((((((((.(((((((((.&))))))).....))...))))))))).	1370	1397	0.923077	-19.3	1	0.116497	0.397	1.16564	0.666898	-8.3038	18	27	9	CDS		0	0
hsa-miR-21-5p	NM_001281774	ZMYND8	..(((((((((.(((((((((.&))))))).....))...))))))))).	1370	1397	0.923077	-19.3	1	0.116497	0.397	1.16564	0.666898	-8.3038	18	27	9	CDS		0	0
hsa-miR-21-5p	NM_001281775	ZMYND8	..(((((((((.(((((((((.&))))))).....))...))))))))).	1299	1326	1	-19.3	1	0.116497	0.397	2.65572	2.45681	-8.3038	18	27	9	CDS		0	0
hsa-miR-21-5p	NM_001281776	ZMYND8	..(((((((((.(((((((((.&))))))).....))...))))))))).	1299	1326	1	-19.3	1	0.116497	0.397	2.65572	2.45681	-8.3038	18	27	9	CDS		0	0
hsa-miR-21-5p	NM_001281777	ZMYND8	..((((((((.((((((((...&))))))))..)))))))).	1818	1837	0.846154	-20.1	1	0.00269112	0.574	2.28459	2.26915	-7.78178	16	19	8	CDS		0	0
hsa-miR-21-5p	NM_001281777	ZMYND8	..(((((((((.(((((((((.&))))))).....))...))))))))).	1224	1251	1	-19.3	1	0.116497	0.397	0.11181	1.81885	-8.3038	18	27	9	CDS		0	0
hsa-miR-21-5p	NM_001281777	ZMYND8	..((((.((((.((((((((..&))))))))))))...)))).	3199	3219	0.923077	-19.4	1	0.000353185	0.456	2.81758	2.85438	-9.84749	16	20	12	CDS		0	0
hsa-miR-21-5p	NM_001281782	ZMYND8	..((((((((.((((((((...&))))))))..)))))))).	1818	1837	0.846154	-20.1	1	0.00269112	0.574	2.28459	2.26915	-7.78178	16	19	8	CDS		0	0
hsa-miR-21-5p	NM_001281782	ZMYND8	..(((((((((.(((((((((.&))))))).....))...))))))))).	1224	1251	1	-19.3	1	0.116497	0.397	0.11181	1.81885	-8.3038	18	27	9	CDS		0	0
hsa-miR-21-5p	NM_001281782	ZMYND8	..((((.((((.((((((((..&))))))))))))...)))).	3118	3138	0.923077	-19.4	1	0.000353185	0.456	2.81758	2.85438	-9.84749	16	20	12	CDS		0	0
hsa-miR-21-5p	NM_001281784	ZMYND8	..((((((((.((((((((...&))))))))..)))))))).	1677	1696	0.846154	-20.1	1	0.00269112	0.574	3.07981	2.14658	-7.78178	16	19	8	CDS		0	0
hsa-miR-21-5p	NM_001281784	ZMYND8	..(((((((((.(((((((((.&))))))).....))...))))))))).	1224	1251	1	-19.3	1	0.116497	0.397	0.11181	1.81885	-8.3038	18	27	9	CDS		0	0
hsa-miR-21-5p	NM_001281784	ZMYND8	..((((.((((.((((((((..&))))))))))))...)))).	3196	3216	0.876923	-19.4	1	0.000353185	0.456	3.42562	1.8784	-9.84749	16	20	12	CDS		0	0
hsa-miR-21-5p	NM_001281806	FSD2	.((((((((((.(((.......&.))))))))))))).	1253	1276	0.923077	-17.8	1	6.59821e-06	0.485	-0.144488	0.158404	-7.37318	13	15	13	CDS		0	0
hsa-miR-21-5p	NM_001281932	NCAPG2	.(((((.((((((((.......&)))))))).))))).	1301	1316	0.923077	-16.8	1	0.00590964	0.618	0.548221	2.16894	-5.57006	13	15	8	CDS		0	0
hsa-miR-21-5p	NM_001281933	NCAPG2	.(((((.((((((((.......&)))))))).))))).	1248	1263	0.923077	-16.8	1	0.00590964	0.618	0.187545	0.0750748	-5.57006	13	15	8	CDS		0	0
hsa-miR-21-5p	NM_001282	AP2B1	(((((..(((..((((((((((&)))))))))).))).))))).	4107	4128	0.846154	-16.1	1	0.000398259	0.603	0.557119	0.114821	-13.5538	18	21	10	3UTR		0	0
hsa-miR-21-5p	NM_001282098	YAP1	..(((((((((((((.(((((.&)))))...)))).))))))..))).	717	742	0.846154	-17.9	1	0.000330864	0.412	5.3731	3.74318	-5.19005	18	25	6	CDS		1	1
hsa-miR-21-5p	NM_001282098	YAP1	(((((...((((((.(((((..&.)))))..))))))....))))).	1692	1727	1	-17.6	1	1.68637e-05	0.603	5.30455	5.87243	-10.4313	16	24	6	CDS		1	1
hsa-miR-21-5p	NM_001282099	YAP1	(((((...((((((.(((((..&.)))))..))))))....))))).	1740	1775	1	-17.6	1	1.68637e-05	0.603	5.05515	6.04222	-10.4313	16	24	6	CDS		1	1
hsa-miR-21-5p	NM_001282100	YAP1	(((((...((((((.(((((..&.)))))..))))))....))))).	1806	1841	1	-17.6	1	1.68637e-05	0.603	5.05515	6.04222	-10.4313	16	24	6	CDS		1	1
hsa-miR-21-5p	NM_001282101	YAP1	(((((...((((((.(((((..&.)))))..))))))....))))).	1854	1889	1	-17.6	1	1.68637e-05	0.603	5.05515	6.04222	-10.4313	16	24	6	CDS		1	1
hsa-miR-21-5p	NM_001282129	SSH2	(((((((((((.(((((((((.&))))))))).)))...))))).))).	572	598	0.923077	-20.7	1	3.06264e-06	0.515	0.354905	0.835615	-7.28438	20	26	9	CDS		0	0
hsa-miR-21-5p	NM_001282129	SSH2	....(((((((((((.((((((&.)))))).))))))))))).	45	77	0.846154	-19.6	1	0.00111796	0.279	2.86016	3.50377	-9.77961	17	20	11	5UTR		0	0
hsa-miR-21-5p	NM_001282141	HEPH	...(((.((((((((..((((.&)))))))))))).))).	1931	1948	0.923077	-17.3	1	0.00047031	0.5	1.20033	3.2194	-8.29128	15	17	12	CDS		0	0
hsa-miR-21-5p	NM_001282143	NLRX1	(((((((((((...........&))))))))))).	576	588	0.923077	-15.9	1	0.00841816	0.353	3.33042	1.97396	-10.3988	11	12	11	CDS		0	0
hsa-miR-21-5p	NM_001282144	NLRX1	(((((((((((...........&))))))))))).	984	996	0.923077	-15.9	1	0.00841816	0.353	3.33042	1.97396	-10.3988	11	12	11	CDS		0	0
hsa-miR-21-5p	NM_001282145	NLGN4X	..((((.((((((((((.....&.)))))))))))))).	785	822	0.923077	-18.4	1	0.00175696	0.471	-0.0794488	-0.478227	-6.50069	14	16	14	5UTR		0	0
hsa-miR-21-5p	NM_001282146	NLGN4X	..((((.((((((((((.....&.)))))))))))))).	359	396	0.923077	-18.4	1	0.00175696	0.471	2.17462	2.21211	-6.50069	14	16	14	5UTR		0	0
hsa-miR-21-5p	NM_001282169	VPS36	.((((((.(((((((((((((.&)))))))).....))))).)))))).	1227	1253	0.923077	-18.3	1	0.00694603	0.544	-0.455299	0.617457	-6.10696	19	26	8	CDS	MIRT030973	0	0
hsa-miR-21-5p	NM_001282180	PPP2R5E	((((((.((((((((.(((((.&))))).)).)))))).)))))).	1859	1882	0.923077	-20.4	1	0.00659812	0.618	1.80709	2.37659	-5.71431	19	23	6	CDS		0	0
hsa-miR-21-5p	NM_001282195	SLC25A14	..((((((((..(((((.....&.)))))...)))))))).	902	927	1	-17.2	1	0.000849076	0.647	3.93539	4.96253	-11.1286	13	18	8	CDS		0	0
hsa-miR-21-5p	NM_001282196	SLC25A14	..((((((((..(((((.....&.)))))...)))))))).	893	918	1	-17.2	1	0.000849076	0.647	3.93539	4.96253	-11.1286	13	18	8	CDS		0	0
hsa-miR-21-5p	NM_001282197	SLC25A14	..((((((((..(((((.....&.)))))...)))))))).	986	1011	0.923077	-17.2	1	0.000849076	0.647	5.32854	4.58753	-11.1286	13	18	8	CDS		0	0
hsa-miR-21-5p	NM_001282198	SLC25A14	..((((((((..(((((.....&.)))))...)))))))).	655	680	0.923077	-17.2	1	0.000849076	0.647	5.32854	4.58753	-11.1286	13	18	8	CDS		0	0
hsa-miR-21-5p	NM_001282204	PCYT2	.(((((...((.((((((((..&)))))))).))..))))).	4589	4608	0.923077	-15.5	1	0.00842003	0.397	4.42631	4.29804	-12.0538	15	19	8	3UTR		0	0
hsa-miR-21-5p	NM_001282218	BRSK2	((((((((((((((..(((...&)))...)))))))))).)))).	430	452	0.846154	-19.5	1	0.000582538	0.412	2.75932	0.828125	-4.90607	17	22	10	5UTR		0	0
hsa-miR-21-5p	NM_001282224	ATP7A	.((((..(((((((((((((((&.)))..))))))).)))))....)))).	4586	4619	0.846154	-19.6	1	0.00564324	0.721	0.340832	0.740895	-7.23797	19	28	7	3UTR		0	0
hsa-miR-21-5p	NM_001282224	ATP7A	(((((((((((((((.......&.)))))..)))))))))).	3572	3597	0.923077	-17.7	1	6.3898e-05	0.515	4.55669	3.9608	-4.17062	15	19	10	CDS		0	0
hsa-miR-21-5p	NM_001282278	MATR3	..((((.((((((((((((((.&))))))))))..)))).)))).	712	734	0.846154	-17.5	1	0.0141887	0.603	3.6111	3.66905	-6.50069	18	22	10	CDS		0	1
hsa-miR-21-5p	NM_001282283	GAB3	..((..(((.(((((((((((.&))))))))))).)))..)).	381	401	0.923077	-22.6	1	0.000480856	0.426	-0.467875	0.079532	-12.2195	16	20	11	CDS		0	0
hsa-miR-21-5p	NM_001282290	ARHGAP27	..((((((((((((...(((..&)))....)))))))))))).	4464	4484	0.846154	-16.9	1	0.00178786	0.353	0.117282	0.124709	-5.9255	15	20	12	3UTR		0	0
hsa-miR-21-5p	NM_001282307	STK25	..((((((((..(((.(((((.&))))))))..)).)))))).	3893	3913	0.846154	-16.9	1	6.52595e-05	0.471	0	0	-11.3616	16	20	8	3UTR		0	0
hsa-miR-21-5p	NM_001282327	PES1	.(((((.(((((((...((((.&.))))...))))))).)).))).	346	378	0.846154	-17.2	1	0.00145247	0.426	0.0389551	-0.155877	-6.30551	16	23	7	5UTR		0	0
hsa-miR-21-5p	NM_001282337	PLS3	((((....(((((((((.((((&)))).)))))))))...)))).	917	939	0.846154	-17.2	1	0.000202526	0.574	5.09515	5.19648	-13.8149	17	22	9	CDS		0	0
hsa-miR-21-5p	NM_001282337	PLS3	..(((((((((((..((((...&))))))))))))))).	2098	2114	0.846154	-16.1	1	0.00157988	0.574	7.28701	4.30383	-6.54929	15	16	15	CDS		0	0
hsa-miR-21-5p	NM_001282354	ITGB6	((((((((.(((((((((((((&))))))))))))).)))).)))).	139	163	1	-22.4	1	0.00227773	0.618	3.63913	1.82324	-4.99396	21	24	13	5UTR		0	0
hsa-miR-21-5p	NM_001282355	ITGB6	((((((((.(((((((((((((&))))))))))))).)))).)))).	139	163	1	-22.4	1	0.00227773	0.618	2.95943	1.82217	-4.99396	21	24	13	5UTR		0	0
hsa-miR-21-5p	NM_001282356	SLC26A7	((((..(.((((((((((((((&)))))))))))))).)..)))).	2902	2925	0.923077	-20.5	1	0.0282056	0.662	-0.300839	-0.0985904	-12.2712	19	23	14	3UTR		0	0
hsa-miR-21-5p	NM_001282357	SLC26A7	((((..(.((((((((((((((&)))))))))))))).)..)))).	2739	2762	0.923077	-20.5	1	0.0282056	0.662	-0.300839	-0.0985904	-12.2712	19	23	14	3UTR		0	0
hsa-miR-21-5p	NM_001282358	NLRX1	(((((((((((...........&))))))))))).	520	532	0.923077	-15.9	1	0.00841816	0.353	3.33042	1.97396	-10.3988	11	12	11	CDS		0	0
hsa-miR-21-5p	NM_001282368	IMPG1	((((((((((((..((((((((&))))))))..)))))))).......................)))).	652	698	0.846154	-19.4	1	0.000169063	0.471	0.307026	0.105555	-6.08354	20	46	8	CDS		0	0
hsa-miR-21-5p	NM_001282378	TRIM46	((((((((((((((((.(((..&.))))))).)))))))))))).	892	951	1	-22.5	1	1.57789e-06	0.426	0.802338	1.96782	-3.93757	19	22	12	CDS		0	0
hsa-miR-21-5p	NM_001282379	TRIM46	((((((((((((((((.(((..&.))))))).)))))))))))).	1154	1213	1	-22.5	1	1.57789e-06	0.426	2.3199	2.89475	-3.93757	19	22	12	CDS		0	0
hsa-miR-21-5p	NM_001282382	PTTG1	..(((((((((((.(.(((((.&))))).).))))))))))).	152	172	0.923077	-21.1	1	0.000272036	0.368	-0.103667	-0.476084	-6.04689	17	20	11	5UTR		0	0
hsa-miR-21-5p	NM_001282383	PTTG1	..(((((((((((.(.(((((.&))))).).))))))))))).	152	172	0.923077	-21.1	1	0.000272036	0.368	-0.103667	-0.476084	-6.04689	17	20	11	5UTR		0	0
hsa-miR-21-5p	NM_001282388	ITGB6	((((((((.(((((((((((((&))))))))))))).)))).)))).	139	163	1	-22.4	1	0.00227773	0.618	2.95943	1.82217	-4.99396	21	24	13	5UTR		0	0
hsa-miR-21-5p	NM_001282391	EPC1	..((((..((((((((((((((&)))))).....))))))))....)))).	578	606	1	-19.8	1	0.000926903	0.529	3.45099	3.22694	-8.81432	18	28	8	CDS		0	0
hsa-miR-21-5p	NM_001282396	HPCAL4	((((((.((((((((((.....&.))))))))))...)))))).	1444	1486	0.923077	-18.9	1	0.00149019	0.485	1.44918	0.377345	-5.48126	16	21	10	3UTR		0	0
hsa-miR-21-5p	NM_001282397	HPCAL4	((((((.((((((((((.....&.))))))))))...)))))).	1122	1164	0.846154	-18.9	1	0.00149019	0.485	0.349185	0.413949	-5.48126	16	21	10	3UTR		0	0
hsa-miR-21-5p	NM_001282398	ZNF2	..((((.(((.(((((((....&))))))).)))..)))).	838	856	0.846154	-17.6	1	0.000197894	0.574	-1.32625	1.02501	-9.32546	14	18	7	CDS		0	0
hsa-miR-21-5p	NM_001282401	ZMAT1	.(((((.((.(((((((.((((&)))).)))))))..)).))))).	2570	2593	0.846154	-18.1	1	0.0428	0.603	3.07704	2.21099	-6.57952	18	23	7	CDS		0	0
hsa-miR-21-5p	NM_001282408	IL1RL1	.(((.(((((((((........&)))))))))))).	1813	1826	0.923077	-15	1	0.000678806	0.588	-0.183	-0.0419	-8.88086	12	13	12	3UTR		0	0
hsa-miR-21-5p	NM_001282418	STAG2	(((((((.(((...(((((((.&))))))))))))))))).	2888	2906	0.846154	-15	1	0.00615514	0.676	5.64353	5.61276	-11.744	17	18	17	CDS	MIRT031017	1	1
hsa-miR-21-5p	NM_001282428	KCNS3	..((((.((((.((((((((((&)))))))))))))))))).	66	85	0.923077	-22.6	1	0.00010972	0.426	-0.711765	-0.00943039	-9.84749	18	19	18	5UTR		0	0
hsa-miR-21-5p	NM_001282429	SLC38A9	..(((((((((..(((((....&)))))..))))))))).	526	543	0.923077	-18	1	0.0131801	0.618	0.40753	0.391143	-9.59293	14	17	9	CDS		0	0
hsa-miR-21-5p	NM_001282447	ADAM33	..((((....((((((((....&.))))))))....)))).	2671	2697	0.923077	-17	1	0.370346	0.456	2.04155	2.16036	-11.1132	12	18	8	3UTR		0	0
hsa-miR-21-5p	NM_001282449	ACHE	..((...((((((((((((...&))))))))))))....)).	1464	1483	0.846154	-17.2	1	0.000452102	0.25	3.0533	2.92442	-12.5207	14	19	12	CDS		0	0
hsa-miR-21-5p	NM_001282455	CHRNA2	(((((..((((((((.((....&))))))))))))))).	3450	3466	0.846154	-17.2	1	0.000539146	0.368	-0.466559	0.0709315	-7.61527	15	16	15	3UTR		0	0
hsa-miR-21-5p	NM_001282457	C2	((((((((((((((.((..(((&.))).)).)))))))))))))).	1539	1582	0.923077	-24.6	1	3.93215e-07	0.441	1.39617	1.71458	-4.67302	19	23	14	CDS		0	0
hsa-miR-21-5p	NM_001282463	C14orf132	((((((((((...(.((((((.&)))))).)...)))))))))).	3159	3181	0.846154	-20.8	1	0.00221187	0.515	-0.0372632	-0.204262	-12.1337	17	22	10	3UTR		0	0
hsa-miR-21-5p	NM_001282468	GOLGA8M	..(((((((((.(.((.((((.&)))))).)))))))))).	1750	1768	0.846154	-18.6	1	0.00216774	0.353	0.763406	0.790082	-9.16064	16	18	10	CDS		0	0
hsa-miR-21-5p	NM_001282472	GOLGA8J	...(((.((((.((((((((..&))))))))))))))).	429	445	0.846154	-16.1	1	0.120547	0.632	1.80982	1.91854	-11.405	15	16	15	CDS		0	0
hsa-miR-21-5p	NM_001282478	PRR23D2	.(((((.(((((((.(((((..&))))))))))))))))).	1339	1357	0.846154	-16.1	1	0.000414254	0.456	0	0	-6.07246	17	18	17	3UTR		0	0
hsa-miR-21-5p	NM_001282479	PRR23D1	.(((((.(((((((.(((((..&))))))))))))))))).	1340	1358	0.846154	-16.1	1	0.000414254	0.456	0	0	-6.07246	17	18	17	3UTR		0	0
hsa-miR-21-5p	NM_001282484	GOLGA8R	..(((((((...((((((((..&))))))))..))))))).	852	870	0.923077	-17.7	1	0.00161454	0.515	0.0942402	0.0536412	-12.3711	15	18	8	CDS		0	0
hsa-miR-21-5p	NM_001282485	PRKG2	....(((((((.(((..(((((&)))))..)))))))))).	1322	1340	0.846154	-15.8	1	0.0496749	0.559	0.234126	0.569955	-13.1264	15	18	10	CDS		0	0
hsa-miR-21-5p	NM_001282490	GOLGA8H	...(((.((((.((((((((..&))))))))))))))).	427	443	0.846154	-16.1	1	0.120547	0.632	1.79008	1.3489	-11.405	15	16	15	CDS		0	0
hsa-miR-21-5p	NM_001282494	GOLGA8N	..(((((((...((((((((..&))))))))..))))))).	852	870	0.846154	-17.7	1	0.00165681	0.515	0	0	-12.3711	15	18	8	CDS		0	0
hsa-miR-21-5p	NM_001282531	ADNP	..((((..((((((((((((((&.))))))...))))))))..)))).	1934	1979	0.923077	-22.6	1	0.0420538	0.574	4.7507	3.75203	-8.81432	18	25	8	CDS	MIRT030862	1	1
hsa-miR-21-5p	NM_001282532	ADNP	..((((..((((((((((((((&.))))))...))))))))..)))).	1355	1400	1	-22.6	1	0.0420538	0.574	0.442073	0.700457	-8.81432	18	25	8	CDS	MIRT030862	1	1
hsa-miR-21-5p	NM_001282538	GNB1	((((((((..((((.((((...&)))).)))))))))))).	617	635	0.923077	-17.5	1	1.91715e-05	0.397	2.39784	2.648	-6.97192	16	18	12	CDS		0	0
hsa-miR-21-5p	NM_001282539	GNB1	((((((((..((((.((((...&)))).)))))))))))).	714	732	0.846154	-17.5	1	1.91715e-05	0.397	7.17722	4.69405	-6.97192	16	18	12	CDS		0	0
hsa-miR-21-5p	NM_001282543	BARD1	.((((((.(((((((((((((.&))))).))))))))...)))))).	4292	4316	1	-19	1	0.0143414	0.691	-0.0413074	0.250435	-6.10696	19	24	8	3UTR		0	0
hsa-miR-21-5p	NM_001282545	BARD1	.((((((.(((((((((((((.&))))).))))))))...)))))).	2996	3020	0.923077	-19	1	0.0143414	0.691	0.0458269	1.23725	-6.10696	19	24	8	3UTR		0	0
hsa-miR-21-5p	NM_001282548	BARD1	.((((((.(((((((((((((.&))))).))))))))...)))))).	2939	2963	1	-19	1	0.0143414	0.691	0.725696	0.0739189	-6.10696	19	24	8	3UTR		0	0
hsa-miR-21-5p	NM_001282549	BARD1	.((((((.(((((((((((((.&))))).))))))))...)))))).	2810	2834	1	-19	1	0.0143414	0.691	0.640712	0.500254	-6.10696	19	24	8	3UTR		0	0
hsa-miR-21-5p	NM_001282550	BTBD3	(((((...(((((((((((((.&))))))).)))))).))))).	1151	1172	0.846154	-17.9	1	0.000508505	0.515	6.26606	5.55635	-9.69585	18	21	7	CDS	MIRT030995	0	0
hsa-miR-21-5p	NM_001282551	BTBD3	(((((...(((((((((((((.&))))))).)))))).))))).	1273	1294	0.846154	-17.9	1	0.000508505	0.515	6.39243	5.85332	-9.69585	18	21	7	CDS	MIRT030995	0	0
hsa-miR-21-5p	NM_001282563	DRD3	((((((..((((.((.(((((.&))))))))))))))))).	1029	1047	0.846154	-14.8	1	8.29442e-05	0.456	5.29011	5.32433	-9.31708	17	18	17	CDS		0	0
hsa-miR-21-5p	NM_001282564	MACO1	...((.(((((((((((((((.&)))))))..)))))))).)).	1659	1680	1	-18.7	1	0.048734	0.662	3.93761	2.57988	-8.4155	17	21	8	3UTR		0	0
hsa-miR-21-5p	NM_001282566	ZCCHC17	..((((.(((((((..((((((&)))))).))))))).)))).	623	643	0.923077	-18.7	1	0.000430908	0.559	2.78761	2.91156	-7.46919	17	20	7	CDS		0	0
hsa-miR-21-5p	NM_001282567	ZCCHC17	..((((.(((((((..((((((&)))))).))))))).)))).	563	583	1	-18.7	1	0.000430908	0.559	2.78761	2.69669	-7.46919	17	20	7	CDS		0	0
hsa-miR-21-5p	NM_001282568	ZCCHC17	..((((.(((((((..((((((&)))))).))))))).)))).	744	764	0.923077	-18.7	1	0.000430908	0.559	2.78761	2.91156	-7.46919	17	20	7	CDS		0	0
hsa-miR-21-5p	NM_001282569	ZCCHC17	..((((.(((((((..((((((&)))))).))))))).)))).	676	696	0.923077	-18.7	1	0.000430908	0.559	2.78761	2.91156	-7.46919	17	20	7	CDS		0	0
hsa-miR-21-5p	NM_001282571	ZCCHC17	..((((.(((((((..((((((&)))))).))))))).)))).	505	525	0.923077	-18.7	1	0.000430908	0.559	2.78761	2.91156	-7.46919	17	20	7	CDS		0	0
hsa-miR-21-5p	NM_001282576	UBE2V1	..((((.((((((((((((((.&)))).)))).)))))).)))).	2197	2219	0.923077	-21.6	1	0.0306399	0.632	-0.498627	0.324659	-6.50069	18	22	6	3UTR		0	0
hsa-miR-21-5p	NM_001282579	UBE2V1	..((((.((((((((((((((.&)))).)))).)))))).)))).	2023	2045	0.846154	-21.6	1	0.0306399	0.632	6.09922	4.50056	-6.50069	18	22	6	3UTR		0	0
hsa-miR-21-5p	NM_001282587	H6PD	((((((.(((((((((.((((.&)))))))))).))))))))).	7166	7187	0.846154	-18.3	1	0.000245662	0.5	-0.800174	-0.912562	-5.48126	19	21	10	3UTR		0	0
hsa-miR-21-5p	NM_001282590	SLAMF7	..((((..((((((.(((.(((&.))).))).))))))..)))).	118	152	0.923077	-20.4	1	0.00139978	0.515	0.718298	0.639977	-9.54977	16	22	6	CDS		0	0
hsa-miR-21-5p	NM_001282591	SLAMF7	..((((..((((((.(((.(((&.))).))).))))))..)))).	118	152	0.846154	-20.4	1	0.00139978	0.515	-0.0116923	-0.419414	-9.54977	16	22	6	CDS		0	0
hsa-miR-21-5p	NM_001282592	SLAMF7	..((((..((((((.(((.(((&.))).))).))))))..)))).	439	473	0.846154	-20.4	1	0.000497164	0.515	0.718298	0.678341	-9.54977	16	22	6	CDS		0	0
hsa-miR-21-5p	NM_001282593	SLAMF7	..((((..((((((.(((.(((&.))).))).))))))..)))).	118	152	0.846154	-20.4	1	0.00139978	0.515	-0.0116923	-0.419414	-9.54977	16	22	6	CDS		0	0
hsa-miR-21-5p	NM_001282594	SLAMF7	..((((..((((((.(((.(((&.))).))).))))))..)))).	118	152	0.846154	-20.4	1	0.00139978	0.515	-0.0116923	-0.419414	-9.54977	16	22	6	CDS		0	0
hsa-miR-21-5p	NM_001282602	PTGES3	...(((((((.(((.((((((.&)))))).)))..))))))).	578	598	1	-19.2	1	0.0153335	0.574	2.06084	1.83409	-10.0748	16	20	7	CDS		0	0
hsa-miR-21-5p	NM_001282603	PTGES3	...(((((((.(((.((((((.&)))))).)))..))))))).	569	589	1	-19.2	1	0.0180711	0.574	2.1213	1.80552	-10.0748	16	20	7	CDS		0	0
hsa-miR-21-5p	NM_001282604	PTGES3	...(((((((.(((.((((((.&)))))).)))..))))))).	717	737	1	-19.2	1	0.0180711	0.574	0.549168	1.08279	-10.0748	16	20	7	CDS		0	0
hsa-miR-21-5p	NM_001282606	TMBIM4	((((((.((((((((.((((((&)))))).................)))).)))))))))).	2063	2102	0.846154	-16.3	1	0.000728422	0.588	0	0	-5.71431	20	39	10	3UTR		0	0
hsa-miR-21-5p	NM_001282607	ARHGAP36	(((((((((((((((.......&)))))))).))))))).	577	594	0.923077	-18.4	1	8.05674e-05	0.382	3.34538	2.32353	-4.17062	15	17	8	CDS		0	0
hsa-miR-21-5p	NM_001282609	TMBIM4	((((((.((((((((.((((((&)))))).................)))).)))))))))).	1887	1926	0.846154	-16.3	1	0.000728422	0.588	0	0	-5.71431	20	39	10	3UTR		0	0
hsa-miR-21-5p	NM_001282616	BEST3	..((((.(((((((((......&)))))))))..)))).	1392	1408	0.846154	-16.6	1	0.000208992	0.559	5.8299	3.96109	-6.50069	13	16	9	3UTR		1	1
hsa-miR-21-5p	NM_001282640	SUSD1	.((((((((..((((((((((.&)))))).))))..)))))))).	2802	2824	0.846154	-20.7	1	5.55675e-05	0.632	2.30384	3.8469	-7.86061	18	22	8	3UTR		0	0
hsa-miR-21-5p	NM_001282640	SUSD1	.(((((...((((((((((((.&))))))))))))..))))).	1747	1767	0.923077	-19.9	1	0.000116317	0.456	1.17833	1.54472	-8.70704	17	20	12	CDS		0	0
hsa-miR-21-5p	NM_001282643	SUSD1	.((((((((..((((((((((.&)))))).))))..)))))))).	2697	2719	0.846154	-20.7	1	5.55675e-05	0.632	2.30384	3.8469	-7.86061	18	22	8	3UTR		0	0
hsa-miR-21-5p	NM_001282643	SUSD1	.(((((...((((((((((((.&))))))))))))..))))).	1747	1767	0.923077	-19.9	1	0.000116317	0.456	1.00292	1.10112	-8.70704	17	20	12	CDS		0	0
hsa-miR-21-5p	NM_001282658	CCDC3	..(((((((((((((((((((.&.)))).))))))).)))))))).	2113	2153	0.961538	-21.4	1	0.00198455	0.412	5.918	4.213	-4.957	19	23	8	3UTR		0	0
hsa-miR-21-5p	NM_001282676	PAMR1	(((((((((((.(.((((....&)))))))))))))))).	2023	2040	0.865385	-16.1	1	1.06606e-05	0.456	4.05945	4.56167	-8.14122	16	17	16	3UTR		0	0
hsa-miR-21-5p	NM_001282679	GAPVD1	((((((((((..(((.(((((.&.))))))))...........)))))))))).	2178	2223	0.923077	-19.4	1	0.00214994	0.603	5.82336	5.63786	-10.3422	18	31	10	CDS	MIRT030754	0	0
hsa-miR-21-5p	NM_001282680	GAPVD1	((((((((((..(((.(((((.&.))))))))...........)))))))))).	2178	2223	0.923077	-19.4	1	0.00214994	0.603	5.82336	5.63786	-10.3422	18	31	10	CDS	MIRT030754	0	0
hsa-miR-21-5p	NM_001282704	PDIA6	(((((((((((((((.(((...&.)))..))))))))))))))).	461	527	1	-23.7	1	0.000274436	0.485	1.83219	1.48609	-4.17062	18	22	15	CDS		0	0
hsa-miR-21-5p	NM_001282705	PDIA6	(((((((((((((((.(((...&.)))..))))))))))))))).	218	284	1	-23.7	1	0.000274436	0.485	0.0126824	-0.649996	-4.17062	18	22	15	CDS		0	0
hsa-miR-21-5p	NM_001282706	PDIA6	(((((((((((((((.(((...&.)))..))))))))))))))).	313	379	0.846154	-23.7	1	0.000274436	0.485	-0.399412	-0.598659	-4.17062	18	22	15	5UTR		0	0
hsa-miR-21-5p	NM_001282707	PDIA6	((((((((((((((........&.)))))))))))))).	279	300	0.961538	-20.7	1	0.000767733	0.588	-1.29964	-0.516387	-4.90607	14	16	14	CDS		0	0
hsa-miR-21-5p	NM_001282716	STAG3	(((((..(((.(((((((((((&))))))))))).)))))))).	1025	1046	0.846154	-22.3	1	3.09439e-05	0.471	3.81085	2.79548	-10.207	19	21	11	CDS		0	0
hsa-miR-21-5p	NM_001282717	STAG3	(((((..(((.(((((((((((&))))))))))).)))))))).	931	952	0.846154	-22.3	1	3.09439e-05	0.471	3.81085	2.79548	-10.207	19	21	11	CDS		0	0
hsa-miR-21-5p	NM_001282718	STAG3	(((((..(((.(((((((((((&))))))))))).)))))))).	724	745	0.846154	-22.3	1	3.09439e-05	0.471	3.81085	2.79548	-10.207	19	21	11	CDS		0	0
hsa-miR-21-5p	NM_001282719	LDAH	(((((.((((((.(((((((..&))))))).)))))).))))).	1537	1558	0.846154	-20	1	1.01496e-06	0.603	0.106295	0.136793	-7.12766	18	21	7	3UTR	MIRT030683	0	0
hsa-miR-21-5p	NM_001282720	LDAH	(((((.((((((.(((((((..&))))))).)))))).))))).	1519	1540	0.846154	-20	1	1.01496e-06	0.603	-0.594674	0.15591	-7.12766	18	21	7	3UTR	MIRT030683	0	0
hsa-miR-21-5p	NM_001282721	LDAH	(((((.((((((.(((((((..&))))))).)))))).))))).	1507	1528	0.846154	-20	1	1.01496e-06	0.603	0.306572	0.0029713	-7.12766	18	21	7	3UTR	MIRT030683	0	0
hsa-miR-21-5p	NM_001282723	LDAH	(((((.((((((.(((((((..&))))))).)))))).))))).	1428	1449	0.846154	-20	1	1.01496e-06	0.603	-0.24874	-0.0501445	-7.12766	18	21	7	3UTR	MIRT030683	0	0
hsa-miR-21-5p	NM_001282730	SUPT7L	((((((.((((((((((((((.&))))))))........)))..))).)))))).	1430	1462	0.846154	-18.5	1	0.000133168	0.456	0.132833	0.259614	-5.48126	20	32	8	CDS		0	0
hsa-miR-21-5p	NM_001282732	SUPT7L	((((((.((((((((((((((.&))))))))........)))..))).)))))).	812	844	0.846154	-18.5	1	0.000133168	0.456	0.0236191	-0.0585521	-5.48126	20	32	8	CDS		0	0
hsa-miR-21-5p	NM_001282748	TLE4	(((((..((((((((.((((((&))))))...))))))))))))).	957	980	0.923077	-20.7	1	7.47306e-06	0.559	0.948328	1.01562	-7.61527	19	23	13	CDS		0	0
hsa-miR-21-5p	NM_001282749	TLE4	(((((..((((((((.((((((&))))))...))))))))))))).	957	980	0.923077	-20.7	1	7.47306e-06	0.559	0.948328	1.01562	-7.61527	19	23	13	CDS		0	0
hsa-miR-21-5p	NM_001282751	SUCO	.(((((.(((((((..((((..&.))))..)))))))))))).	2443	2477	0.923077	-19.1	1	0.00676693	0.662	0.195881	1.09054	-6.30551	16	20	12	CDS		0	0
hsa-miR-21-5p	NM_001282752	PUM2	..((..((((((((((.(((((&)))))...))))))))))..)).	4132	4155	1	-18.1	1	0.00190523	0.721	5.2821	6.26081	-10.977	17	23	10	3UTR		0	0
hsa-miR-21-5p	NM_001282753	TLE4	(((((..((((((((.((((((&))))))...))))))))))))).	957	980	0.923077	-20.7	1	7.47306e-06	0.559	0.948328	1.01562	-7.61527	19	23	13	CDS		0	0
hsa-miR-21-5p	NM_001282767	KIAA1217	...((((((((((..(((....&)))..)))))))))).	1793	1809	0.846154	-15.4	1	2.51987e-05	0.426	2.81862	3.6788	-8.10683	13	16	10	CDS		0	0
hsa-miR-21-5p	NM_001282768	KIAA1217	...((((((((((..(((....&)))..)))))))))).	1793	1809	0.846154	-15.4	1	2.51987e-05	0.426	2.81862	3.6788	-8.10683	13	16	10	CDS		0	0
hsa-miR-21-5p	NM_001282769	KIAA1217	.((((((((((....(((((..&)))))....)))))))))).	1855	1875	0.846154	-17.6	1	0.00129346	0.368	3.61126	2.5615	-10.0215	15	20	10	CDS		0	0
hsa-miR-21-5p	NM_001282769	KIAA1217	((((.((..(((((((((((((&)))))))))))))....)).)))).	47	72	0.846154	-16.7	1	0.00212519	0.588	3.43926	3.47743	-11.4266	19	25	13	5UTR		0	0
hsa-miR-21-5p	NM_001282770	KIAA1217	.((((((((((....(((((..&)))))....)))))))))).	1764	1784	0.846154	-17.6	1	0.00129346	0.368	3.61126	2.5615	-10.0215	15	20	10	CDS		0	0
hsa-miR-21-5p	NM_001282774	POLR1B	..((.((((.(((((((.((((&.))))))))))))))))).	2656	2682	0.846154	-15.2	1	0.000428655	0.471	4.33991	4.28622	-10.3185	17	19	17	CDS		0	0
hsa-miR-21-5p	NM_001282776	POLR1B	..((.((((.(((((((.((((&.))))))))))))))))).	2757	2783	0.846154	-15.2	1	0.000428655	0.471	4.33991	4.28622	-10.3185	17	19	17	CDS		0	0
hsa-miR-21-5p	NM_001282787	NFIB	..((.(((((((((((......&))))))))))))).	4293	4307	0.846154	-16.3	1	0.0133504	0.559	2.13263	3.94827	-9.07604	13	14	13	3UTR	MIRT002090	1	1
hsa-miR-21-5p	NM_001282791	PUM2	..((..((((((((((.(((((&)))))...))))))))))..)).	3889	3912	1	-18.1	1	0.00190523	0.721	5.1393	6.17993	-10.977	17	23	10	3UTR		0	0
hsa-miR-21-5p	NM_001282795	ZNF7	..(((((((((.((((((((((&))))))))))))))).............)))).	1414	1447	0.807692	-21.3	1	0.034162	0.559	-0.283386	0.291429	-8.3038	19	33	15	CDS		0	0
hsa-miR-21-5p	NM_001282801	SENP7	..((.(((((((.(((((..((&))..)))))))))))))).	487	506	0.923077	-17.7	1	0.000497784	0.618	0.860166	0.919472	-10.3652	16	19	14	CDS		0	0
hsa-miR-21-5p	NM_001282802	SENP7	..((.(((((((.(((((..((&))..)))))))))))))).	635	654	0.923077	-17.7	1	0.000497784	0.618	0.743669	0.904645	-10.3652	16	19	14	CDS		0	0
hsa-miR-21-5p	NM_001282805	MARCHF7	........((((((((((((((&))))))))))..)))).	402	419	0.846154	-16.6	0	0.0254506	0.574	1.7512	2.90028	-19.4239	14	17	10	CDS		0	0
hsa-miR-21-5p	NM_001282806	MARCHF7	........((((((((((((((&))))))))))..)))).	274	291	0.846154	-16.6	0	0.0254506	0.574	1.7512	2.90028	-19.4239	14	17	10	CDS		0	0
hsa-miR-21-5p	NM_001282807	MARCHF7	........((((((((((((((&))))))))))..)))).	125	142	0.846154	-16.6	0	0.022628	0.603	1.7512	1.59303	-19.4239	14	17	10	CDS		0	0
hsa-miR-21-5p	NM_001282852	CCNY	(((..((((((((((((((...&)))).)))))))))).))).	3679	3699	0.923077	-18	1	0.0810441	0.706	1.14117	1.33415	-11.0886	17	20	10	3UTR		0	0
hsa-miR-21-5p	NM_001282853	CCNY	(((..((((((((((((((...&)))).)))))))))).))).	3817	3837	0.923077	-18	1	0.0810441	0.706	1.14117	1.33415	-11.0886	17	20	10	3UTR		0	0
hsa-miR-21-5p	NM_001282855	IQUB	..((((.(((...((((((((.&))))))))))).)))).	853	870	0.846154	-16.2	1	0.047265	0.632	2.69334	3.50852	-13.9614	15	17	11	CDS		0	0
hsa-miR-21-5p	NM_001282856	GON4L	((((((.(((..(((((((((.&)))))))))....)))..)))))).	2080	2105	1	-20.6	1	0.00961658	0.618	2.038	2.51476	-11.6528	18	25	9	CDS		0	0
hsa-miR-21-5p	NM_001282860	GON4L	((((((.(((..(((((((((.&)))))))))....)))..)))))).	2020	2045	1	-20.6	1	0.00961658	0.618	2.06909	1.9231	-11.6528	18	25	9	CDS		0	0
hsa-miR-21-5p	NM_001282861	GON4L	((((((.(((..(((((((((.&)))))))))....)))..)))))).	2020	2045	0.923077	-20.6	1	0.00961658	0.618	1.56182	1.62001	-11.6528	18	25	9	CDS		0	0
hsa-miR-21-5p	NM_001282866	MARCHF8	..((((((.(((((((......&.))))))).)))))).	4967	4990	1	-17.4	1	0.0102503	0.529	1.75786	1.92159	-6.01339	13	16	7	3UTR		0	0
hsa-miR-21-5p	NM_001282881	RIMS2	..((((((((...((((((((.&)))))))).....)))))))).	2371	2393	0.923077	-18.2	1	0.00594632	0.662	5.53733	6.07442	-12.4177	16	22	8	CDS		0	0
hsa-miR-21-5p	NM_001282881	RIMS2	..((((.(((..((((((((..&)))))))).))).)))).	4294	4312	0.923077	-17.6	1	0.0229448	0.529	1.12545	1.13954	-12.6723	15	18	8	3UTR		0	0
hsa-miR-21-5p	NM_001282882	RIMS2	..((((.(((..((((((((..&)))))))).))).)))).	1615	1633	0.923077	-17.6	1	0.0229448	0.529	1.42008	1.11905	-12.6723	15	18	8	3UTR		0	0
hsa-miR-21-5p	NM_001282899	RAPGEF4	..((((((((..(.((.(((((&))))).)).)..)))))))).	574	595	0.826923	-18.3	1	0.00299854	0.559	6.34351	5.13426	-11.9854	16	21	8	CDS		0	0
hsa-miR-21-5p	NM_001282900	RAPGEF4	..((((((((..(.((.(((((&))))).)).)..)))))))).	520	541	0.826923	-18.3	1	0.00299854	0.559	6.34351	5.13426	-11.9854	16	21	8	CDS		0	0
hsa-miR-21-5p	NM_001282901	RAPGEF4	..((((((((..(.((.(((((&))))).)).)..)))))))).	464	485	0.826923	-18.3	1	0.00299854	0.559	6.34351	5.13426	-11.9854	16	21	8	CDS		0	0
hsa-miR-21-5p	NM_001282905	ZFAND4	..((((.(((((((.((.....&.)).))))))).)))).	404	428	0.846154	-16.6	1	7.54434e-08	0.353	1.45114	1.00397	-7.23614	13	17	7	5UTR		0	0
hsa-miR-21-5p	NM_001282913	TCAIM	..(.(((((((((((.......&))))))))))).).	2503	2517	0.923077	-16	1	0.0069821	0.632	-0.262787	-0.0933334	-8.22207	12	14	11	3UTR		0	0
hsa-miR-21-5p	NM_001282917	RALGAPB	..(((((((((((((.......&))))))))))))).	4656	4670	1	-17.4	1	0.0186606	0.662	1.23035	1.48128	-5.19005	13	14	13	3UTR		0	0
hsa-miR-21-5p	NM_001282918	RALGAPB	..(((((((((((((.......&))))))))))))).	4789	4803	1	-17.4	1	0.0186606	0.662	1.23035	1.48128	-5.19005	13	14	13	3UTR		0	0
hsa-miR-21-5p	NM_001282920	MX1	((((((((..(((((((.....&))))))))))))))).	489	505	1	-17.7	1	0.0235746	0.441	2.24744	2.44259	-6.23647	15	16	15	CDS		0	0
hsa-miR-21-5p	NM_001282923	RGS3	(((((((((((((((.......&.))).)))))))))))).	1103	1149	0.923077	-19.8	1	2.12688e-07	0.353	3.27706	2.41048	-4.17062	15	18	12	CDS		0	0
hsa-miR-21-5p	NM_001282924	LRRTM4	..((((.(((((((((((.((.&.)).)))))))))..)).)))).	28	64	0.846154	-18.7	1	7.43262e-05	0.485	4.54043	2.08917	-6.50069	17	23	9	5UTR		0	0
hsa-miR-21-5p	NM_001282928	LRRTM4	..((((.(((((((((((.((.&.)).)))))))))..)).)))).	28	64	0.923077	-18.7	1	7.43262e-05	0.485	1.30371	0.612197	-6.50069	17	23	9	5UTR		0	0
hsa-miR-21-5p	NM_001282957	CFAP77	..(((....((((((((((((.&))))))))))))......))).	1093	1115	1	-18.5	1	0.0447438	0.441	-0.247467	-0.268582	-11.7717	15	22	12	3UTR		0	0
hsa-miR-21-5p	NM_001282968	C14orf93	..((((.((((((((.......&.))))))))..)))).	1815	1836	1	-17.9	1	0.000118517	0.618	3.24671	3.46664	-6.73374	12	16	8	3UTR		0	0
hsa-miR-21-5p	NM_001282968	C14orf93	..((((.(((((((...(((((&))))).))))))))))).	1074	1092	0.846154	-16.8	1	0.0018752	0.603	0.488808	0.663187	-7.46919	16	18	11	CDS		0	0
hsa-miR-21-5p	NM_001282970	C14orf93	..((((.((((((((.......&.))))))))..)))).	2007	2028	1	-17.9	1	0.000118517	0.618	0.127448	0.14252	-6.73374	12	16	8	3UTR		0	0
hsa-miR-21-5p	NM_001282970	C14orf93	..((((.(((((((...(((((&))))).))))))))))).	1386	1404	0.923077	-16.8	1	0.0018752	0.603	0.399175	1.62784	-7.46919	16	18	11	CDS		0	0
hsa-miR-21-5p	NM_001282985	TRIB1	((((((.(((..(((((((...&.)))))))..))))))))).	949	992	0.961538	-20.4	1	0.00113043	0.485	0.790655	0.82446	-11.6528	16	20	9	3UTR		0	0
hsa-miR-21-5p	NM_001283014	NUDT13	..((((((((((((((((((..&))))))))))))...)))))).	1166	1188	0.846154	-19.1	1	0.000143914	0.515	0.15371	0.242411	-4.957	18	22	12	3UTR		0	0
hsa-miR-21-5p	NM_001283014	NUDT13	((.(((((((((((((......&.)))))).))))))).)).	739	771	0.846154	-18.7	1	8.81147e-05	0.485	4.08891	2.40644	-5.49511	15	19	7	CDS		0	0
hsa-miR-21-5p	NM_001283015	NUDT13	..((((((((((((((((((..&))))))))))))...)))))).	1321	1343	0.846154	-19.1	1	0.000143914	0.515	0.15371	0.242411	-4.957	18	22	12	3UTR		0	0
hsa-miR-21-5p	NM_001283015	NUDT13	((.(((((((((((((......&.)))))).))))))).)).	894	926	0.846154	-18.7	1	8.90293e-05	0.485	4.08891	2.09208	-5.49511	15	19	7	3UTR		0	0
hsa-miR-21-5p	NM_001283016	NUDT13	((.(((((((((((((......&.)))))).))))))).)).	1078	1110	0.846154	-18.7	1	8.90293e-05	0.485	3.88754	3.30075	-5.49511	15	19	7	CDS		0	0
hsa-miR-21-5p	NM_001283017	NUDT13	((.(((((((((((((......&.)))))).))))))).)).	971	1003	0.846154	-18.7	1	8.90293e-05	0.485	3.88754	3.30075	-5.49511	15	19	7	CDS		0	0
hsa-miR-21-5p	NM_001283024	NTAQ1	..(((..((((((((((((...&)))))))))))).))).	639	656	0.923077	-15.9	1	0.000383784	0.588	1.9442	1.91968	-8.40165	15	17	12	CDS		0	0
hsa-miR-21-5p	NM_001283041	USP25	..((((.(((.((((((((...&)))))))).))).)))).	650	668	0.846154	-19.5	1	6.07554e-05	0.574	5.39107	4.73838	-9.32546	15	18	8	CDS		0	0
hsa-miR-21-5p	NM_001283042	USP25	..((((.(((.((((((((...&)))))))).))).)))).	650	668	0.846154	-19.5	1	6.07554e-05	0.574	6.87894	4.94363	-9.32546	15	18	8	CDS		0	0
hsa-miR-21-5p	NM_001283053	STMN4	...((((((((((((((((((.&)))))...)))..)))))))))).	1824	1848	0.833333	-18.8	1	0.000300096	0.5	4.85345	5.32285	-6.51454	18	24	10	3UTR		0	0
hsa-miR-21-5p	NM_001283054	STMN4	...((((((((((((((((((.&)))))...)))..)))))))))).	1689	1713	0.833333	-18.8	1	0.000300096	0.5	5.40569	5.06999	-6.51454	18	24	10	3UTR		0	0
hsa-miR-21-5p	NM_001283055	STMN4	...((((((((((((((((((.&)))))...)))..)))))))))).	1652	1676	0.833333	-18.8	1	0.000300096	0.5	5.21527	4.12187	-6.51454	18	24	10	3UTR		0	0
hsa-miR-21-5p	NM_001283129	TANGO2	((((((((((((((..(((((.&.))))).)))))))))...)).))).	1307	1361	0.846154	-18.8	1	0.000647738	0.471	-0.216517	-0.0229608	-4.90607	19	26	9	3UTR		0	0
hsa-miR-21-5p	NM_001283179	TANGO2	((((((((((((((..(((((.&.))))).)))))))))...)).))).	1026	1080	0.923077	-18.8	1	0.000647738	0.471	-0.334103	0.0167245	-4.90607	19	26	9	3UTR		0	0
hsa-miR-21-5p	NM_001283186	TANGO2	((((((((((((((..(((((.&.))))).)))))))))...)).))).	881	935	0.846154	-18.8	1	0.000647738	0.471	-0.216517	-0.0229608	-4.90607	19	26	9	3UTR		0	0
hsa-miR-21-5p	NM_001283199	TANGO2	((((((((((((((..(((((.&.))))).)))))))))...)).))).	954	1008	0.846154	-18.8	1	0.000647738	0.471	-0.216517	-0.0229608	-4.90607	19	26	9	3UTR		0	0
hsa-miR-21-5p	NM_001283215	TANGO2	((((((((((((((..(((((.&.))))).)))))))))...)).))).	1048	1102	0.846154	-18.8	1	0.000647738	0.471	-0.216517	-0.0229608	-4.90607	19	26	9	3UTR		0	0
hsa-miR-21-5p	NM_001283235	TANGO2	((((((((((((((..(((((.&.))))).)))))))))...)).))).	952	1006	0.846154	-18.8	1	0.000647738	0.471	-0.216517	-0.0229608	-4.90607	19	26	9	3UTR		0	0
hsa-miR-21-5p	NM_001283248	TANGO2	((((((((((((((..(((((.&.))))).)))))))))...)).))).	727	781	0.846154	-18.8	1	0.000647738	0.471	-0.216517	-0.0229608	-4.90607	19	26	9	3UTR		0	0
hsa-miR-21-5p	NM_001284	AP3S1	(((((((.(((((.........&)))))))))))).	412	425	0.846154	-15.5	1	0.0147432	0.662	6.79907	6.21268	-8.07655	12	13	12	CDS		0	0
hsa-miR-21-5p	NM_001284201	JKAMP	..((.(((((((((........&.))))))))))).	1960	1985	0.846154	-15.1	1	0.0287334	0.706	0.137087	-0.107352	-10.0445	11	13	11	3UTR		0	0
hsa-miR-21-5p	NM_001284202	JKAMP	..((.(((((((((........&.))))))))))).	1546	1571	0.846154	-15.1	1	0.0287334	0.706	0.137087	-0.107352	-10.0445	11	13	11	3UTR		0	0
hsa-miR-21-5p	NM_001284203	JKAMP	..((.(((((((((........&.))))))))))).	1469	1494	0.846154	-15.1	1	0.0287334	0.706	0.137087	-0.107352	-10.0445	11	13	11	3UTR		0	0
hsa-miR-21-5p	NM_001284212	CAST	.((((..(((((((((((((((&))))))))))))))))))).	3388	3408	1	-23	1	0.00358954	0.529	0.407408	0.306773	-7.23797	19	20	19	3UTR		0	0
hsa-miR-21-5p	NM_001284213	CAST	.((((..(((((((((((((((&))))))))))))))))))).	3298	3318	1	-23	1	0.00358954	0.529	0.407408	0.306773	-7.23797	19	20	19	3UTR		0	0
hsa-miR-21-5p	NM_001284223	LRIT2	((((((((((..((((((....&))))))..))))..)))))).	2366	2387	0.948718	-18.4	1	0.00721278	0.529	2.65222	2.62693	-10.1092	16	21	6	3UTR		0	0
hsa-miR-21-5p	NM_001284230	MAP3K9	.(((..((((((((((((....&))))))))))))..))).	7610	7628	0.923077	-21.4	1	0.0166207	0.529	0.369637	1.26476	-9.81332	15	18	12	3UTR		0	0
hsa-miR-21-5p	NM_001284231	MAP3K9	.(((..((((((((((((....&.))))))))))))..))).	6832	6859	0.846154	-21.5	1	0.0166207	0.529	-0.00357458	-0.0148218	-9.81332	15	19	12	3UTR		0	0
hsa-miR-21-5p	NM_001284232	MAP3K9	.(((..((((((((((((....&.))))))))))))..))).	6786	6813	0.846154	-21.5	1	0.0166207	0.529	-0.0266457	0.0232451	-9.81332	15	19	12	3UTR		0	0
hsa-miR-21-5p	NM_001284239	SARAF	((((((((.((((((.......&.)))))))))))))).	633	657	0.846154	-15.5	1	0.0246627	0.5	0.555892	0.575943	-5.22701	14	16	14	CDS		0	0
hsa-miR-21-5p	NM_001284240	CCSER2	(((((.....(((((((.(((.&))).)))))))))))).	3976	3993	1	-17.7	1	0.00202127	0.632	0.659614	0.576913	-11.9948	15	17	12	3UTR		0	0
hsa-miR-21-5p	NM_001284243	CCSER2	..(((((((((((....((((.&))))...)))))).))))).	13	33	0.923077	-18.1	1	0.000560941	0.5	2.83485	1.50515	-6.78234	15	20	6	5UTR		0	0
hsa-miR-21-5p	NM_001284243	CCSER2	(((((.....(((((((.(((.&))).)))))))))))).	2207	2224	1	-17.7	1	0.00202127	0.632	0.659614	0.576913	-11.9948	15	17	12	3UTR		0	0
hsa-miR-21-5p	NM_001284246	SIPA1L1	..(((.((((((((((.(((((&)))))))))).)))))..))).	169	191	0.846154	-19.8	1	2.55004e-06	0.515	1.53623	2.10401	-6.85796	18	22	10	5UTR		0	0
hsa-miR-21-5p	NM_001284246	SIPA1L1	((((((..((((((((((((..&))))))).)).)))..)))))).	2772	2795	0.846154	-18	1	0.000275182	0.544	5.5821	5.6048	-7.7949	18	23	7	CDS		0	0
hsa-miR-21-5p	NM_001284251	GUCD1	..((((.(((((((.((((((.&))))).).)))))))..)))).	383	405	0.846154	-17.9	1	0.00607662	0.412	0.317028	-0.252787	-7.23614	17	22	7	CDS		0	0
hsa-miR-21-5p	NM_001284252	GUCD1	..((((.((((((((((((((.&))))))))))....))))..)))).	878	903	0.846154	-19.2	1	0.00360264	0.485	0.0688058	-0.379955	-6.50069	18	25	10	CDS		0	0
hsa-miR-21-5p	NM_001284252	GUCD1	..((((.(((((((.((((((.&))))).).)))))))..)))).	383	405	0.846154	-17.9	1	0.00607662	0.412	0.408382	-0.172853	-7.23614	17	22	7	CDS		0	0
hsa-miR-21-5p	NM_001284259	KIF20B	(((((..(((((((.(.(((..&.))).).))))))).))))).	302	332	0.846154	-19	1	0.000114308	0.588	2.94224	2.78334	-8.11767	16	21	7	CDS		0	0
hsa-miR-21-5p	NM_001284263	CCDC117	..((((((((((..(..(((.(&).)))..)..)))))))))).	745	766	0.923077	-16.7	1	0.253978	0.574	3.67605	3.28504	-7.33602	15	21	10	CDS		0	0
hsa-miR-21-5p	NM_001284264	CCDC117	..((((((((((..(..(((.(&).)))..)..)))))))))).	574	595	0.923077	-16.7	1	0.253978	0.574	3.67605	3.28504	-7.33602	15	21	10	CDS		0	0
hsa-miR-21-5p	NM_001284285	INPP5J	.((((((((((..(((.(((((&))))).)))..)))))))))).	1529	1551	0.846154	-19	1	0.00545352	0.397	3.89737	4.50197	-8.42926	18	22	10	CDS		0	0
hsa-miR-21-5p	NM_001284286	INPP5J	.((((((((((..(((.(((((&))))).)))..)))))))))).	1694	1716	0.846154	-19	1	0.00545352	0.397	3.89737	4.50197	-8.42926	18	22	10	CDS		0	0
hsa-miR-21-5p	NM_001284287	INPP5J	.((((((((((..(((.(((((&))))).)))..)))))))))).	488	510	0.846154	-19	1	0.00545352	0.397	3.89737	4.50197	-8.42926	18	22	10	CDS		0	0
hsa-miR-21-5p	NM_001284288	INPP5J	.((((((((((..(((.(((((&))))).)))..)))))))))).	646	668	0.846154	-19	1	0.00545352	0.397	3.89737	4.50197	-8.42926	18	22	10	CDS		0	0
hsa-miR-21-5p	NM_001284289	INPP5J	.((((((((((..(((.(((((&))))).)))..)))))))))).	768	790	0.846154	-19	1	0.00545352	0.397	3.89737	4.50197	-8.42926	18	22	10	CDS		0	0
hsa-miR-21-5p	NM_001284297	PLCB2	.(((((..((((((..((((..&))))...))))))..))))).	2729	2750	0.923077	-18	1	0.000588638	0.471	2.81125	3.53191	-8.61914	15	21	6	CDS		0	0
hsa-miR-21-5p	NM_001284298	PLCB2	.(((((..((((((..((((..&))))...))))))..))))).	2741	2762	0.846154	-18	1	0.000588638	0.471	2.22015	2.18715	-8.61914	15	21	6	CDS		0	0
hsa-miR-21-5p	NM_001284306	ZNF106	.((((((((((..((((((((.&.)))))).))..)))))))))).	3034	3080	0.846154	-21.2	1	8.10749e-05	0.515	0.286751	-0.138468	-8.42926	18	23	10	CDS		0	0
hsa-miR-21-5p	NM_001284306	ZNF106	.((((..(((((((.((((((.&)))))).)))))))..)))).	3666	3687	0.846154	-18.7	1	0.00331241	0.574	0.433003	0.0429589	-7.97342	17	21	7	3UTR		0	0
hsa-miR-21-5p	NM_001284307	ZNF106	.((((((((((..((((((((.&.)))))).))..)))))))))).	3028	3074	0.923077	-21.2	1	8.10749e-05	0.515	0.0664471	-0.196784	-8.42926	18	23	10	CDS		0	0
hsa-miR-21-5p	NM_001284307	ZNF106	.((((..(((((((.((((((.&)))))).)))))))..)))).	3660	3681	0.846154	-18.7	1	0.00331241	0.574	-0.233463	-0.027506	-7.97342	17	21	7	3UTR		0	0
hsa-miR-21-5p	NM_001284333	TLK2	......(((((((((((.((((&)))).))))))))))).	3848	3865	0.923077	-20.6	0	0.000460464	0.5	-0.0902871	0.0920549	-15.5666	15	17	11	3UTR		1	0
hsa-miR-21-5p	NM_001284341	FKBP9	...(((((((((((((((((((&)))))).............................))))).)))).)))).	1404	1455	0.846154	-15	1	7.91513e-05	0.544	3.92819	4.09714	-6.51454	19	51	6	CDS		0	0
hsa-miR-21-5p	NM_001284343	FKBP9	...(((((((((((((((((((&)))))).............................))))).)))).)))).	535	586	0.846154	-15	1	7.91513e-05	0.544	3.14972	4.21173	-6.51454	19	51	6	CDS		0	0
hsa-miR-21-5p	NM_001284347	IQCH	(((.(((((((.(((((((((.&))))...))))))))))))))).	1289	1312	0.923077	-17.8	1	0.00058483	0.544	2.07803	3.96136	-10.3164	19	23	15	CDS		0	1
hsa-miR-21-5p	NM_001284347	IQCH	..((((.((((..(((.((((.&)))).)))..)))))))).	1697	1716	0.846154	-15.9	1	0.00111818	0.397	3.83002	2.6306	-11.1366	15	19	8	CDS		0	1
hsa-miR-21-5p	NM_001284348	IQCH	(((.(((((((.(((((((((.&))))...))))))))))))))).	1524	1547	0.923077	-17.8	1	0.00058483	0.544	2.07803	3.96136	-10.3164	19	23	15	CDS		0	1
hsa-miR-21-5p	NM_001284348	IQCH	..((((.((((..(((.((((.&)))).)))..)))))))).	1932	1951	0.846154	-15.9	1	0.00111818	0.397	3.83002	2.6306	-11.1366	15	19	8	CDS		0	1
hsa-miR-21-5p	NM_001284349	IQCH	(((((((((((((((...((((&)))).....)))))....)))))))))).	1548	1577	0.846154	-19.6	1	0.0297166	0.735	5.67617	5.96217	-4.17062	19	29	10	3UTR		0	1
hsa-miR-21-5p	NM_001284353	ELAPOR1	....((((((((((((.((.((&)).)))))))))))))).	504	522	0.820513	-18.4	1	6.25959e-06	0.559	0.398546	-0.193963	-9.54656	16	18	14	5UTR		0	0
hsa-miR-21-5p	NM_001284353	ELAPOR1	(((((...((((.(((((((..&))))))))))).....))))).	6580	6602	0.923077	-17.1	1	0.00170393	0.632	-0.702491	0.498228	-10.985	16	22	11	3UTR		0	0
hsa-miR-21-5p	NM_001284357	LRRC49	...((((((((..(((..((((&))))..)))..)))))))).	3281	3301	0.846154	-15.9	1	0.00346176	0.647	0	0	-11.1505	15	20	8	3UTR		0	0
hsa-miR-21-5p	NM_001284368	NDUFB8	((((((((((..((.((((((.&)))))).)).........))))).))))).	227	257	0.846154	-15.2	1	0.000134352	0.397	4.55672	3.32852	-10.8446	18	30	6	CDS		0	0
hsa-miR-21-5p	NM_001284378	COMMD4	.((((((((((.(((...(((.&)))...)))...)))))))))).	336	359	0.846154	-17.5	1	0.000273256	0.382	2.4713	2.51897	-7.37318	16	23	10	CDS		0	0
hsa-miR-21-5p	NM_001284391	VGLL4	..((..(((((((.((((((..&))))))))))))).)).	191	208	0.923077	-15.8	1	0.00017251	0.456	0.0215726	0.624207	-11.8338	15	17	13	5UTR		0	0
hsa-miR-21-5p	NM_001284430	UTP15	(((((((..((((.((.((((.&)))).)).))))..))))))).	4123	4145	0.846154	-18.3	1	0.000380465	0.456	-0.283784	-0.166768	-8.16444	17	22	7	3UTR		0	0
hsa-miR-21-5p	NM_001284431	UTP15	(((((((..((((.((.((((.&)))).)).))))..))))))).	4007	4029	0.846154	-18.3	1	0.000380465	0.456	-0.283784	-0.166768	-8.16444	17	22	7	3UTR		0	0
hsa-miR-21-5p	NM_001284514	IKZF3	.(((((((.((.((((((((((&))))))))))..)).))))))).	7662	7685	1	-22.5	1	0.000135165	0.529	0.375	0.138552	-8.19652	19	23	10	3UTR		0	0
hsa-miR-21-5p	NM_001284514	IKZF3	.(((((((.(((((((......&)))))))))))))).	9411	9426	1	-17.8	1	0.000339371	0.544	1.80135	3.63093	-4.84971	14	15	14	3UTR		0	0
hsa-miR-21-5p	NM_001284516	IKZF3	.(((((((.((.((((((((((&))))))))))..)).))))))).	6982	7005	0.923077	-22.5	1	0.000135165	0.529	-0.9918	-0.0483	-8.19652	19	23	10	3UTR		0	0
hsa-miR-21-5p	NM_001284516	IKZF3	.(((((((.(((((((......&)))))))))))))).	8731	8746	1	-17.8	1	0.000339371	0.544	2.41177	3.82878	-4.84971	14	15	14	3UTR		0	0
hsa-miR-21-5p	NM_001284516	IKZF3	..((((..(((((((((((...&))))))))))).)))).	77	94	0.846154	-16.6	1	0.00725043	0.647	0.0950143	0.769854	-8.81432	15	17	11	5UTR		0	0
hsa-miR-21-5p	NM_001285399	AIPL1	..(((((((((((.((......&))...))))))))))).	2449	2466	1	-17.7	1	0.00426896	0.426	4.25986	4.16019	-5.81384	13	17	11	3UTR		0	0
hsa-miR-21-5p	NM_001285400	AIPL1	.((.((((((((((((.((...&)).)))))))))))).)).	2398	2417	0.846154	-18.3	1	0.00071814	0.412	4.17324	3.57236	-6.82535	16	19	12	3UTR		0	0
hsa-miR-21-5p	NM_001285400	AIPL1	..(((((((((((.((......&))...))))))))))).	2419	2436	1	-17.7	1	0.00426896	0.426	3.42369	3.89422	-5.81384	13	17	11	3UTR		0	0
hsa-miR-21-5p	NM_001285401	AIPL1	..(((((((((((.((......&))...))))))))))).	2413	2430	1	-17.7	1	0.00426896	0.426	4.83652	4.06145	-5.81384	13	17	11	3UTR		0	0
hsa-miR-21-5p	NM_001285449	PDXDC1	.(((((.(((((((.(((((..&))))))))))))))))).	457	475	0.846154	-18.3	1	0.00486215	0.574	2.09944	4.57882	-6.07246	17	18	17	CDS		0	0
hsa-miR-21-5p	NM_001285526	OPRM1	.(((((((((((((........&))))))))))))).	13161	13175	0.923077	-20.4	1	4.54052e-05	0.559	0.233166	-0.060787	-4.76182	13	14	13	3UTR		0	0
hsa-miR-21-5p	NM_001285549	ZDBF2	..((((....((((((((((..&))))))))))...)))).	7028	7046	0.923077	-17.7	1	0.00270941	0.603	0	0	-11.1132	14	18	10	CDS		0	0
hsa-miR-21-5p	NM_001285900	GCOM1	...((((((((((((((((((.&))))))))..)))))))))).	3307	3328	0.846154	-19.8	1	0.00409232	0.765	0.250167	-0.0757204	-6.51454	18	21	10	3UTR		0	0
hsa-miR-21-5p	NM_001286	CLCN6	((((((.(((((((((......&.))))))))))))))).	943	981	0.846154	-17.8	1	2.09815e-06	0.485	6.1383	5.54216	-5.48126	15	17	15	CDS		0	0
hsa-miR-21-5p	NM_001286035	ARNT	.((((..((((((((..((((.&))))..))))))))..)))).	682	703	0.846154	-18	1	0.000425333	0.485	3.83955	2.22384	-7.47102	16	21	8	CDS		0	0
hsa-miR-21-5p	NM_001286036	ARNT	.((((..((((((((..((((.&))))..))))))))..)))).	626	647	0.846154	-18	1	0.000425333	0.485	2.98546	2.1635	-7.47102	16	21	8	CDS		0	0
hsa-miR-21-5p	NM_001286050	FAM168A	((((((.(((((((.(......&).))))))))))))).	4389	4405	1	-16	1	0.000746864	0.485	0.769353	0.717179	-6.21671	14	16	13	3UTR		0	0
hsa-miR-21-5p	NM_001286051	FAM168A	((((((.(((((((.(......&).))))))))))))).	4044	4060	1	-16	1	0.000746864	0.485	0.971968	1.08438	-6.21671	14	16	13	3UTR		0	0
hsa-miR-21-5p	NM_001286059	RAB30	((((.(((((((((((.((((.&)))).))))).)))))).)))).	2372	2395	0.833333	-19.5	1	0.00258921	0.691	0.382517	0.578413	-8.05661	19	23	6	3UTR		0	0
hsa-miR-21-5p	NM_001286059	RAB30	....(((((((((((.......&))))))))))).	5139	5151	0.923077	-16.3	1	0.0418933	0.706	0.307316	0.0898646	-9.77961	11	12	11	3UTR		0	0
hsa-miR-21-5p	NM_001286061	RAB30	((((.(((((((((((.((((.&)))).))))).)))))).)))).	2400	2423	0.833333	-19.5	1	0.00258921	0.691	0.495231	0.564211	-8.05661	19	23	6	3UTR		0	0
hsa-miR-21-5p	NM_001286061	RAB30	....(((((((((((.......&))))))))))).	5167	5179	0.923077	-16.3	1	0.0418933	0.706	0.356118	0.137448	-9.77961	11	12	11	3UTR		0	0
hsa-miR-21-5p	NM_001286067	C11orf54	.(((((((((..(((((((((.&)))))))))..))..........))))))).	2291	2322	0.846154	-19.6	1	0.00214292	0.632	0.181701	0.120521	-9.9649	18	31	9	3UTR		0	0
hsa-miR-21-5p	NM_001286068	C11orf54	.(((((((((..(((((((((.&)))))))))..))..........))))))).	2154	2185	0.846154	-19.6	1	0.00214292	0.632	0.181701	0.120521	-9.9649	18	31	9	3UTR		0	0
hsa-miR-21-5p	NM_001286069	C11orf54	.(((((((((..(((((((((.&)))))))))..))..........))))))).	2159	2190	0.846154	-19.6	1	0.00214292	0.632	0.181701	0.120521	-9.9649	18	31	9	3UTR		0	0
hsa-miR-21-5p	NM_001286070	C11orf54	.(((((((((..(((((((((.&)))))))))..))..........))))))).	2007	2038	0.846154	-19.6	1	0.00214292	0.632	0.181701	0.14632	-9.9649	18	31	9	3UTR		0	0
hsa-miR-21-5p	NM_001286071	C11orf54	.(((((((((..(((((((((.&)))))))))..))..........))))))).	1982	2013	0.846154	-19.6	1	0.00214292	0.632	0.181701	0.14632	-9.9649	18	31	9	3UTR		0	0
hsa-miR-21-5p	NM_001286095	TMEM9B	...(((((((((((((((((((&)))))))...))))).))))))).	1400	1424	0.846154	-19.6	1	0.00451483	0.529	5.39766	5.46336	-6.51454	19	24	7	3UTR		0	0
hsa-miR-21-5p	NM_001286104	CLN3	((((..((((((((((((((..&)))))))).))))))...))))	3519	3541	0.923077	-20.8	1	0.0433569	0.615	0	0	-9.95757	18	22	8	3UTR		0	0
hsa-miR-21-5p	NM_001286104	CLN3	((((((((((((((..((((..&))))..)))).)))))))))).	2917	2939	1	-18.9	1	0.000128218	0.426	3.81532	3.27912	-4.90607	18	22	10	3UTR		0	0
hsa-miR-21-5p	NM_001286110	CLN3	((((..((((((((((((((..&.)))))))).))))))...))))	3690	3718	0.846154	-21.2	1	0.0433569	0.615	-1.0693	1.60547	-9.95757	18	23	8	3UTR		0	0
hsa-miR-21-5p	NM_001286110	CLN3	((((((((((((((..((((..&))))..)))).)))))))))).	3094	3116	1	-18.9	1	0.000128218	0.426	3.11565	2.46061	-4.90607	18	22	10	3UTR		0	0
hsa-miR-21-5p	NM_001286130	CNGB1	(((((((.((..((((((((..&))))))))..)).))))))).	68	89	0.846154	-21.7	1	1.60197e-05	0.353	-0.580811	0.00542432	-12.4228	17	21	8	5UTR		0	0
hsa-miR-21-5p	NM_001286136	ODF3	((((..((((((.(((((((((&))))))))).....))))))..............)))).	865	904	0.846154	-15.5	1	0.00845188	0.485	2.62638	1.373	-11.2467	19	39	9	CDS		0	0
hsa-miR-21-5p	NM_001286157	DYNC1LI2	..(((((.(((((((.((..((&.))..)).))))))).))))).	1054	1102	0.846154	-19.1	1	0.000536367	0.5	1.86967	0.882877	-7.50368	16	22	7	CDS	MIRT030895	0	0
hsa-miR-21-5p	NM_001286191	C12orf43	.((((((((.((((..((((..&.))))..)))).)))))))).	744	784	1	-19.8	1	0.0136851	0.412	0.178681	0.218554	-6.00433	16	21	8	CDS		0	0
hsa-miR-21-5p	NM_001286195	C12orf43	.((((((((.((((..((((..&.))))..)))).)))))))).	612	661	0.923077	-19.8	1	0.0136851	0.412	-0.54087	-0.327159	-6.00433	16	21	8	CDS		0	0
hsa-miR-21-5p	NM_001286197	C12orf43	.((((((((.((((..((((..&.))))..)))).)))))))).	546	595	0.846154	-19.8	1	0.0136851	0.412	-0.591273	-0.220304	-6.00433	16	21	8	CDS		0	0
hsa-miR-21-5p	NM_001286198	C12orf43	.((((((((.((((..((((..&.))))..)))).)))))))).	902	951	0.923077	-19.8	1	0.0136851	0.412	0.0740525	-0.230004	-6.00433	16	21	8	CDS		0	0
hsa-miR-21-5p	NM_001286211	TMEM117	(((((.(((((((.((((((((&)))))))).))))))).))))).	407	430	0.846154	-19.4	1	0.000720362	0.618	4.58207	5.43549	-6.69537	20	23	8	CDS		0	0
hsa-miR-21-5p	NM_001286229	DTL	(((((((((((.((........&))))))))))))).	400	414	0.923077	-16.1	1	8.39401e-05	0.559	2.34132	2.94663	-8.25288	13	14	13	5UTR		0	0
hsa-miR-21-5p	NM_001286230	DTL	(((((((((((.((........&))))))))))))).	400	414	0.923077	-16.1	1	8.39401e-05	0.559	2.34132	2.94663	-8.25288	13	14	13	CDS		0	0
hsa-miR-21-5p	NM_001286233	SLC2A14	((((((.(((((((.(......&).))))))).)))))).	1456	1473	0.923077	-18.4	1	5.42307e-05	0.515	0.0403106	0.0730644	-6.21671	14	17	7	CDS		0	0
hsa-miR-21-5p	NM_001286234	SLC2A14	((((((.(((((((.(......&).))))))).)))))).	702	719	0.923077	-18.4	1	5.42307e-05	0.515	0.716334	0.571222	-6.21671	14	17	7	CDS		0	0
hsa-miR-21-5p	NM_001286235	SLC2A14	((((((.(((((((.(......&).))))))).)))))).	1000	1017	0.923077	-18.4	1	5.42307e-05	0.515	0.158079	0.812429	-6.21671	14	17	7	CDS		0	0
hsa-miR-21-5p	NM_001286236	SLC2A14	((((((.(((((((.(......&).))))))).)))))).	541	558	0.923077	-18.4	1	5.42307e-05	0.515	-0.0866321	0.0958501	-6.21671	14	17	7	CDS		0	0
hsa-miR-21-5p	NM_001286237	SLC2A14	((((((.(((((((.(......&).))))))).)))))).	719	736	0.923077	-18.4	1	5.42307e-05	0.515	0.998224	0.456117	-6.21671	14	17	7	CDS		0	0
hsa-miR-21-5p	NM_001286238	SPATA6	.((((((((((((.........&.)))))))))))).	643	663	0.923077	-16.8	1	0.00568143	0.647	-0.22602	0.0701171	-5.61866	12	14	12	CDS		0	0
hsa-miR-21-5p	NM_001286239	SPATA6	.((((((((((((.........&.)))))))))))).	601	621	0.923077	-16.8	1	0.00568143	0.647	0.153036	0.140479	-5.61866	12	14	12	CDS		0	0
hsa-miR-21-5p	NM_001286247	RALGPS2	...((((((((.(((((.(((.&))).)))))...)))))))).	233	254	0.846154	-18	1	5.5105e-05	0.5	0.47937	1.26256	-9.86134	16	21	8	5UTR	MIRT030930	1	1
hsa-miR-21-5p	NM_001286247	RALGPS2	(((((((((((((...((..((&.))..))....))))).)))))))).	7301	7351	1	-18.9	1	0.000307414	0.632	0.625367	2.01546	-5.76291	17	26	8	3UTR	MIRT030930	1	1
hsa-miR-21-5p	NM_001286259	ADAT2	..((((.((((.((((((((.(&).)))))))).))))..)))).	1611	1633	0.923077	-18.2	1	0.00154973	0.559	0.780948	1.11229	-9.84749	17	22	8	CDS		0	0
hsa-miR-21-5p	NM_001286360	PPIL6	..((((...((((((((((...&)))))))))).....)))).	3302	3322	1	-17.7	1	0.000780595	0.603	2.12845	1.72708	-9.87071	14	20	10	3UTR		0	0
hsa-miR-21-5p	NM_001286361	PPIL6	(((((((..((((((..(((((&)))))..))))))..))))))).	1953	1976	0.846154	-22	1	4.6675e-05	0.456	-0.162817	-0.0685007	-7.54065	18	23	7	3UTR		0	0
hsa-miR-21-5p	NM_001286361	PPIL6	..((((...((((((((((...&)))))))))).....)))).	3166	3186	1	-17.7	1	0.000780595	0.603	2.12845	1.72708	-9.87071	14	20	10	3UTR		0	0
hsa-miR-21-5p	NM_001286371	VTA1	.((((..(((((.((((((((.&)))))))))))))....)))).	76	98	0.846154	-20.2	1	1.57674e-05	0.456	5.26146	0.792883	-8.5271	17	22	13	CDS		1	0
hsa-miR-21-5p	NM_001286373	TOMM40L	((((((.((((((((((((.((&.)).))))))))))))..)))))).	2406	2446	0.923077	-21.7	1	0.000626379	0.574	-0.306539	0.194188	-5.48126	20	25	12	3UTR		0	0
hsa-miR-21-5p	NM_001286373	TOMM40L	(((((((.(((..(((((((((&))))))))))))))))))).	1017	1037	0.807692	-20.4	1	5.09711e-06	0.426	3.71513	3.78429	-10.8871	19	20	19	CDS		0	0
hsa-miR-21-5p	NM_001286374	TOMM40L	((((((.((((((((((((.((&.)).))))))))))))..)))))).	2313	2353	0.923077	-21.7	1	0.000626379	0.574	0.065772	0.472338	-5.48126	20	25	12	3UTR		0	0
hsa-miR-21-5p	NM_001286374	TOMM40L	(((((((.(((..(((((((((&))))))))))))))))))).	924	944	0.923077	-20.4	1	5.09711e-06	0.426	3.55516	2.02952	-10.8871	19	20	19	CDS		0	0
hsa-miR-21-5p	NM_001286375	ITGAX	((((((.(((((.(((((((((&)))))))))...))))).........)))))).	2978	3011	0.846154	-18.4	1	0.0146252	0.426	0.564698	0.818453	-6.77039	20	33	9	CDS		0	0
hsa-miR-21-5p	NM_001286390	TMEM179	..((.((((((((((...((..&.))...)))))))))))).	762	789	0.846154	-17.3	1	0.000218335	0.559	3.53746	3.15445	-9.30909	14	19	12	3UTR		0	0
hsa-miR-21-5p	NM_001286398	RNF217	.((((..((((.((((((((..&)))))))))))))))).	7204	7221	0.846154	-16.8	1	0.00546098	0.632	-0.0357953	-0.128876	-10.5848	16	17	16	3UTR		0	0
hsa-miR-21-5p	NM_001286403	CIITA	.((((((((((((((((.(((.&.))).)))))))))))....))))).	4006	4061	1	-24.3	1	0.00451246	0.397	-0.16933	-0.0875346	-3.79332	19	26	11	3UTR		0	0
hsa-miR-21-5p	NM_001286403	CIITA	(((((((((((((((.......&)))))))).))))))).	9353	9370	1	-20.1	1	0.000120209	0.515	-0.0979151	-0.270237	-4.17062	15	17	8	3UTR		0	0
hsa-miR-21-5p	NM_001286416	SUMO3	....(((((((((((((((...&))))))))))))))).	1539	1555	0.846154	-19.9	1	0.00377954	0.691	-0.287568	-0.145796	-9.54656	15	16	15	3UTR		0	0
hsa-miR-21-5p	NM_001286429	THSD4	.((((((((((((((((((((.&))))))))))..)).)))))))).	7684	7708	0.846154	-22.9	1	3.17525e-05	0.382	-0.223583	-0.526332	-3.79332	20	24	10	3UTR		0	0
hsa-miR-21-5p	NM_001286434	TBC1D21	(((((((((((...........&))))))))))).	960	972	0.923077	-15.9	1	0.000534619	0.456	1.98928	1.69719	-10.3988	11	12	11	CDS		0	0
hsa-miR-21-5p	NM_001286441	EXD1	..((.(((((((((..(((((.&)))))..)))))))))..)).	758	779	0.846154	-18.6	1	0.000440668	0.588	0.20978	-0.160264	-10.0445	16	21	9	CDS		0	0
hsa-miR-21-5p	NM_001286445	RIPOR2	((((((.((((((((((((((.&))))))))))...)))).)))))).	2680	2705	0.923077	-20.9	1	5.68468e-05	0.426	2.59285	3.47832	-5.48126	20	25	10	CDS		0	1
hsa-miR-21-5p	NM_001286453	TMTC4	((((((((((((.((.(((((.&))))))))))).)))))))).	2781	2802	1	-18.6	1	2.97062e-05	0.559	2.01539	2.12873	-5.45975	19	21	11	3UTR		0	0
hsa-miR-21-5p	NM_001286455	SLC22A23	((((((((((.((((((((((.&))))))))...)).)))))....))))).	728	757	1	-20	1	0.000184341	0.426	1.56944	0.823783	-6.76235	20	29	8	CDS		0	0
hsa-miR-21-5p	NM_001286455	SLC22A23	..((((((((((((((((((((&)))))))))))))).))............)))).	3456	3490	0.846154	-17.5	1	0.00794255	0.603	0.617645	0.499357	-4.957	20	34	14	3UTR		0	0
hsa-miR-21-5p	NM_001286457	USP7	(((((((.....((((((((..&)))))))).......))))))).	2779	2802	0.846154	-16.5	1	0.000610123	0.574	5.375	5.80737	-14.7217	15	23	8	CDS	MIRT030771	0	0
hsa-miR-21-5p	NM_001286458	USP7	((((((((((((((((((((..&.))).))))))))))))........................))))).	1147	1210	0.846154	-20.7	1	0.0244847	0.721	0.74676	0.399404	-3.93757	20	47	12	CDS	MIRT030771	0	0
hsa-miR-21-5p	NM_001286458	USP7	(((((((.....((((((((..&)))))))).......))))))).	2954	2977	0.846154	-16.5	1	0.000610123	0.574	5.14041	6.37237	-14.7217	15	23	8	CDS	MIRT030771	0	0
hsa-miR-21-5p	NM_001286462	C21orf58	((((((((((..((((((((((&)))))).))))..................))))).))))).	1033	1074	0.846154	-15.7	1	0.0128626	0.456	-1.40499	0.0849833	-10.1092	20	41	6	CDS		0	0
hsa-miR-21-5p	NM_001286463	C21orf58	((((((((((..((((((((((&)))))).))))..................))))).))))).	844	885	0.846154	-15.7	1	0.0128626	0.456	-1.32838	-0.49194	-10.1092	20	41	6	CDS		0	0
hsa-miR-21-5p	NM_001286474	TSBP1	..(((((((..((((((.....&))))))..))))))).	1118	1134	0.846154	-16.5	1	0.0697114	0.588	0	0	-9.02428	13	16	7	CDS		0	0
hsa-miR-21-5p	NM_001286475	TSBP1	..(((((((..((((((.....&))))))..))))))).	1076	1092	0.846154	-16.5	1	0.0697114	0.588	-0.110647	-0.215491	-9.02428	13	16	7	CDS		0	0
hsa-miR-21-5p	NM_001286477	C21orf58	((((((((((..((((((((((&)))))).))))..................))))).))))).	1498	1539	0.846154	-15.7	1	0.0128626	0.456	-0.669616	-0.860501	-10.1092	20	41	6	CDS		0	0
hsa-miR-21-5p	NM_001286495	FAM214A	....((((((((((((((((((&))))))....)))))))))))).	2163	2186	0.923077	-18.4	1	0.00267944	0.735	1.31839	1.33536	-9.54656	18	23	12	CDS		0	0
hsa-miR-21-5p	NM_001286503	HSPH1	..(((...(.((((((((((..&)))))))))).)...))).	4858	4877	0.923077	-17.7	1	0.00297872	0.471	0.248001	0.104812	-11.9578	14	19	10	3UTR		0	0
hsa-miR-21-5p	NM_001286503	HSPH1	(((((..(((((((((.((((.&))))))))))))).))))).	1989	2009	0.846154	-17	1	0.000338377	0.574	1.29404	1.77115	-7.38222	18	20	13	CDS		0	0
hsa-miR-21-5p	NM_001286504	HSPH1	..(((...(.((((((((((..&)))))))))).)...))).	4968	4987	0.923077	-17.7	1	0.00297872	0.471	-0.267479	0.222228	-11.9578	14	19	10	3UTR		0	0
hsa-miR-21-5p	NM_001286505	HSPH1	..(((...(.((((((((((..&)))))))))).)...))).	4734	4753	0.923077	-17.7	1	0.00297872	0.471	-0.267479	0.222228	-11.9578	14	19	10	3UTR		0	0
hsa-miR-21-5p	NM_001286514	ATF7IP	((((((((((((..........&)))))))))))).	978	991	1	-17.2	1	0.001725	0.529	0.209955	-0.104326	-7.05204	12	13	12	CDS	MIRT711687	0	1
hsa-miR-21-5p	NM_001286514	ATF7IP	..((......(((((((((((.&)))))))))))......)).	2395	2415	0.923077	-17.2	0	0.00667887	0.5	1.81298	2.67488	-17.1332	13	20	11	CDS	MIRT711687	0	1
hsa-miR-21-5p	NM_001286515	ATF7IP	((((((((((((..........&)))))))))))).	978	991	1	-17.2	1	0.001725	0.529	0.209955	-0.104326	-7.05204	12	13	12	CDS	MIRT711687	0	1
hsa-miR-21-5p	NM_001286515	ATF7IP	..((......(((((((((((.&)))))))))))......)).	2395	2415	0.923077	-17.2	0	0.00667887	0.5	1.81298	2.67488	-17.1332	13	20	11	CDS	MIRT711687	0	1
hsa-miR-21-5p	NM_001286531	RAD9B	(((((((((((((((((.((..&)).))))).))))))........)))))).	865	895	0.846154	-18	1	0.000114694	0.574	0.834966	0.632104	-3.93757	19	30	6	CDS		0	0
hsa-miR-21-5p	NM_001286532	RAD9B	(((((((((((((((((.((..&)).))))).))))))........)))))).	887	917	0.846154	-18	1	0.000114694	0.574	0.834966	0.632104	-3.93757	19	30	6	CDS		0	0
hsa-miR-21-5p	NM_001286535	RAD9B	(((((((((((((((((.((..&)).))))).))))))........)))))).	894	924	0.846154	-18	1	0.000114694	0.574	0.834966	0.632104	-3.93757	19	30	6	CDS		0	0
hsa-miR-21-5p	NM_001286536	RAD9B	(((((((((((((((((.((..&)).))))).))))))........)))))).	687	717	0.846154	-18	1	0.000114694	0.574	0.834966	0.632104	-3.93757	19	30	6	CDS		0	0
hsa-miR-21-5p	NM_001286536	RAD9B	....(((((((.(((((((...&)))))))))))))).	622	637	0.923077	-15.4	1	0.0081503	0.588	1.9233	1.62895	-12.8934	14	15	14	CDS		0	0
hsa-miR-21-5p	NM_001286561	NUMA1	..(((..((((((((..((((.&))))..))))))))..))).	2319	2339	0.846154	-20.4	1	1.68582e-06	0.456	1.19988	1.82585	-8.6347	15	20	8	CDS		0	0
hsa-miR-21-5p	NM_001286562	ARMT1	..((((((((((((........&.)).)))))))))).	1324	1344	0.923077	-15.8	1	0.0101022	0.529	1.81313	4.55594	-5.9255	12	15	10	3UTR		0	0
hsa-miR-21-5p	NM_001286563	GRAMD1B	((((.(((((((((((......&.)))))))))))..)))).	2435	2459	0.923077	-20.1	1	0.00021156	0.574	4.34736	4.86255	-8.05661	15	19	11	CDS		0	0
hsa-miR-21-5p	NM_001286564	GRAMD1B	((((.(((((((((((......&.)))))))))))..)))).	2134	2158	0.923077	-20.1	1	0.00021156	0.574	4.34736	4.86255	-8.05661	15	19	11	CDS		0	0
hsa-miR-21-5p	NM_001286615	ANO4	..(((..((((((((..((((.&))))..))))))))))).	1796	1814	0.846154	-16.3	1	0.0766055	0.544	0	0	-8.6347	15	18	11	CDS		0	0
hsa-miR-21-5p	NM_001286617	MAP3K7CL	(((((((((..((((.(((((.&)))))))))))))))))).	453	472	0.846154	-18.7	1	1.68878e-05	0.338	0.14247	0.0443218	-8.2379	18	19	18	5UTR		0	0
hsa-miR-21-5p	NM_001286618	MAP3K7CL	(((((((((..((((.(((((.&)))))))))))))))))).	453	472	0.846154	-18.7	1	1.68878e-05	0.338	0.14247	0.0443218	-8.2379	18	19	18	5UTR		0	0
hsa-miR-21-5p	NM_001286622	MAP3K7CL	(((((((((..((((.(((((.&)))))))))))))))))).	453	472	0.846154	-18.7	1	1.68878e-05	0.338	0.14247	0.0443218	-8.2379	18	19	18	5UTR		0	0
hsa-miR-21-5p	NM_001286623	MAP3K7CL	(((((((((..((((.(((((.&)))))))))))))))))).	453	472	0.846154	-18.7	1	1.68878e-05	0.338	0.14247	0.0443218	-8.2379	18	19	18	5UTR		0	0
hsa-miR-21-5p	NM_001286633	TRIM40	(((((((((((..((((((.((&.)).))))))...))))))))))).	73	123	1	-19.5	1	0.00042819	0.544	-0.0202514	0.109307	-8.57351	19	25	11	5UTR		0	0
hsa-miR-21-5p	NM_001286634	MAP3K7CL	(((((((((..((((.(((((.&)))))))))))))))))).	453	472	0.846154	-18.7	1	1.68878e-05	0.338	0.14247	0.0443218	-8.2379	18	19	18	5UTR		0	0
hsa-miR-21-5p	NM_001286650	ADH1B	...(((((((((((..((((..&.))))..))))))))))).	96	117	1	-18.8	1	0.0230958	0.618	0.0427793	0.0861851	-7.48304	15	19	11	5UTR		0	0
hsa-miR-21-5p	NM_001286657	TMEM68	..((((((.(((((..((((((&))))))..))))))))))).	1947	1967	1	-18	1	0.0652345	0.691	4.6339	3.9242	-6.98189	17	20	11	3UTR		0	0
hsa-miR-21-5p	NM_001286658	TBC1D4	..((((((((((((.(((.((.&)).))).)))))))).)))).	4917	4938	0.846154	-19.6	1	0.00307206	0.647	5.80865	4.75682	-5.69245	17	21	8	3UTR		0	0
hsa-miR-21-5p	NM_001286658	TBC1D4	((((.((..((((((..(((((&)))))..)))))).)).)))).	3609	3631	0.846154	-16.8	1	0.00235573	0.515	5.13453	3.10094	-11.6597	17	22	6	CDS		0	0
hsa-miR-21-5p	NM_001286659	TBC1D4	..((((((((((((.(((.((.&)).))).)))))))).)))).	4752	4773	0.846154	-19.6	1	0.00307206	0.647	5.80865	4.75682	-5.69245	17	21	8	3UTR		0	0
hsa-miR-21-5p	NM_001286661	TMEM68	..((((((.(((((..((((((&))))))..))))))))))).	1368	1388	0.846154	-18	1	0.0652345	0.691	0.0199323	1.85719	-6.98189	17	20	11	3UTR		0	0
hsa-miR-21-5p	NM_001286694	CALML4	..((((.((((.(((((((((.&))))))))))))))))).	1976	1994	1	-23.3	1	0.000304886	0.515	-0.406402	-0.340189	-9.84749	17	18	17	3UTR		0	0
hsa-miR-21-5p	NM_001286748	MRPS27	.((((((((((.((((.(((..&.))).)))))))))))).)).	927	950	0.846154	-18.1	1	2.51407e-06	0.471	-0.141207	-0.207168	-7.14013	17	21	12	CDS		0	0
hsa-miR-21-5p	NM_001286749	TBCCD1	(((((((((((((.((((....&.)))).)))))))......)))))).	385	432	0.846154	-18.6	1	0.00122792	0.588	0.506016	0.303814	-4.79441	17	26	7	CDS		0	0
hsa-miR-21-5p	NM_001286751	MRPS27	.((((((((((.((((.(((..&.))).)))))))))))).)).	853	876	0.846154	-18.1	1	2.51407e-06	0.471	-0.0227278	-0.0780938	-7.14013	17	21	12	CDS		0	0
hsa-miR-21-5p	NM_001286765	RUBCNL	((((.((((((.....((((((&)))))).....)))))))))).	9194	9216	0.923077	-16.8	1	0.0130053	0.529	0	0	-14.5179	16	22	10	3UTR		0	0
hsa-miR-21-5p	NM_001286766	RUBCNL	((((.((((((.....((((((&)))))).....)))))))))).	9078	9100	0.923077	-16.8	1	0.0130053	0.529	0	0	-14.5179	16	22	10	3UTR		0	0
hsa-miR-21-5p	NM_001286772	TBC1D13	..((((((((((((........&.)))))))))))).	2465	2487	0.846154	-18.9	1	2.75937e-07	0.338	0.169901	-0.297363	-5.9255	12	14	12	3UTR		0	0
hsa-miR-21-5p	NM_001286777	CRISPLD1	....(((.((((((((((((..&)))))))))))).))).	1010	1027	0.923077	-17.2	1	0.0506515	0.662	5.01226	4.17008	-11.8602	15	17	12	CDS		0	0
hsa-miR-21-5p	NM_001286778	CRISPLD1	....(((.((((((((((((..&)))))))))))).))).	1126	1143	0.923077	-17.2	1	0.0506515	0.662	5.01226	4.17008	-11.8602	15	17	12	CDS		0	0
hsa-miR-21-5p	NM_001286806	SLC25A30	..(((((((..((((((((...&.))))))))...))))))).	157	191	1	-18.6	1	0.0481002	0.5	0.0812755	0.483361	-9.02428	15	20	8	5UTR		0	0
hsa-miR-21-5p	NM_001286808	PRRC1	..((((...(((((((((....&))))))))).)))).	1842	1857	0.846154	-16.4	1	0.000374655	0.559	-0.711754	-0.492158	-9.87071	13	15	9	3UTR	MIRT031021	0	1
hsa-miR-21-5p	NM_001286812	LYSMD3	..(((((((((((((..(((((&)))))..)))))))).))))).	2275	2297	0.923077	-20.2	1	0.0017317	0.618	0.39789	1.01819	-5.19005	18	22	8	3UTR		0	0
hsa-miR-21-5p	NM_001286812	LYSMD3	(((((...(((((((((((((.&))))))))...))))).))))).	1363	1386	0.923077	-19	1	0.0107551	0.647	0.540045	0.75643	-9.69585	18	23	8	3UTR		0	0
hsa-miR-21-5p	NM_001286812	LYSMD3	.(((.((((((.((((.(((..&)))))))))))))))).	551	568	0.846154	-16.3	1	3.28604e-06	0.618	0.592315	0.150444	-11.2592	16	17	16	3UTR		0	0
hsa-miR-21-5p	NM_001286814	TNFAIP8	(((((((((((((((((.....&.))))))))......))))))))).	661	715	0.807692	-18.4	1	0.0429385	0.721	3.9812	4.39931	-3.93757	17	25	9	CDS		0	0
hsa-miR-21-5p	NM_001286822	PTTG1IP	...((((((((((((.(((...&.))))))))))))))).	794	842	0.923077	-20.8	1	0.00102776	0.559	-0.302292	-0.787485	-6.74759	15	17	15	3UTR		0	0
hsa-miR-21-5p	NM_001286839	FARP1	..((((((((((.((((((...&.))))))))).))))))).	7068	7102	0.846154	-18.4	1	0.0014476	0.426	-0.615636	-0.230875	-6.24613	16	19	9	3UTR		0	0
hsa-miR-21-5p	NM_001286840	PHF19	...(((((..(((((((((((.&)))))))))))..))))).	2998	3017	0.846154	-17.7	1	6.58548e-05	0.485	3.50788	2.9376	-8.81344	16	19	11	3UTR		0	0
hsa-miR-21-5p	NM_001286947	TXNDC8	(((((..(((((((.(((((..&.))))).)))))))))))).	403	450	0.923077	-19.8	1	0.0138412	0.618	-0.426181	-0.118901	-8.11767	17	20	12	3UTR		0	0
hsa-miR-21-5p	NM_001286947	TXNDC8	.((((((((((((((((.((..&)).)))).)))))))....))))).	1345	1370	0.846154	-18.5	1	0.0176873	0.544	-0.492655	0.0981036	-3.79332	18	25	7	3UTR		0	0
hsa-miR-21-5p	NM_001286950	TRMT10B	....(((((((((((((.((..&)).))))))))))))).	40	57	0.846154	-18.7	1	2.69108e-05	0.382	-0.336492	0.114273	-9.54656	15	17	13	5UTR		0	0
hsa-miR-21-5p	NM_001286951	TRMT10B	....(((((((((((((.((..&)).))))))))))))).	40	57	0.846154	-18.7	1	2.69108e-05	0.382	-0.336492	0.114273	-9.54656	15	17	13	5UTR		0	0
hsa-miR-21-5p	NM_001286952	TRMT10B	....(((((((((((((.((..&)).))))))))))))).	40	57	0.846154	-18.7	1	2.69108e-05	0.382	-0.336492	0.114273	-9.54656	15	17	13	5UTR		0	0
hsa-miR-21-5p	NM_001286974	CTNNAL1	((((((((((.(.(((((((..&)))))))).)))))).)))).	2324	2345	0.846154	-17.9	1	0.000797256	0.647	1.75047	1.89177	-8.05148	18	21	8	3UTR		0	0
hsa-miR-21-5p	NM_001287002	ST6GALNAC6	((((.(((((((((..((((((&))))))))))))))))))).	15	35	0.846154	-18.1	1	0.000144827	0.469	2.68527	0.70916	-9.02511	19	20	19	5UTR		0	0
hsa-miR-21-5p	NM_001287031	STOML2	(((((((((.(((((((.....&))).))))..))))))))).	953	973	0.846154	-14.9	1	0.00187635	0.471	5.49881	4.96024	-5.18008	16	20	9	CDS		0	0
hsa-miR-21-5p	NM_001287033	STOML2	(((((((((.(((((((.....&))).))))..))))))))).	950	970	0.846154	-14.9	1	0.00187635	0.471	5.69046	5.15429	-5.18008	16	20	9	CDS		0	0
hsa-miR-21-5p	NM_001287049	SAXO1	....(((((((((((((((((.&))))))))))).....)))))).	577	600	0.923077	-19.3	1	0.0028915	0.515	2.32961	1.4294	-9.54656	17	23	11	CDS		0	0
hsa-miR-21-5p	NM_001287050	SAXO1	....(((((((((((((((((.&))))))))))).....)))))).	582	605	0.923077	-19.3	1	0.0028915	0.515	2.23512	1.45076	-9.54656	17	23	11	3UTR		0	0
hsa-miR-21-5p	NM_001287054	ZKSCAN1	.(((...(((((((((.(((..&))).)))))))))))).	1316	1333	0.846154	-18	1	0.00018607	0.485	0.350288	0.285305	-11.357	15	17	12	CDS		0	0
hsa-miR-21-5p	NM_001287055	ZKSCAN1	.(((...(((((((((.(((..&))).)))))))))))).	619	636	0.846154	-18	1	0.00018607	0.485	0.796794	0.505967	-11.357	15	17	12	CDS		0	0
hsa-miR-21-5p	NM_001287055	ZKSCAN1	.((((((((((((.(((.....&.))).))))))))).))).	6453	6484	0.846154	-17.7	1	0.00233772	0.515	0.275886	0.074383	-4.65016	15	19	9	3UTR		0	0
hsa-miR-21-5p	NM_001287059	HECW1	..(((..(((((((((.(((..&.))).)))))))))))).	1446	1474	0.923077	-18.8	1	7.442e-05	0.397	0.886111	0.809292	-8.40165	15	18	12	CDS		0	0
hsa-miR-21-5p	NM_001287174	ABCC8	((.((((((((((.((((((..&))))))..)))))))))).)).	342	364	0.923077	-21.8	1	2.01624e-05	0.456	-0.60693	0.588288	-6.35195	18	22	10	CDS		0	0
hsa-miR-21-5p	NM_001287174	ABCC8	..((((((((((((........&)))))))))))).	4936	4949	0.923077	-18.4	1	6.86735e-05	0.456	2.73404	4.66513	-5.9255	12	13	12	3UTR		0	0
hsa-miR-21-5p	NM_001287218	RPS6KC1	.(((((.((((.(((.(((((.&)))))..)))))))))))).	1831	1851	0.923077	-17.4	1	0.000183054	0.426	1.04874	1.11204	-8.91686	17	20	12	CDS		0	0
hsa-miR-21-5p	NM_001287219	RPS6KC1	.(((((.((((.(((.(((((.&)))))..)))))))))))).	1870	1890	0.923077	-17.4	1	0.000183054	0.426	1.04874	1.11204	-8.91686	17	20	12	CDS		0	0
hsa-miR-21-5p	NM_001287220	RPS6KC1	.(((((.((((.(((.(((((.&)))))..)))))))))))).	1665	1685	0.923077	-17.4	1	0.000183054	0.426	1.04874	1.11204	-8.91686	17	20	12	CDS		0	0
hsa-miR-21-5p	NM_001287221	RPS6KC1	.(((((.((((.(((.(((((.&)))))..)))))))))))).	1725	1745	0.923077	-17.4	1	0.000183054	0.426	1.04874	1.11204	-8.91686	17	20	12	CDS		0	0
hsa-miR-21-5p	NM_001287245	ZNF621	..((((((((((((((((((..&.))))))))))....)))))))).	598	646	0.923077	-21.3	1	9.09222e-06	0.544	0.604745	1.35348	-4.957	18	24	10	CDS		0	0
hsa-miR-21-5p	NM_001287337	CAB39L	..(((..((((((((((((((.&))))))).)))))))))).	1262	1281	0.923077	-19.5	1	0.0451959	0.559	-0.0357091	-0.137292	-8.40165	17	19	10	CDS		0	0
hsa-miR-21-5p	NM_001287337	CAB39L	((((((.(((((((((.((...&.)).)))))))))............................)))))).	1079	1156	0.846154	-16.8	1	0.000350031	0.544	0.334677	0.213213	-5.48126	17	48	9	CDS		0	0
hsa-miR-21-5p	NM_001287338	CAB39L	..(((..((((((((((((((.&))))))).)))))))))).	1319	1338	0.923077	-19.5	1	0.0451959	0.559	-0.000849133	-0.179778	-8.40165	17	19	10	CDS		0	0
hsa-miR-21-5p	NM_001287339	CAB39L	..(((..((((((((((((((.&))))))).)))))))))).	988	1007	0.846154	-19.5	1	0.0451959	0.559	0.800928	0.307988	-8.40165	17	19	10	CDS		0	0
hsa-miR-21-5p	NM_001287344	BTK	((((((((.((((((.(((((.&))))).))))))......)))))))).	971	998	0.833333	-20.1	1	0.000389373	0.5	5.86603	4.49989	-5.22701	19	27	8	CDS		0	0
hsa-miR-21-5p	NM_001287344	BTK	..(((..(((((..((((((..&))))))..)))))))).	370	387	0.846154	-15.9	1	0.00150193	0.544	0.772777	0.404987	-10.5476	14	17	8	CDS		0	0
hsa-miR-21-5p	NM_001287345	BTK	((((((((.((((((.(((((.&))))).))))))......)))))))).	947	974	0.833333	-20.1	1	0.000389373	0.5	6.00702	4.58275	-5.22701	19	27	8	CDS		0	0
hsa-miR-21-5p	NM_001287345	BTK	..(((..(((((..((((((..&))))))..)))))))).	346	363	0.923077	-15.9	1	0.00370759	0.544	0.382799	0.633931	-10.5476	14	17	8	CDS		0	0
hsa-miR-21-5p	NM_001287349	ZNF852	......((((((((((.((((.&)))))))))))))).	1887	1902	1	-17.2	0	0.0568079	0.574	0.76451	-0.394498	-15.5666	14	15	14	3UTR		0	0
hsa-miR-21-5p	NM_001287426	UPP1	(((((((((((.(((.(((...&.))).)))))))))))))).	1404	1466	0.846154	-20.8	1	3.46346e-05	0.426	4.05106	3.24505	-7.51743	17	20	14	CDS		0	0
hsa-miR-21-5p	NM_001287437	JADE1	...((((((((((((.(((((.&))))).))).))))).)))).	4681	4702	0.846154	-17.1	1	0.000180771	0.647	1.81087	1.64813	-6.74759	17	21	5	3UTR	MIRT030770	0	0
hsa-miR-21-5p	NM_001287438	COBL	..(((((((((((.((.(((..&))).)).))))))))))).	2756	2775	0.846154	-18.6	1	0.00124584	0.735	2.06937	1.90112	-5.81384	16	19	11	3UTR		0	0
hsa-miR-21-5p	NM_001287439	JADE1	...((((((((((((.(((((.&))))).))).))))).)))).	4853	4874	0.846154	-17.1	1	0.000180771	0.647	1.81087	1.64813	-6.74759	17	21	5	3UTR	MIRT030770	0	0
hsa-miR-21-5p	NM_001287442	JADE1	...((((((((((((.(((((.&))))).))).))))).)))).	4666	4687	0.846154	-17.1	1	0.000180771	0.647	1.81087	1.64813	-6.74759	17	21	5	3UTR	MIRT030770	0	0
hsa-miR-21-5p	NM_001287443	JADE1	...((((((((((((.(((((.&))))).))).))))).)))).	4670	4691	0.846154	-17.1	1	0.000180771	0.647	1.81087	1.64813	-6.74759	17	21	5	3UTR	MIRT030770	0	0
hsa-miR-21-5p	NM_001287489	OTOF	..((((((((..(.((((..((&))..)))).)..)))))))).	2730	2751	0.846154	-19.6	1	6.89537e-05	0.471	1.64322	1.74324	-11.9854	15	21	8	CDS		0	0
hsa-miR-21-5p	NM_001287491	TET3	((((((.((((.((((((((((&))))))))))..))))...)))))).	6081	6107	0.846154	-22.6	1	5.94126e-06	0.353	2.14829	3.42736	-8.82806	20	26	10	3UTR		0	0
hsa-miR-21-5p	NM_001287491	TET3	((((((.(((((((((.(((..&.)))..))))))))).)))))).	8237	8262	1	-20.9	1	0.00511948	0.618	1.4071	2.5953	-5.48126	18	23	9	3UTR		0	0
hsa-miR-21-5p	NM_001287492	FIGNL1	.(((.((((((((((.(((...&))).)))))))))).))).	2565	2584	0.846154	-18.2	1	4.31783e-06	0.559	-0.722581	-0.369561	-8.14541	16	19	10	CDS		0	0
hsa-miR-21-5p	NM_001287492	FIGNL1	..(((..((((((((((.....&))))))))))))).	2141	2155	0.846154	-17.6	1	0.000289345	0.559	0.0834855	0.0954783	-8.40165	13	14	13	CDS		0	0
hsa-miR-21-5p	NM_001287493	FIGNL1	..(((..((((((((((.....&))))))))))))).	1535	1549	0.846154	-17.6	1	0.000289345	0.559	-0.426096	-0.14095	-8.40165	13	14	13	CDS		0	0
hsa-miR-21-5p	NM_001287495	FIGNL1	.(((.((((((((((.(((...&))).)))))))))).))).	1850	1869	0.923077	-18.2	1	4.31783e-06	0.559	-0.179269	-0.0249999	-8.14541	16	19	10	CDS		0	0
hsa-miR-21-5p	NM_001287495	FIGNL1	..(((..((((((((((.....&))))))))))))).	1426	1440	0.923077	-17.6	1	0.000289345	0.559	0.405953	0.109362	-8.40165	13	14	13	CDS		0	0
hsa-miR-21-5p	NM_001287501	IQCE	(((((((.(((((((((((((.&))))).))).))))).))))))).	5229	5253	0.846154	-23.6	1	0.000658987	0.382	-0.769948	-0.614622	-6.25121	20	24	7	3UTR		0	0
hsa-miR-21-5p	NM_001287506	PPCS	..((((((((((((((((((..&.)))))))))))))))...))).	1474	1518	1	-24.9	1	2.85073e-05	0.618	0.0180236	0.262124	-4.957	18	23	15	3UTR		0	0
hsa-miR-21-5p	NM_001287512	TTC26	((((((.(((((((((((((..&))))))))))).)).....)))))).	2466	2492	0.846154	-17.4	1	0.000167539	0.559	0.668	0.0292397	-5.48126	19	26	11	3UTR		0	0
hsa-miR-21-5p	NM_001287516	CDC25B	(((((((.(((((((..(((..&.))).))))))).))))))).	1908	1959	0.846154	-18.7	1	0.0269221	0.485	-0.301337	1.71425	-6.48426	17	21	7	3UTR		0	0
hsa-miR-21-5p	NM_001287516	CDC25B	.((((((((..((.(((((((.&))))))))).)))))))).	1275	1294	0.923077	-17.6	1	0.00519679	0.559	2.1492	1.43458	-8.71745	17	19	9	CDS		0	0
hsa-miR-21-5p	NM_001287518	CDC25B	(((((((.(((((((..(((..&.))).))))))).))))))).	1827	1878	0.846154	-18.7	1	0.0269221	0.485	-0.301337	1.71425	-6.48426	17	21	7	3UTR		0	0
hsa-miR-21-5p	NM_001287518	CDC25B	.((((((((..((.(((((((.&))))))))).)))))))).	1194	1213	0.923077	-17.6	1	0.00519679	0.559	2.1492	1.43458	-8.71745	17	19	9	CDS		0	0
hsa-miR-21-5p	NM_001287525	IFT22	..((((.((((((((..(((((&)))))..)).)))))))))).	681	702	0.871795	-19.4	1	0.000410169	0.603	0.291974	-0.0183675	-6.73374	17	21	10	CDS		0	0
hsa-miR-21-5p	NM_001287525	IFT22	(((((..(((((((((.((((.&))))))))..)))))..))))).	3531	3554	0.923077	-18.6	1	2.70554e-05	0.485	-0.457793	-0.0101003	-7.38222	18	23	8	3UTR		0	0
hsa-miR-21-5p	NM_001287526	IFT22	..((((.((((((((..(((((&)))))..)).)))))))))).	452	473	0.923077	-19.4	1	0.000410169	0.603	0.112472	0.0225053	-6.73374	17	21	10	CDS		0	0
hsa-miR-21-5p	NM_001287593	CLIC1	.((((..((((((((.((((..&)))).))))))))..)))).	288	308	1	-19.7	1	0.000951308	0.368	2.65818	2.54975	-7.47102	16	20	8	5UTR		0	0
hsa-miR-21-5p	NM_001287595	SLC1A7	((((((((((((((((((((((&)))))).................))))))....)))))....))))).	1054	1102	0.923077	-15.2	1	9.81237e-08	0.368	3.3798	4.19611	-3.93757	22	48	6	CDS		0	0
hsa-miR-21-5p	NM_001287597	SLC1A7	((((((((((((((((((((((&)))))).................))))))....)))))....))))).	838	886	0.846154	-15.2	1	9.81237e-08	0.368	3.50422	1.56986	-3.93757	22	48	6	CDS		0	0
hsa-miR-21-5p	NM_001287741	HMGCLL1	(((((((((.(((((((((((.&)))))))))))....)))).......))))).	1232	1264	0.923077	-18.4	1	0.00467781	0.721	0.554401	0.529432	-5.18008	20	32	11	3UTR		0	0
hsa-miR-21-5p	NM_001287748	FDFT1	..(((((((((.(((((((((.&)))).))))))))))......)))).	1153	1179	0.807692	-17.1	1	0.0326179	0.471	0	0	-8.3038	18	26	10	CDS		0	0
hsa-miR-21-5p	NM_001287749	FDFT1	..(((((((((.(((((((((.&)))).))))))))))......)))).	1391	1417	0.807692	-17.1	1	0.0326179	0.471	0	0	-8.3038	18	26	10	CDS		0	0
hsa-miR-21-5p	NM_001287753	HMGCLL1	(((((((((.(((((((((((.&)))))))))))....)))).......))))).	1019	1051	1	-18.4	1	0.00467781	0.721	1.5766	0.546196	-5.18008	20	32	11	3UTR		0	0
hsa-miR-21-5p	NM_001287755	DCUN1D4	((((((((((.((((((((((.&)))))))))).)........))))))))).	1566	1596	0.846154	-18	1	0.00701168	0.824	0.532958	0.970687	-6.76235	20	30	10	3UTR		0	0
hsa-miR-21-5p	NM_001287758	COL4A6	((((((.((((((((.((((..&)))).)))))))).)))))).	5252	5273	0.846154	-17.5	1	0.000302928	0.426	1.32552	2.10835	-5.71431	18	21	8	CDS		0	0
hsa-miR-21-5p	NM_001287759	COL4A6	((((((.((((((((.((((..&)))).)))))))).)))))).	5129	5150	0.846154	-17.5	1	0.000302928	0.426	1.32552	2.10835	-5.71431	18	21	8	CDS		0	0
hsa-miR-21-5p	NM_001287760	COL4A6	((((((.((((((((.((((..&)))).)))))))).)))))).	5030	5051	0.846154	-17.5	1	0.000302928	0.426	1.32552	2.10835	-5.71431	18	21	8	CDS		0	0
hsa-miR-21-5p	NM_001287801	TBCE	..(((((((((((((((.....&.))))))))).)))))).	4361	4410	1	-20.5	1	0.0399443	0.529	0	0	-4.957	15	18	9	3UTR		0	0
hsa-miR-21-5p	NM_001287802	TBCE	..(((((((((((((((.....&.))))))))).)))))).	4179	4228	1	-20.5	1	0.0399443	0.529	0	0	-4.957	15	18	9	3UTR		0	0
hsa-miR-21-5p	NM_001287804	ZDHHC16	(((((((((.((((((((..((&.)).))))))))..)))))).))).	824	867	1	-20.5	1	7.43752e-05	0.529	4.10824	2.09394	-5.18008	19	25	8	CDS		0	0
hsa-miR-21-5p	NM_001287808	MFSD2A	(((((((.(((((..(((....&.)))..)))))))))))).	1802	1835	0.923077	-16.4	1	0.000641761	0.706	3.77847	1.7854	-7.8435	15	19	12	3UTR		0	0
hsa-miR-21-5p	NM_001287815	UBAP2L	..((((.(((((((((((((((&.))))))...))))))))))))).	1268	1299	0.961538	-23.3	1	0.00242161	0.412	4.374	4.1266	-6.50069	19	24	13	CDS		0	0
hsa-miR-21-5p	NM_001288	CLIC1	.(((((((((((((........&)))))))).))))).	123	138	0.846154	-16.6	1	0.000731541	0.441	-0.288109	0.202845	-4.76182	13	15	8	5UTR		0	0
hsa-miR-21-5p	NM_001288564	TMEM9	..(((((((((.((..(((((.&))))))).))))))))).	88	106	0.923077	-19	1	6.60288e-06	0.456	0.181999	0.169387	-9.2723	16	18	9	5UTR		0	0
hsa-miR-21-5p	NM_001288565	TMEM9	..(((((((((.((..(((((.&))))))).))))))))).	534	552	0.846154	-19	1	6.30526e-06	0.456	-0.312057	-0.221057	-9.2723	16	18	9	5UTR		0	0
hsa-miR-21-5p	NM_001288565	TMEM9	(((((((((((.((((.((...&)))))))).))))))))).	1093	1112	0.923077	-16.8	1	2.23368e-06	0.426	5.10205	4.12053	-7.28438	17	19	9	CDS		0	0
hsa-miR-21-5p	NM_001288567	TMEM9	(((((((((((.((((.((...&)))))))).))))))))).	905	924	0.846154	-16.8	1	2.23368e-06	0.426	5.34416	3.18085	-7.28438	17	19	9	CDS		0	0
hsa-miR-21-5p	NM_001288570	TMEM9	..(((((((((.((..(((((.&))))))).))))))))).	49	67	0.923077	-19	1	7.22244e-06	0.456	-0.0940916	0.847522	-9.2723	16	18	9	5UTR		0	0
hsa-miR-21-5p	NM_001288574	EYA1	..(((((((((((((((.....&)))))))))).))))).	3714	3731	0.846154	-17.9	1	0.000126031	0.618	3.12799	3.29305	-4.957	15	17	10	3UTR		0	0
hsa-miR-21-5p	NM_001288579	BROX	.((((..((((.((((((((((&)))))))))).)))))))).	853	873	0.846154	-19.8	1	0.0100219	0.618	2.76517	5.25072	-10.5848	18	20	10	CDS		0	0
hsa-miR-21-5p	NM_001288590	ZKSCAN7	...((((((((.((((((((((&))))))))))..........)))))))).	1939	1968	0.846154	-19.6	1	0.000354088	0.544	-0.538216	0.985551	-9.86134	18	29	10	CDS		0	0
hsa-miR-21-5p	NM_001288634	FAM222B	.(((.((((((.((((((((..&))))))))))))))))).	3367	3385	0.846154	-15.8	1	0.0141126	0.603	2.19017	2.99021	-11.2592	17	18	17	3UTR		0	0
hsa-miR-21-5p	NM_001288637	FAM222B	.(((.((((((.((((((((..&))))))))))))))))).	3251	3269	1	-15.8	1	0.0141126	0.603	5.71639	4.85443	-11.2592	17	18	17	3UTR		0	0
hsa-miR-21-5p	NM_001288637	FAM222B	..(((..(((((((.((.....&)).)))))))..))).	2851	2867	0.846154	-15.2	1	0.00625158	0.559	2.97623	2.88021	-9.1371	12	16	7	3UTR		0	0
hsa-miR-21-5p	NM_001288643	ZNF286A	(((((..((((.(((((((((.&)))))))))..))))..))))).	3623	3646	1	-18.3	1	0.00419149	0.485	-0.34644	0.0390167	-10.729	18	23	9	3UTR		0	0
hsa-miR-21-5p	NM_001288656	UBN1	..(((((.(((.(((((((((.&)))))))))..)))))))).	152	172	0.820513	-22.3	1	0.000202535	0.397	1.56842	2.24029	-10.6174	17	20	9	CDS		0	0
hsa-miR-21-5p	NM_001288656	UBN1	((((((....(((((((((...&)))))))))..)))))).	2380	2398	1	-18.3	1	0.0699104	0.456	0.872149	2.09298	-10.0938	15	18	9	CDS		0	0
hsa-miR-21-5p	NM_001288706	IL1R1	..((((.(((((((((((((..&.)))))))).......................))))).)))).	1497	1546	0.846154	-18.5	1	0.000346345	0.529	0.49873	2.39869	-6.50069	17	43	8	CDS		0	0
hsa-miR-21-5p	NM_001288715	CTNND2	((((((.((((((((.......&)))))))).)))))).	178	194	1	-17.4	1	0.00115213	0.544	0.340527	1.36661	-5.71431	14	16	8	5UTR		0	0
hsa-miR-21-5p	NM_001288715	CTNND2	.(((((((((.(((........&))).))))))))).	2201	2215	0.923077	-15.8	1	0.000348377	0.426	6.81293	6.07381	-7.5866	12	14	9	CDS		0	0
hsa-miR-21-5p	NM_001288716	CTNND2	((((((.((((((((.......&)))))))).)))))).	178	194	1	-17.4	1	0.00115213	0.544	0.340527	1.36661	-5.71431	14	16	8	5UTR		0	0
hsa-miR-21-5p	NM_001288718	STAT5A	(((((((.(((((.........&)))))))))))).	2867	2880	1	-15.4	1	0.0133074	0.471	2.6458	4.33443	-8.07655	12	13	12	3UTR		0	0
hsa-miR-21-5p	NM_001288719	STAT5A	(((((((.(((((.........&)))))))))))).	2777	2790	1	-15.4	1	0.0133074	0.471	1.40043	2.37915	-8.07655	12	13	12	3UTR		0	0
hsa-miR-21-5p	NM_001288720	STAT5A	(((((...((((((((..(((.&)))..))))))))...))))).	657	679	0.846154	-18.2	1	7.83082e-06	0.353	7.20674	4.43488	-9.69585	16	22	8	CDS		0	0
hsa-miR-21-5p	NM_001288720	STAT5A	(((((((.(((((.........&)))))))))))).	2774	2787	1	-15.4	1	0.0133074	0.471	1.40043	2.37915	-8.07655	12	13	12	3UTR		0	0
hsa-miR-21-5p	NM_001288724	NFKB2	..(((((((((((((.((....&.))))))))))))))).	849	897	0.923077	-21.8	1	4.1284e-06	0.353	4.29885	4.74184	-5.19005	15	17	15	CDS		0	0
hsa-miR-21-5p	NM_001288725	ELP4	..(((((((.((((((((((..&))))))))))...............))))))).	7385	7418	0.846154	-17.7	1	0.00256974	0.662	3.38482	4.41178	-6.19951	17	33	10	3UTR		0	0
hsa-miR-21-5p	NM_001288725	ELP4	..(((((((((..(((((((((&)))))))))))))..))))).	4257	4278	0.846154	-15.2	1	0.0488841	0.662	-0.276717	0.354289	-9.59293	18	21	13	3UTR		0	0
hsa-miR-21-5p	NM_001288726	ELP4	..(((((((.((((((((((..&))))))))))...............))))))).	7671	7704	0.846154	-17.7	1	0.00256974	0.662	3.38482	4.41178	-6.19951	17	33	10	3UTR		0	0
hsa-miR-21-5p	NM_001288726	ELP4	..(((((((((..(((((((((&)))))))))))))..))))).	4543	4564	0.846154	-15.2	1	0.0488841	0.662	-0.276717	0.354289	-9.59293	18	21	13	3UTR		0	0
hsa-miR-21-5p	NM_001288747	DKC1	.((((((((((((((((((((.&))))))))))...))))))..)))).	1738	1764	0.923077	-20.6	1	8.0437e-06	0.588	-0.467596	-0.27406	-3.79332	20	26	10	3UTR		0	0
hsa-miR-21-5p	NM_001288747	DKC1	..((((.((((((((((((((.&))))))))))......)))).)))).	1787	1813	0.846154	-18.6	1	0.00193479	0.588	0.926514	0.324737	-6.50069	18	26	10	3UTR		0	0
hsa-miR-21-5p	NM_001288754	RHOT1	..(((((((((((((((..(((&)))))))))).)))))))).	2668	2688	0.846154	-17.8	1	2.01429e-05	0.559	0.86889	0.732227	-4.957	18	20	10	3UTR		0	0
hsa-miR-21-5p	NM_001288755	RHOT1	..(((((((((((((((..(((&)))))))))).)))))))).	2568	2588	0.846154	-17.8	1	2.01429e-05	0.559	0.86889	0.732227	-4.957	18	20	10	3UTR		0	0
hsa-miR-21-5p	NM_001288763	LYPD5	...(((.(((((((..((((.(&).))))..)))))))..))).	1844	1865	0.846154	-15.8	1	0.0271984	0.456	1.07267	1.17917	-9.02673	15	21	7	3UTR		0	0
hsa-miR-21-5p	NM_001288779	MARCHF10	..((((....((((((((((..&)))))))))))))).	557	572	0.923077	-17.4	1	0.00426759	0.603	2.53484	1.86065	-11.1132	14	15	14	CDS		0	0
hsa-miR-21-5p	NM_001288780	MARCHF10	..((((....((((((((((..&)))))))))))))).	705	720	0.923077	-17.4	1	0.00426759	0.603	1.84697	1.8597	-11.1132	14	15	14	CDS		0	0
hsa-miR-21-5p	NM_001288800	ZNF585A	..(((((((..((((((((...&)))))))).))))))).	6181	6198	0.846154	-18.2	1	0.000218824	0.691	1.26169	0.134061	-9.02428	15	17	8	3UTR		0	0
hsa-miR-21-5p	NM_001288800	ZNF585A	..((((((..((((((((((((&.)))).))))))))...)))))).	4592	4637	0.846154	-18.7	1	0.121061	0.574	0.520387	-0.00382786	-7.2559	18	24	8	3UTR		0	0
hsa-miR-21-5p	NM_001288802	NFATC4	..((((.(((((((((.((.((&.)).)).))))))))).)))).	1280	1319	0.923077	-21.1	1	3.86079e-06	0.353	2.77174	2.23551	-6.50069	17	22	9	CDS		0	0
hsa-miR-21-5p	NM_001288803	FPGS	.((((((...((((((((....&)))))))).)))))).	504	520	0.846154	-17.8	1	0.0011711	0.426	4.02092	4.88231	-8.40586	14	16	8	CDS		0	0
hsa-miR-21-5p	NM_001288821	OLFM3	((((((((((((((..(((((.&.))))).))))))))).......))))).	750	795	0.846154	-17.8	1	0.00176157	0.676	0.0422924	0.0492773	-4.90607	19	29	9	CDS		0	1
hsa-miR-21-5p	NM_001288962	TRIP10	.((((..((((.(((.(((((.&))))).))))))).....)))).	451	474	0.846154	-15.5	1	0.000202658	0.485	3.63628	3.79433	-10.8178	16	23	7	CDS		0	0
hsa-miR-21-5p	NM_001288963	TRIP10	.((((..((((.(((.(((((.&))))).))))))).....)))).	451	474	0.846154	-15.5	1	0.000202658	0.485	3.63628	3.79433	-10.8178	16	23	7	CDS		0	0
hsa-miR-21-5p	NM_001288966	CEP70	..((((.((((((((.......&.))))))))...)))).	1939	1962	0.846154	-16.7	1	0.00116498	0.574	0.966279	0.90838	-6.73374	12	17	8	3UTR		0	0
hsa-miR-21-5p	NM_001288985	ABCA8	..((((..(((((((.(((...&.))))))))))..)))).	3109	3141	0.846154	-16.6	1	0.000488348	0.559	0.698661	0.338241	-9.04737	14	18	10	CDS		0	0
hsa-miR-21-5p	NM_001289000	TMPRSS6	(((((.((((.(((((((((((&))))))))...............))).)))).))))).	2628	2666	0.846154	-19.1	1	1.88119e-07	0.426	1.57961	2.14221	-8.66331	20	38	8	CDS		0	0
hsa-miR-21-5p	NM_001289003	PHLPP2	((((((.((((.(((((.(((.&))).)))))))))..)))))).	2130	2152	0.846154	-18.8	1	0.000168239	0.426	-0.0949291	0.648614	-8.82806	18	22	9	CDS		0	0
hsa-miR-21-5p	NM_001289007	TMEM161B	(((..(((((((((((.(((((&)))))))))))))))).))).	528	549	0.846154	-18.8	1	0.00384427	0.632	0.143936	-0.0127747	-11.0886	19	21	16	CDS		0	0
hsa-miR-21-5p	NM_001289008	TMEM161B	(((..(((((((((((.(((((&)))))))))))))))).))).	660	681	0.923077	-18.8	1	0.00384427	0.632	1.62858	1.6161	-11.0886	19	21	16	CDS		0	0
hsa-miR-21-5p	NM_001289024	KIF6	..((((((((((((........&.)))))))))))).	605	645	1	-18.8	1	0.000111448	0.5	-0.197494	-0.121459	-5.9255	12	14	12	CDS		0	1
hsa-miR-21-5p	NM_001289038	PLAGL1	...((((.(((((((((((((.&)))))))))))))..)))).	1103	1123	1	-19.9	1	0.00622868	0.574	0.0374018	2.33424	-8.82818	17	20	13	CDS		0	0
hsa-miR-21-5p	NM_001289038	PLAGL1	..((((....((((((((((..&))))))))))..)))).	2248	2265	0.846154	-16.8	1	0.000710173	0.676	4.63311	5.20337	-11.1132	14	17	10	3UTR		0	0
hsa-miR-21-5p	NM_001289043	PLAGL1	...((((.(((((((((((((.&)))))))))))))..)))).	1660	1680	1	-19.9	1	0.00622868	0.574	0.924149	0.999384	-8.82818	17	20	13	CDS		0	0
hsa-miR-21-5p	NM_001289047	PLAGL1	...((((.(((((((((((((.&)))))))))))))..)))).	1543	1563	1	-19.9	1	0.00622868	0.574	1.04594	1.94444	-8.82818	17	20	13	CDS		0	0
hsa-miR-21-5p	NM_001289048	PLAGL1	...((((.(((((((((((((.&)))))))))))))..)))).	1704	1724	1	-19.9	1	0.00622868	0.574	0.538465	1.06865	-8.82818	17	20	13	CDS		0	0
hsa-miR-21-5p	NM_001289048	PLAGL1	..((((....((((((((((..&))))))))))..)))).	2849	2866	0.846154	-16.8	1	0.000710173	0.676	0.3264	0.561914	-11.1132	14	17	10	3UTR		0	0
hsa-miR-21-5p	NM_001289051	PIGG	..((((((((((((((((.((.&)).)))))))))))).)))).	2470	2491	0.923077	-17.6	1	0.0213516	0.603	5.28171	3.98927	-4.957	18	21	12	CDS		0	1
hsa-miR-21-5p	NM_001289052	PIGG	..((((((((((((((((.((.&)).)))))))))))).)))).	2262	2283	0.923077	-17.6	1	0.0213516	0.603	5.28171	3.98927	-4.957	18	21	12	CDS		0	1
hsa-miR-21-5p	NM_001289053	PIGG	((((((.(((.(((..(((((.&)))))..))).))))))))).	2640	2661	0.923077	-19.3	1	0.00115459	0.397	-0.194142	-0.495361	-9.27453	17	21	9	3UTR		0	1
hsa-miR-21-5p	NM_001289057	PIGG	((((((.(((.(((..(((((.&)))))..))).))))))))).	2100	2121	0.923077	-19.3	1	0.00115459	0.397	-0.194142	-0.495361	-9.27453	17	21	9	3UTR		0	1
hsa-miR-21-5p	NM_001289063	LIG1	..((.((((((.((.((((((.&)))))).)).)))))))).	1198	1217	0.846154	-17.8	1	1.25321e-06	0.324	5.03758	4.16677	-13.1583	16	19	8	CDS		0	0
hsa-miR-21-5p	NM_001289064	LIG1	..((.((((((.((.((((((.&)))))).)).)))))))).	1087	1106	0.846154	-17.8	1	1.25321e-06	0.324	6.24508	4.04082	-13.1583	16	19	8	CDS		0	0
hsa-miR-21-5p	NM_001289078	DCLRE1C	(((((((((....(.((((((.&)))))).)..))))))))).	5677	5697	0.846154	-16	1	0.0434125	0.676	2.55436	4.17706	-13.3762	16	20	9	3UTR		0	0
hsa-miR-21-5p	NM_001289080	CNTN6	((((((.((((..(((((((..&))))))).....)))))))))).	2771	2794	0.846154	-16.9	1	0.00171142	0.588	2.20319	2.38193	-10.1172	17	23	10	CDS		0	0
hsa-miR-21-5p	NM_001289080	CNTN6	.(((...((((.(((((((...&)))))))))))))).	3050	3065	0.846154	-15.5	1	0.030631	0.662	2.93595	3.14138	-14.7038	14	15	14	CDS		0	0
hsa-miR-21-5p	NM_001289088	ZMYM1	(((((....(((((((((..(.&)..))))))))).))))).	3577	3596	0.846154	-17.2	1	0.000343698	0.618	0.793276	0.920673	-10.7522	15	19	9	CDS		0	0
hsa-miR-21-5p	NM_001289109	LONRF3	(((((((((((((((.((((..&.)))).)))))))))).....))))).	1041	1095	0.923077	-21.8	1	0.00173218	0.412	0	0	-4.17062	19	27	10	CDS		0	0
hsa-miR-21-5p	NM_001289112	CPNE4	(((((((((((((((((.((((&)))))))))))).............................)))))).))).	2802	2854	0.846154	-16.9	1	0.017234	0.485	4.44505	4.82887	-3.93757	21	52	12	3UTR		0	1
hsa-miR-21-5p	NM_001289122	LIMCH1	.(((((.(((((((((.((...&))..)))))))))))))).	46	65	0.846154	-18	1	3.32388e-07	0.309	1.45034	1.52045	-5.33701	16	19	14	CDS	MIRT030976	0	0
hsa-miR-21-5p	NM_001289125	IFNAR2	..((((.((((((((((((((.&)))))))))))).)).)))).	1119	1140	0.846154	-20	1	0.00227369	0.647	-0.33185	0.693022	-6.50069	18	21	12	CDS		0	0
hsa-miR-21-5p	NM_001289133	BTBD7	....((((((.(((((((((..&))))))))))))))).	469	485	0.846154	-16.7	1	0.00647574	0.647	0.0241027	0.388301	-12.3713	15	16	15	CDS	MIRT030753	0	0
hsa-miR-21-5p	NM_001289133	BTBD7	..((((.(((...((((((((.&))))))))))).)))).	5591	5608	0.923077	-15.9	1	0.156953	0.632	0.770582	1.8835	-13.9614	15	17	11	3UTR	MIRT030753	0	0
hsa-miR-21-5p	NM_001289139	C14orf132	((((((((((...(.((((((.&)))))).)...)))))))))).	3153	3175	0.846154	-20.8	1	0.00221187	0.515	-0.0372632	-0.204262	-12.1337	17	22	10	3UTR		0	0
hsa-miR-21-5p	NM_001289164	LOXL3	.((((.((((..(((((.((..&)).)))))..)))).)))).	2218	2238	0.923077	-17.9	1	0.00150351	0.544	3.75189	4.23899	-11.8659	15	20	5	3UTR		0	0
hsa-miR-21-5p	NM_001289165	LOXL3	.((((.((((..(((((.((..&)).)))))..)))).)))).	1820	1840	0.826923	-17.9	1	0.00150351	0.544	2.6103	4.98891	-11.8659	15	20	5	3UTR		0	0
hsa-miR-21-5p	NM_001289181	ZNF302	..(((((((....((((((((.&))))))))))))))).	1114	1130	1	-17.7	1	0.0654368	0.588	2.20466	0.714819	-13.6602	15	16	15	CDS		0	0
hsa-miR-21-5p	NM_001289181	ZNF302	..((((.....(((((((((((&))))))))))).....)))).	252	273	0.923077	-17.4	1	0.0236533	0.574	-0.0641615	-0.00359188	-13.938	15	21	11	CDS		0	0
hsa-miR-21-5p	NM_001289182	ZNF302	..(((((((....((((((((.&))))))))))))))).	1232	1248	1	-17.7	1	0.0654368	0.588	2.20466	0.714819	-13.6602	15	16	15	CDS		0	0
hsa-miR-21-5p	NM_001289187	ZNF302	..(((((((....((((((((.&))))))))))))))).	1229	1245	1	-17.7	1	0.0654368	0.588	0.686442	1.20292	-13.6602	15	16	15	CDS		0	0
hsa-miR-21-5p	NM_001289188	ZNF302	..(((((((....((((((((.&))))))))))))))).	1251	1267	1	-17.7	1	0.0654368	0.588	0.686442	1.20292	-13.6602	15	16	15	3UTR		0	0
hsa-miR-21-5p	NM_001289189	ZNF302	..(((((((....((((((((.&))))))))))))))).	1245	1261	1	-17.7	1	0.0654368	0.588	0.686442	1.20292	-13.6602	15	16	15	3UTR		0	0
hsa-miR-21-5p	NM_001289190	ZNF302	..(((((((....((((((((.&))))))))))))))).	1182	1198	1	-17.7	1	0.0654368	0.588	0.686442	1.20292	-13.6602	15	16	15	3UTR		0	0
hsa-miR-21-5p	NM_001289401	ZNF135	..((((((((.(((((((....&.))))))).)))))))).	1089	1139	0.923077	-19.7	1	6.14499e-06	0.456	-0.233767	0.304143	-7.78178	15	18	8	CDS		0	0
hsa-miR-21-5p	NM_001289402	ZNF135	..((((((((.(((((((....&.))))))).)))))))).	1452	1502	1	-19.7	1	6.14499e-06	0.456	2.12702	0.13701	-7.78178	15	18	8	CDS		0	0
hsa-miR-21-5p	NM_001289403	MMS19	.(((.((((((.(((.(((((.&))))).)))))))))))).	2412	2431	0.871795	-19.4	1	8.3579e-05	0.471	2.21659	4.34446	-11.4922	17	19	12	CDS		0	0
hsa-miR-21-5p	NM_001289408	PMS1	......((((((((.((((((.&)))))).)))))))).	2912	2928	1	-19.9	0	0.00328163	0.706	2.40882	3.50707	-16.302	14	16	8	3UTR		0	0
hsa-miR-21-5p	NM_001289409	PMS1	......((((((((.((((((.&)))))).)))))))).	2729	2745	1	-19.9	0	0.00328163	0.706	2.40882	3.50707	-16.302	14	16	8	3UTR		0	0
hsa-miR-21-5p	NM_001289608	SYTL2	....((((((.(((((((((..&)))))))))..)))))).	3394	3412	0.846154	-17.3	1	0.0257216	0.647	0.312573	1.30596	-12.3713	15	18	9	3UTR		0	0
hsa-miR-21-5p	NM_001289608	SYTL2	..((((((((.((((.......&.)))).)))))))).	1949	1987	0.846154	-16.8	1	0.000663699	0.544	4.2931	4.55334	-8.01482	12	15	8	CDS		0	0
hsa-miR-21-5p	NM_001289610	SYTL2	....((((((.(((((((((..&)))))))))..)))))).	1817	1835	0.923077	-17.3	1	0.0257216	0.647	3.2805	4.04754	-12.3713	15	18	9	3UTR		0	0
hsa-miR-21-5p	NM_001289610	SYTL2	..((((((((.((((.......&.)))).)))))))).	379	410	0.923077	-16.8	1	0.000671252	0.559	-0.09225	0.505449	-8.01482	12	15	8	CDS		0	0
hsa-miR-21-5p	NM_001289698	ARHGEF3	(((((((((((((.(((.....&.))).))))).)))))))).	1833	1861	0.923077	-18.6	1	0.0037171	0.544	0.314677	2.49757	-4.79441	16	20	8	3UTR		0	0
hsa-miR-21-5p	NM_001289763	DHRS9	..(((((((((..(((((((..&)))))))))))))))).	325	342	1	-19	1	0.0232382	0.647	2.25052	3.08881	-9.59293	16	17	16	CDS		0	0
hsa-miR-21-5p	NM_001289807	CRYAB	(((((((((((...........&))))))))))).	137	149	0.846154	-15.6	1	1.86676e-05	0.515	1.91739	2.36488	-10.3988	11	12	11	5UTR		0	0
hsa-miR-21-5p	NM_001289823	FURIN	..((((((((((..(.((((..&.)))))..)))))))))).	2587	2616	0.807692	-16.8	1	0.00105424	0.397	4.19705	2.49075	-7.33602	15	19	10	CDS		0	0
hsa-miR-21-5p	NM_001289861	PER3	((((((.((((.((((((....&.))))))....)))).)))))).	2044	2076	0.846154	-17.5	1	0.00069215	0.618	3.5245	2.20047	-8.82806	16	23	6	CDS	MIRT030960	0	0
hsa-miR-21-5p	NM_001289862	PER3	((((((.((((.((((((....&.))))))....)))).)))))).	1906	1938	0.846154	-17.5	1	0.00069215	0.618	3.5245	2.20047	-8.82806	16	23	6	CDS	MIRT030960	0	0
hsa-miR-21-5p	NM_001289912	TPTEP2-CSNK1E	...(((((((((.((((((((.&))))))))..))))))))).	939	959	0.846154	-20.8	1	5.64506e-06	0.456	0.310399	-0.34246	-7.80367	17	20	9	CDS		0	0
hsa-miR-21-5p	NM_001289940	SLC1A3	...((((((...((((((((..&))))))))....)))))).	566	585	0.846154	-15.6	1	0.0073268	0.529	4.78642	3.91529	-13.9286	14	19	8	CDS		0	0
hsa-miR-21-5p	NM_001290040	ROBO2	..((((((((((((((((....&.))))))))))))).))).	4212	4242	0.923077	-20	1	0.00468308	0.632	5.20115	5.13182	-4.957	16	19	13	CDS		1	1
hsa-miR-21-5p	NM_001290048	ATL3	.(((.((((((((((.......&))))))))))))).	3380	3394	0.948718	-16.1	1	0.000101399	0.676	0.641462	0.25277	-8.14541	13	14	13	3UTR		0	0
hsa-miR-21-5p	NM_001290077	TEK	..((...(((((((((((((((&)))))))))).))))))).	1708	1727	0.846154	-20.9	1	0.0376241	0.559	3.21032	2.8354	-12.5207	17	19	10	CDS		0	0
hsa-miR-21-5p	NM_001290078	TEK	..((...(((((((((((((((&)))))))))).))))))).	1396	1415	0.846154	-20.9	1	0.0376241	0.559	3.21032	2.8354	-12.5207	17	19	10	CDS		0	0
hsa-miR-21-5p	NM_001290117	TIMM23B	..((((..((.(((((((((..&))))))))).)).....)))).	1340	1362	0.846154	-18.3	1	0.0005744	0.603	-0.277613	-0.139783	-11.6391	15	22	9	3UTR		0	0
hsa-miR-21-5p	NM_001290135	EI24	...(((.(((((((.(((.(((&.))).))).))))))).))).	1348	1374	0.923077	-17.9	1	0.00111508	0.588	0.575274	1.34056	-8.79368	16	21	7	3UTR		0	0
hsa-miR-21-5p	NM_001290145	POLDIP2	((((((((((((((..((.(((&))))).)))))))).....)))))).	2585	2611	0.846154	-17.3	1	0.0117268	0.682	1.11834	0.686227	-4.90607	19	26	8	3UTR		0	0
hsa-miR-21-5p	NM_001290204	DCP1A	..((..(((((((((.......&))))))))).)).	1009	1022	0.846154	-15.7	1	0.00497813	0.412	0.857043	0.526131	-11.21	11	13	9	CDS	MIRT031074	0	0
hsa-miR-21-5p	NM_001290208	ZNF717	...(((.((((((((.((((..&)))))))))))).))).	686	703	0.846154	-17.4	1	0.00718892	0.544	-0.41734	-0.429194	-8.29128	15	17	12	CDS		0	0
hsa-miR-21-5p	NM_001290214	CTBP2	..(((...(((((.(((((((.&)))))))..))))).))).	818	837	0.846154	-17.8	1	0.00850984	0.412	0.0995534	0.606028	-11.5721	15	19	7	CDS		0	0
hsa-miR-21-5p	NM_001290216	RARB	(((((((((..(((..(((((.&)))))..))).))))))))).	1526	1547	0.923077	-19.3	1	0.00879832	0.574	4.37666	5.33331	-8.97335	17	21	9	CDS		0	0
hsa-miR-21-5p	NM_001290217	RARB	(((((((((..(((..(((((.&)))))..))).))))))))).	939	960	0.923077	-19.3	1	0.00879832	0.574	4.91837	5.23585	-8.97335	17	21	9	CDS		0	0
hsa-miR-21-5p	NM_001290221	NQO2	..(((((((((..((((((((.&))))))))))))))))).	1118	1136	0.923077	-23.3	1	0.00150998	0.485	1.83716	2.62432	-9.59293	17	18	17	CDS		0	0
hsa-miR-21-5p	NM_001290222	NQO2	..(((((((((..((((((((.&))))))))))))))))).	603	621	0.923077	-23.3	1	0.0012486	0.485	1.83716	2.44279	-9.59293	17	18	17	CDS		0	0
hsa-miR-21-5p	NM_001290223	DOCK1	(((((..((((((((.(((...&))).))))))))))))).	5315	5333	1	-19.2	1	1.39976e-05	0.471	3.14134	4.38459	-7.61527	16	18	13	CDS		0	0
hsa-miR-21-5p	NM_001290232	CDIN1	.((((...((..((((((((((&))))))))))...))...)))).	1723	1746	0.923077	-16.6	1	0.0469886	0.647	0.894509	0.485411	-15.7232	16	23	10	3UTR		0	0
hsa-miR-21-5p	NM_001290257	KHNYN	((((((.((((.(((.((((..&))))))).)))))))))).	4247	4266	0.923077	-16.8	1	0.00536835	0.515	1.34733	0.0371112	-9.06111	17	19	10	3UTR		0	0
hsa-miR-21-5p	NM_001290264	SLC35E2B	.(.(((((((((((.((.....&.)).))))))))))).).	1331	1373	0.923077	-18.5	1	0.00210433	0.515	0.265242	-0.180981	-6.08631	14	18	11	CDS		0	0
hsa-miR-21-5p	NM_001290314	ZNF571	...((((((((.((((((((((&))))))))))..........)))))))).	769	798	0.846154	-20	1	4.27279e-05	0.618	0.448583	-0.27248	-9.86134	18	29	10	CDS		0	0
hsa-miR-21-5p	NM_001290321	DMXL1	((((((((...(((((((((..&.))))))))).....)))))))).	10122	10152	0.846154	-19.7	1	1.23582e-05	0.662	0.439191	0.338713	-9.06125	17	24	9	3UTR		0	0
hsa-miR-21-5p	NM_001290321	DMXL1	..((.(((((((((((((((..&))))))))).)))))))).	3807	3826	0.923077	-17.1	1	0.00777926	0.647	2.18242	2.73889	-9.07604	17	19	9	CDS		0	0
hsa-miR-21-5p	NM_001290325	USP38	.((((..((((((((.((....&.)).)))))))))))).	3141	3175	0.923077	-17	1	0.000403588	0.529	1.16475	3.24823	-7.47102	14	17	12	CDS		0	0
hsa-miR-21-5p	NM_001290342	CERS3	.(((((((((((((((((....&.))))))))))))))))).	1142	1179	0.846154	-24.9	1	0.00454862	0.559	-0.168237	-0.19855	-3.79332	17	19	17	CDS		0	0
hsa-miR-21-5p	NM_001290474	C2CD2L	..(((((((((((((((((((.&)))))))))))...)))................))))).	802	841	1	-20.3	1	0.000262637	0.456	3.2658	3.60548	-4.957	19	39	11	CDS		0	0
hsa-miR-21-5p	NM_001291088	WDR87	((((....(((.((((((((((&))))))))))))).....)))).	590	613	0.923077	-21.1	1	0.00225835	0.471	0.166425	1.07654	-17.1617	17	23	13	CDS		0	0
hsa-miR-21-5p	NM_001291088	WDR87	...(((((((((..(((((((.&)))))))....))))))))).	7738	7759	0.846154	-18.9	1	0.00016579	0.485	1.21755	1.32433	-8.66051	16	21	9	CDS		0	0
hsa-miR-21-5p	NM_001291163	EPHX1	..((((((((.((.((.((((.&.)))))).)).)))))))).	2007	2046	0.846154	-19.9	1	0.000306681	0.515	-0.405741	-0.220306	-8.63862	16	20	8	3UTR		0	0
hsa-miR-21-5p	NM_001291303	FAT4	...(((.(((((((((((....&))))))))))).))).	4509	4525	0.846154	-17.1	1	0.0169203	0.529	3.12226	4.00543	-8.05823	14	16	11	CDS		0	0
hsa-miR-21-5p	NM_001291328	FAM228B	.((((...(((((((..((((.&))))..))))))).)))).	238	257	0.846154	-19.5	1	0.00148622	0.485	-0.13337	0.772321	-9.78465	15	19	7	5UTR		0	0
hsa-miR-21-5p	NM_001291339	CSPP1	.(((((....((((((((((..&))))))))))..))))).	2885	2903	0.884615	-17.1	1	0.0119546	0.544	2.40201	2.12229	-9.94954	15	18	10	CDS		0	0
hsa-miR-21-5p	NM_001291380	PRAMEF13	.(((((.((((((((((((.((&.)).)))))))))).))........))))).	1082	1130	0.846154	-18.6	1	0.000996551	0.471	0	0	-5.33701	19	31	10	CDS		0	0
hsa-miR-21-5p	NM_001291398	WASHC2A	(((((((((((((.(((((...&)))))))))...))))))))).	910	932	0.846154	-17	1	2.80645e-05	0.441	3.38777	2.29701	-4.79441	18	22	9	CDS		0	0
hsa-miR-21-5p	NM_001291411	SON	(((((..((((((((.......&))))))))...))))).	1885	1902	1	-17.5	1	7.92178e-05	0.338	1.03435	1.01086	-7.61527	13	17	8	CDS		0	0
hsa-miR-21-5p	NM_001291415	KDM6A	(((((((((((.((..((.(((&))))).))))))))))))).	4908	4928	0.846154	-18.2	1	0.000385962	0.618	3.6087	4.02893	-8.25288	18	20	13	3UTR		0	0
hsa-miR-21-5p	NM_001291416	KDM6A	(((((((((((.((..((.(((&))))).))))))))))))).	4773	4793	0.923077	-18.2	1	0.000385962	0.618	3.32896	3.62392	-8.25288	18	20	13	3UTR		0	0
hsa-miR-21-5p	NM_001291417	KDM6A	(((((((((((.((..((.(((&))))).))))))))))))).	4617	4637	0.923077	-18.2	1	0.000385962	0.618	3.32896	3.62392	-8.25288	18	20	13	3UTR		0	0
hsa-miR-21-5p	NM_001291418	KDM6A	(((((((((((.((..((.(((&))))).))))))))))))).	4515	4535	0.923077	-18.2	1	0.000385962	0.618	3.32896	3.62392	-8.25288	18	20	13	3UTR		0	0
hsa-miR-21-5p	NM_001291421	KDM6A	(((((((((((.((..((.(((&))))).))))))))))))).	4496	4516	0.923077	-18.2	1	0.000385962	0.618	3.32896	3.62392	-8.25288	18	20	13	3UTR		0	0
hsa-miR-21-5p	NM_001291424	SH2B3	..(((..((((((((.......&.))))))))...))).	1857	1879	0.923077	-16.5	1	0.00998127	0.485	-0.535984	0.338796	-8.6347	11	16	8	3UTR		0	0
hsa-miR-21-5p	NM_001291478	AKAP8L	..(((((((((((((.((((..&.)))).))))).)))))))).	700	742	0.923077	-20.6	1	8.79505e-05	0.426	3.9699	3.19786	-5.19005	17	21	8	CDS		0	0
hsa-miR-21-5p	NM_001291485	CEACAM7	..((((((((((((((((((((&))))))))).......................).))))))).))).	859	905	0.846154	-18.3	1	0.00334533	0.515	0.108044	-0.027989	-4.957	20	46	9	CDS		0	0
hsa-miR-21-5p	NM_001291501	SMC1B	...((((((((((((.......&))))))))).))).	2999	3013	0.846154	-15.3	1	0.00789593	0.559	2.07887	2.67646	-6.74759	12	14	9	CDS		0	0
hsa-miR-21-5p	NM_001291540	CT45A9	(((((((((((..(((.((((.&)))))))..)))))).))))).	1121	1143	0.846154	-18.2	1	0.000316435	0.5	0	0	-8.57351	18	22	7	3UTR		0	0
hsa-miR-21-5p	NM_001291604	ZNF2	..((((.(((.(((((((....&))))))).)))..)))).	766	784	0.846154	-17.6	1	0.000197894	0.574	-1.32625	1.02501	-9.32546	14	18	7	CDS		0	0
hsa-miR-21-5p	NM_001291605	ZNF2	..((((.(((.(((((((....&))))))).)))..)))).	991	1009	0.846154	-17.6	1	0.000197894	0.574	-1.32625	1.02501	-9.32546	14	18	7	CDS		0	0
hsa-miR-21-5p	NM_001291694	NR2C2	.((((((((((.(((((((((.&))))).)))).)))))))))).	2005	2027	0.961538	-24.5	1	7.75314e-05	0.515	5.31078	5.27002	-7.14013	19	22	10	CDS	MIRT030801	0	1
hsa-miR-21-5p	NM_001291712	ESR2	.((((((((((...((((..(.&.)..))))..)))))))))).	3547	3585	1	-18.7	1	0.000277661	0.529	-0.471445	-0.547861	-9.2861	15	21	10	3UTR		0	0
hsa-miR-21-5p	NM_001291721	CYFIP2	(((((((((.(((..(((((((&))))))).......)))...))))))))).	511	541	0.846154	-19	1	0.00236769	0.559	6.32308	6.03071	-6.77237	19	30	9	CDS		0	0
hsa-miR-21-5p	NM_001291722	CYFIP2	(((((((((.(((..(((((((&))))))).......)))...))))))))).	589	619	0.846154	-19	1	0.00236769	0.559	6.32308	6.03071	-6.77237	19	30	9	CDS		0	0
hsa-miR-21-5p	NM_001291723	ESR2	.((((((((((...((((..(.&)..))))..)))))))))).	2517	2537	1	-18.5	1	0.000277661	0.529	-0.395973	-0.341255	-9.2861	15	20	10	3UTR		0	0
hsa-miR-21-5p	NM_001291774	TNNT1	..((((((((..((..((((..&))))..))..)))))))).	624	643	0.923077	-16.9	1	0.00403806	0.368	3.34279	3.05486	-12.0971	14	19	8	CDS		0	0
hsa-miR-21-5p	NM_001291867	NHS	..((.((((((.(((((((((.&.))))))))))))))))).	4247	4276	0.923077	-20.8	1	0.00447794	0.574	1.17355	1.12377	-12.4228	17	19	17	CDS		1	0
hsa-miR-21-5p	NM_001291867	NHS	((((((.(((((((..((((((&)))))))))))))..)))))).	3994	4016	1	-19.7	1	0.0753471	0.647	2.91275	2.48202	-6.44976	19	22	13	CDS		1	0
hsa-miR-21-5p	NM_001291868	NHS	..((.((((((.(((((((((.&.))))))))))))))))).	3162	3191	0.923077	-20.8	1	0.00447794	0.574	1.17355	1.12377	-12.4228	17	19	17	CDS		1	0
hsa-miR-21-5p	NM_001291868	NHS	((((((.(((((((..((((((&)))))))))))))..)))))).	2909	2931	1	-19.7	1	0.0753471	0.647	2.91275	2.48202	-6.44976	19	22	13	CDS		1	0
hsa-miR-21-5p	NM_001291873	IGF2BP2	(((....(((((((((((((..&)))))))))))))...))).	316	336	0.923077	-18.5	0	0.00902433	0.515	-0.399036	-0.118688	-14.5333	16	20	13	CDS		0	0
hsa-miR-21-5p	NM_001291901	SYT1	((((((((((..(((((.((..&)).)))))..)))))).)))).	829	851	0.923077	-19.5	1	0.00228033	0.588	5.26666	5.39635	-10.1092	17	22	6	CDS		0	0
hsa-miR-21-5p	NM_001291901	SYT1	((((((((.(((((..((((((&)))))).)))))..)))))))).	1597	1620	0.846154	-18.6	1	0.000487798	0.397	6.56015	6.81813	-5.96246	19	23	8	CDS		0	0
hsa-miR-21-5p	NM_001291939	MTR	..(((((((((.((((......&.)))).))))))))).	2401	2420	0.846154	-16.6	1	0.000384472	0.485	4.60191	3.55526	-8.3038	13	16	9	CDS		0	0
hsa-miR-21-5p	NM_001291940	MTR	..(((((((((.((((......&.)))).))))))))).	2277	2296	0.846154	-16.6	1	0.00040492	0.485	4.60191	3.55526	-8.3038	13	16	9	CDS		0	0
hsa-miR-21-5p	NM_001291949	ADPRH	.(((((...((((((((((...&)))))))))).))))).	805	822	0.923077	-15.9	1	0.00103233	0.397	3.99435	2.59921	-8.70704	15	17	10	CDS		0	0
hsa-miR-21-5p	NM_001291964	AFDN	..((((((((..((..((((((&)))))))).)))))))).	2195	2213	0.846154	-15.8	1	0.0015538	0.544	7.58138	4.64092	-12.0971	16	18	8	CDS		0	0
hsa-miR-21-5p	NM_001291965	WASF3	..((((((((..(((..((((.&.)))))))..)))))))).	569	617	0.961538	-17.5	1	0.0103043	0.559	3.51602	4.99045	-11.3616	15	19	8	CDS		0	0
hsa-miR-21-5p	NM_001291978	NOP14	(((((((((((((((.((....&)))))))..)))))))))).	1562	1582	0.846154	-16.8	1	0.000668066	0.559	2.48538	2.44185	-4.17062	17	20	10	CDS		0	1
hsa-miR-21-5p	NM_001291978	NOP14	(((((((.(((((.((((((..&.))))))))))).))))))).	536	568	0.846154	-20.2	1	9.39367e-06	0.382	0.334857	-0.0005878	-7.10805	18	21	11	CDS		0	1
hsa-miR-21-5p	NM_001291979	NOP14	(((((((.(((((.((((((..&.))))))))))).))))))).	542	568	0.846154	-20.2	1	9.39367e-06	0.382	1.64979	0.446843	-7.10805	18	21	11	CDS		0	1
hsa-miR-21-5p	NM_001291979	NOP14	(((((((((((((((.((....&)))))))..)))))))))).	1562	1582	0.846154	-16.8	1	0.000668066	0.559	0.909247	0.471161	-4.17062	17	20	10	CDS		0	1
hsa-miR-21-5p	NM_001292003	KLHL8	((((...(((((((((.(((((&))))).)))))))))...)))).	2863	2886	0.923077	-18.6	1	0.0103365	0.588	0.17236	0.452853	-11.5013	18	23	9	3UTR		0	0
hsa-miR-21-5p	NM_001292004	HEXB	..((((.(((((((..(((((.&))))).))))))).)))).	722	741	0.846154	-17.9	1	0.00802539	0.5	2.96556	2.82338	-7.46919	16	19	7	5UTR		0	0
hsa-miR-21-5p	NM_001292006	KLHL8	((((...(((((((((.(((((&))))).)))))))))...)))).	2602	2625	0.846154	-18.6	1	0.0103365	0.588	-0.0763857	-0.29682	-11.5013	18	23	9	3UTR		0	0
hsa-miR-21-5p	NM_001292007	KLHL8	((((...(((((((((.(((((&))))).)))))))))...)))).	2281	2304	0.846154	-18.6	1	0.0103365	0.588	0.934379	0.332073	-11.5013	18	23	9	3UTR		0	0
hsa-miR-21-5p	NM_001292008	SSR1	.......((((.((((((((((&)))))))))).)))).	6422	6438	0.846154	-18.9	0	0.000880244	0.676	-0.346098	0.132598	-20.457	14	16	10	3UTR		0	0
hsa-miR-21-5p	NM_001292008	SSR1	..(((((((((((((((.((..&)).))))).....)))))))))).	711	735	0.923077	-18.8	1	0.000206025	0.559	-0.207472	-0.0394773	-4.957	17	24	10	CDS		0	0
hsa-miR-21-5p	NM_001292009	EYS	...(((.(((((((((((((((&)))))))))...))))))...))).	1782	1807	0.846154	-18.8	1	0.0119263	0.632	2.23842	2.75495	-8.05823	18	25	9	CDS		0	0
hsa-miR-21-5p	NM_001292017	ENOPH1	...((((..(((((((((((..&)))))))))))..)))).	373	391	0.923077	-17.3	1	0.001037	0.456	3.88338	4.26489	-9.88456	15	18	11	5UTR		0	0
hsa-miR-21-5p	NM_001292018	CYTH1	..(((((((....((((((((.&))))))))..))))))).	1124	1142	0.846154	-15.3	1	0.040354	0.5	0.981752	0.081472	-13.6602	15	18	8	CDS		0	0
hsa-miR-21-5p	NM_001292025	CUEDC1	((((((....((((((((((..&)))))))))).....)))))).	1743	1765	0.846154	-20.8	1	7.05891e-06	0.426	0.679677	0.205917	-10.0938	16	22	10	CDS		0	0
hsa-miR-21-5p	NM_001292033	CFAP97	(((((((((....(((((((..&)))))))...))))))))).	2247	2267	0.923077	-17.7	1	0.00227022	0.75	1.04271	1.6901	-12.6408	16	20	9	3UTR		0	0
hsa-miR-21-5p	NM_001292033	CFAP97	..(((.((((((.(((((((..&))))))).)))))).))).	1319	1338	0.846154	-17.1	1	0.0180785	0.603	4.21591	1.97378	-8.14709	16	19	7	CDS		0	0
hsa-miR-21-5p	NM_001292049	STAC	..((((((((((((((((((((&)))))))))))))))).............)))).	2457	2491	0.846154	-21.7	1	0.0324351	0.75	1.44462	1.42999	-4.957	20	34	16	3UTR		0	0
hsa-miR-21-5p	NM_001293	CLNS1A	..(((((.((((((((......&.))))))))))))).	629	672	0.923077	-19.3	1	2.21256e-06	0.529	0.206185	0.198861	-7.27064	13	15	13	CDS		0	0
hsa-miR-21-5p	NM_001293	CLNS1A	(((((((.((((.((((((...&))))))))))))))))).	1099	1117	0.846154	-16.8	1	0.000516931	0.588	0.486124	0.124987	-7.54034	17	18	17	3UTR		0	0
hsa-miR-21-5p	NM_001293089	CDC27	..((((((((((((..(((((.&)))))...)))))))))))).	1492	1513	1	-23.1	1	1.44867e-05	0.603	0.648548	1.0083	-5.9255	17	21	12	CDS		0	0
hsa-miR-21-5p	NM_001293163	NRF1	.(((...((((((((((.((((&)))).))))))).)))...))).	2508	2531	0.826923	-18.1	1	0.003324	0.618	1.40808	0.890762	-11.357	17	23	7	3UTR		0	0
hsa-miR-21-5p	NM_001293298	CEMIP	..(((((((((.(((.((((..&)))).)))))))))))).	2062	2080	1	-17.7	1	7.92396e-05	0.397	3.35079	3.75221	-8.53685	16	18	12	CDS		0	0
hsa-miR-21-5p	NM_001293304	CEMIP	..(((((((((.(((.((((..&)))).)))))))))))).	2002	2020	1	-17.7	1	7.92396e-05	0.397	3.35079	3.75221	-8.53685	16	18	12	CDS		0	0
hsa-miR-21-5p	NM_001293306	SCN10A	((((....(((.((((((((((&)))))))))).)))..)))).	4819	4840	0.871795	-20.7	1	0.000486856	0.515	4.1108	4.80066	-17.1617	17	21	10	CDS		0	0
hsa-miR-21-5p	NM_001293626	MGAM2	...((((((((.(((.(((((.&))))))))))).))))).	4529	4547	0.820513	-15.3	1	0.0614509	0.456	2.37053	3.80045	-10.0944	16	18	11	CDS		0	0
hsa-miR-21-5p	NM_001293640	WASHC4	..(((...((((((((((((((&))))))))))...............)))).))).	1596	1630	0.846154	-17	1	0.000954721	0.632	3.6603	5.38629	-10.7153	17	34	10	CDS		0	0
hsa-miR-21-5p	NM_001293695	SEPTIN9	((((((((((((((.((.....&)).))))))))....)))))).	2584	2606	0.846154	-17.6	1	0.00214627	0.441	-0.284882	-0.640178	-4.67302	16	22	8	3UTR		0	0
hsa-miR-21-5p	NM_001293696	SEPTIN9	((((((((((((((.((.....&)).))))))))....)))))).	1947	1969	0.846154	-17.6	1	0.00214627	0.441	-0.284882	-0.640178	-4.67302	16	22	8	3UTR		0	0
hsa-miR-21-5p	NM_001293697	SEPTIN9	((((((((((((((.((.....&)).))))))))....)))))).	1928	1950	0.846154	-17.6	1	0.00214627	0.441	-0.284882	-0.640178	-4.67302	16	22	8	3UTR		0	0
hsa-miR-21-5p	NM_001293698	SEPTIN9	((((((((((((((.((.....&)).))))))))....)))))).	2220	2242	0.846154	-17.6	1	0.00214627	0.441	-0.284882	-0.640178	-4.67302	16	22	8	3UTR		0	0
hsa-miR-21-5p	NM_001293725	TAF4B	..((((.((((((((...((((&.))))..)))))))).)))).	1591	1625	0.923077	-17.5	1	0.0742917	0.544	0.694963	0.540831	-6.73374	16	21	8	CDS		0	0
hsa-miR-21-5p	NM_001293735	LYRM7	((((((((((((((..((((..&.))))..)))).)))))))))).	3107	3153	0.846154	-20.4	1	9.18077e-05	0.471	0.117049	-0.280014	-4.90607	18	23	10	3UTR	MIRT030859	0	1
hsa-miR-21-5p	NM_001294145	SSB	....((((((((((.(.((((.&)))).).)))))))))).	1262	1280	1	-18.2	1	0.000347974	0.529	0.835998	3.12633	-10.282	15	18	10	CDS		0	0
hsa-miR-21-5p	NM_001294333	ATP6V0B	((((((..(((((((((((.((&)).))))))))))).........................)))))).	1016	1062	0.923077	-19.9	1	0.0023377	0.5	-0.268971	-0.126154	-7.7949	19	46	11	3UTR		0	0
hsa-miR-21-5p	NM_001294343	MTMR12	.((((((....((((((.(((.&))).))))))..)))))).	4161	4180	0.846154	-17.1	1	0.000921361	0.632	3.12927	2.74523	-11.2306	15	19	6	3UTR	MIRT030932	1	1
hsa-miR-21-5p	NM_001294344	MTMR12	.((((((....((((((.(((.&))).))))))..)))))).	3993	4012	0.846154	-17.1	1	0.000921361	0.632	3.12927	2.74523	-11.2306	15	19	6	3UTR	MIRT030932	1	1
hsa-miR-21-5p	NM_001294347	COL8A2	((((.(((((((.(((((.((.&)).)))))))))))).)))).	4008	4029	0.846154	-15.8	1	0.000917658	0.574	2.7479	3.09745	-9.34574	18	21	12	3UTR		0	0
hsa-miR-21-5p	NM_001297	CNGB1	(((((((.((..((((((((..&))))))))..)).))))))).	68	89	0.846154	-21.7	1	1.60197e-05	0.353	-0.580811	0.00542432	-12.4228	17	21	8	5UTR		0	0
hsa-miR-21-5p	NM_001297439	HGFAC	..(((((((((.(((((((((.&))))))).)).))))))))).	867	888	0.923077	-24.6	1	7.96279e-06	0.382	1.04796	0.409214	-8.3038	18	21	9	CDS		0	0
hsa-miR-21-5p	NM_001297439	HGFAC	(((((...(((((((((((((.&)))))))))...........))))....))))).	1779	1813	0.846154	-18.9	1	0.00248584	0.338	2.73205	2.37252	-9.69585	18	34	9	CDS		0	0
hsa-miR-21-5p	NM_001297550	APELA	.((((((((((.((((..((((&.))))..)))).)))))))))).	1874	1919	0.923077	-21.4	1	1.15472e-05	0.441	0.0844446	-0.00928044	-7.14013	18	23	10	3UTR		0	0
hsa-miR-21-5p	NM_001297592	SEL1L3	..((((.((((((((((((((.&))))))))))...........))))...)))).	148	181	0.846154	-19.5	1	8.00036e-05	0.574	0.479203	0.63422	-6.50069	18	33	10	CDS		0	0
hsa-miR-21-5p	NM_001297598	MIER3	..(((((((((((.(((.((((&)))).))))).))))))))).	3134	3155	0.846154	-17.7	1	0.000930313	0.647	3.55476	2.82608	-5.81384	18	21	9	3UTR		0	0
hsa-miR-21-5p	NM_001297623	ZNF461	..((((((((((..(..((((.&))))..)..)))))))))).	3653	3673	0.923077	-17.2	1	0.0143471	0.603	0.923771	0.800994	-7.33602	15	20	10	3UTR		0	0
hsa-miR-21-5p	NM_001297642	C1RL	((((((((..((((..((((..&))))..))))...)))))))).	2731	2753	0.846154	-15.9	1	7.87275e-05	0.412	1.20412	0.350102	-7.20497	16	22	8	3UTR		0	0
hsa-miR-21-5p	NM_001297645	CWC27	..((((.((((((((((((...&.)))))))))))).)))).	1760	1794	1	-20.6	1	0.0213208	0.647	-0.0270806	0.184156	-6.50069	16	19	12	3UTR		0	0
hsa-miR-21-5p	NM_001297651	MAST4	..((((.(((((((((((((((&.)))))).))))))))).)))).	2355	2390	0.884615	-18.8	1	0.00368226	0.603	6.58305	5.65665	-6.50069	19	23	9	CDS		0	1
hsa-miR-21-5p	NM_001297671	RGL1	...(((.(((.((((((((.((&)).)))))))).)))))).	2132	2151	1	-17.2	1	0.00251133	0.559	4.8281	4.00153	-10.883	16	19	8	CDS		0	0
hsa-miR-21-5p	NM_001297674	RPRD2	.(((((.(((((((((((((((&))))))))))....))))).))))).	268	294	1	-20.2	1	0.00197765	0.574	0.501967	0.498962	-5.33701	20	26	10	5UTR	MIRT505830	0	0
hsa-miR-21-5p	NM_001297674	RPRD2	.......(((((((((((((((&)))))))))))).))).	1912	1929	0.923077	-18.3	0	0.0664915	0.574	3.67972	4.05917	-17.1102	15	17	12	CDS	MIRT505830	0	0
hsa-miR-21-5p	NM_001297705	ADGRL2	..((((.(((((((((((((..&.)))))))....)))))))))).	3668	3699	0.884615	-19.1	1	0.00038514	0.618	4.17537	5.20448	-6.50069	17	23	10	CDS		0	0
hsa-miR-21-5p	NM_001297719	ARNTL	.(((((..(((((((.......&.)))))))..))))).	2310	2352	0.923077	-18.3	1	0.000142026	0.618	3.60025	3.03456	-7.8837	12	16	7	3UTR		0	0
hsa-miR-21-5p	NM_001297732	COX18	..(((((((((((.........&))))))))))).	5657	5669	0.923077	-17.3	1	4.41172e-05	0.471	0.664042	0.25739	-6.78234	11	12	11	3UTR		0	0
hsa-miR-21-5p	NM_001297735	SYNE4	..((.((((((((((.......&.)))))))))).)).	976	1014	0.923077	-16.3	1	0.00237485	0.556	0.39917	0.276609	-9.30909	12	15	10	CDS		0	0
hsa-miR-21-5p	NM_001297737	NSL1	..((((((((((((((.(((((&))))).))))))...)))))))).	2082	2106	0.846154	-19.4	1	0.000219947	0.485	0.0896957	0.108612	-4.957	19	24	8	3UTR		0	1
hsa-miR-21-5p	NM_001297754	GPATCH2	((((..((((((((.(((((..&.))))).))))))))...)))).	526	568	0.846154	-21.4	1	0.000462711	0.544	1.72548	1.32368	-10.693	17	23	8	CDS		0	0
hsa-miR-21-5p	NM_001297754	GPATCH2	.(((((((((((((..((((..&))))...)))))..)))))))).	858	881	0.923077	-17.3	1	0.000687438	0.588	0.862437	0.493292	-4.76182	17	23	8	CDS		0	0
hsa-miR-21-5p	NM_001297754	GPATCH2	(((((((((((..(((((((..&))).))))...))))))))))).	2900	2923	0.846154	-16.4	1	0.000257141	0.662	4.94818	3.68371	-8.57351	18	23	11	3UTR		0	0
hsa-miR-21-5p	NM_001297764	USH1C	.((((((((((.((((((..((&.))..)))))).)))))))))).	720	765	1	-24.5	1	1.05906e-05	0.441	2.23285	3.18168	-7.14013	18	23	10	CDS		0	0
hsa-miR-21-5p	NM_001297772	ADCY10	(((((.((((((.((((((((.&))))))))..............))))))..))))).	2676	2712	0.846154	-17.5	1	8.97575e-05	0.559	2.46508	1.67262	-7.12766	19	36	8	CDS		0	0
hsa-miR-21-5p	NM_001297772	ADCY10	..((((((((((..((((.(((&.))).))))..)))))))))).	960	988	0.846154	-18.2	1	0.00525976	0.515	1.58571	1.34746	-7.10297	17	22	10	CDS		0	0
hsa-miR-21-5p	NM_001297775	METTL15	.((((....((((((((((...&))))))))))......)))).	1889	1910	0.923077	-17.6	1	0.000904656	0.721	0.312962	0.665448	-10.608	14	21	10	3UTR		0	0
hsa-miR-21-5p	NM_001300	KLF6	((((((((((((((.((((...&)))).))))))).))))))).	3372	3393	1	-19.1	1	0.000288147	0.618	2.17891	3.28528	-4.67302	18	21	7	3UTR		1	1
hsa-miR-21-5p	NM_001300	KLF6	(((((((((((((.........&)))))))).))))).	1675	1690	1	-16.3	1	0.00215894	0.588	1.96131	2.4064	-5.76291	13	15	8	3UTR		1	1
hsa-miR-21-5p	NM_001300721	LARGE2	(((((..((((((((..((((.&))))))))))))))))).	2480	2498	0.923077	-16.4	1	1.97701e-08	0.456	0.787567	-0.0333987	-7.61527	17	18	17	3UTR		0	0
hsa-miR-21-5p	NM_001300722	LARGE2	(((((..((((((((..((((.&))))))))))))))))).	2387	2405	0.923077	-16.4	1	1.97701e-08	0.456	0.787567	-0.0333987	-7.61527	17	18	17	3UTR		0	0
hsa-miR-21-5p	NM_001300733	MRPL9	((((((((.((((((((((((.&)))))))).)))))))))))).	242	264	0.923077	-23.6	1	0.000400234	0.382	-0.485147	-0.246251	-4.99396	20	22	12	CDS		0	0
hsa-miR-21-5p	NM_001300733	MRPL9	(((((((((((((((..(((..&)))..))).)))))))))))).	933	955	0.923077	-18.4	1	0.00837756	0.559	3.34336	1.65253	-4.17062	18	22	12	3UTR		0	0
hsa-miR-21-5p	NM_001300735	RASGEF1B	...(((..((((((((((....&.))))))))))..))).	179	220	0.923077	-16.9	1	0.000780962	0.515	2.05109	0.842009	-10.3719	13	17	10	CDS		0	0
hsa-miR-21-5p	NM_001300736	RASGEF1B	...(((..((((((((((....&.))))))))))..))).	179	220	0.923077	-16.9	1	0.000780962	0.515	2.05109	0.842009	-10.3719	13	17	10	CDS		0	0
hsa-miR-21-5p	NM_001300737	NKAIN2	.(((((.((((((((((((...&.))))))))))))))))).	1408	1437	0.948718	-20.1	1	0.00974976	0.529	0.670886	0.571508	-5.33701	17	19	17	3UTR		0	0
hsa-miR-21-5p	NM_001300744	SEC31A	..(((((((((((.((.((...&)).))))))))))))).	1033	1050	0.846154	-16.3	1	0.00254181	0.574	2.87798	1.73766	-5.81384	15	17	13	CDS		0	0
hsa-miR-21-5p	NM_001300745	SEC31A	..(((((((((((.((.((...&)).))))))))))))).	1033	1050	0.846154	-16.3	1	0.00254181	0.574	2.87798	1.73766	-5.81384	15	17	13	CDS		0	0
hsa-miR-21-5p	NM_001300751	LMBR1L	..(((((.((((((((.(((((&))))).)))))).)).))))).	266	288	1	-21.1	1	6.36678e-05	0.397	1.57122	1.12242	-7.27064	18	22	6	5UTR		0	0
hsa-miR-21-5p	NM_001300752	TRIM36	..((((((...(((.((((((.&)))))).))).)))))).	2880	2898	0.923077	-17.3	1	0.00355247	0.618	5.7958	4.29405	-10.8161	15	18	6	3UTR		0	0
hsa-miR-21-5p	NM_001300757	ANGEL2	..((((((((.((((((.....&.)))))).)))))).)).	228	272	0.923077	-18	1	0.0208103	0.544	0.691146	0.234622	-7.78178	14	18	6	5UTR		0	0
hsa-miR-21-5p	NM_001300759	TRIM36	..((((((...(((.((((((.&)))))).))).)))))).	3096	3114	0.923077	-17.3	1	0.00355247	0.618	3.17613	3.70756	-10.8161	15	18	6	3UTR		0	0
hsa-miR-21-5p	NM_001300769	LYPLAL1	(((((((((.(.((((((((..&)))))))))))))..))))).	3	24	0.846154	-16.4	1	9.26166e-05	0.34	-0.617837	0.413381	-8.52688	18	21	13	5UTR		0	0
hsa-miR-21-5p	NM_001300770	LYPLAL1	(((((((((.(.((((((((..&)))))))))))))..))))).	3	24	0.846154	-16.4	1	9.26166e-05	0.34	-0.617837	0.413381	-8.52688	18	21	13	5UTR		0	0
hsa-miR-21-5p	NM_001300785	MTTP	..(((..(((((((..(.((((&)))).)..)))))))..))).	489	510	0.961538	-18	1	0.00137368	0.544	2.73635	2.33396	-9.37014	15	21	7	CDS		0	0
hsa-miR-21-5p	NM_001300788	FAM120C	(((((((((((.((........&)).))))))))))).	2928	2943	0.923077	-16.2	1	0.0196295	0.515	0.351397	0.750554	-8.25288	13	15	11	3UTR		0	0
hsa-miR-21-5p	NM_001300814	KRT78	.((((...((((.((((((((.&)))))))).)))))))).	1109	1127	0.846154	-18.5	1	0.00682464	0.471	-0.298638	0.069918	-10.8407	16	18	8	CDS		0	0
hsa-miR-21-5p	NM_001300823	PRDM5	...((((((((((((((.((((&)))).)))...))))))))))).	2420	2443	0.846154	-16.1	1	0.00340309	0.75	-0.313457	-0.237489	-6.51454	18	23	11	3UTR		0	0
hsa-miR-21-5p	NM_001300832	FRMD8	..((((.(((((((((((....&.))))))))))).)))).	812	858	0.923077	-22.6	1	6.90375e-05	0.441	2.89034	3.25419	-6.50069	15	18	11	CDS		0	0
hsa-miR-21-5p	NM_001300833	FRMD8	..((((.(((((((((((....&.))))))))))).)))).	878	924	0.923077	-22.6	1	6.90375e-05	0.441	2.89034	3.25419	-6.50069	15	18	11	CDS		0	0
hsa-miR-21-5p	NM_001300838	CIART	..((((.((((.((((((((..&.))))))))))))..)))).	725	760	1	-19.8	1	0.00149358	0.485	-0.0580797	1.83406	-9.84749	16	20	12	CDS		0	0
hsa-miR-21-5p	NM_001300839	CIART	..((((.((((.((((((((..&.))))))))))))..)))).	471	506	1	-19.8	1	0.00149358	0.485	-0.0580797	1.83406	-9.84749	16	20	12	CDS		0	0
hsa-miR-21-5p	NM_001300841	CIART	..((((.((((.((((((((..&.))))))))))))..)))).	676	711	1	-19.8	1	0.00149358	0.485	-0.0580797	1.83406	-9.84749	16	20	12	CDS		0	0
hsa-miR-21-5p	NM_001300842	SLC10A7	..(((((((((((((((.(((.&.)))..))))))).)))))))).	1578	1620	0.923077	-19.7	1	0.00126678	0.588	0.481732	0.549743	-4.957	18	23	8	3UTR		1	0
hsa-miR-21-5p	NM_001300842	SLC10A7	..((((.((((((((((((...&.))).))))))))))))).	2140	2185	0.846154	-17.7	1	0.0215834	0.691	0.820411	0.927383	-6.50069	16	19	13	3UTR		1	0
hsa-miR-21-5p	NM_001300845	SLC35F3	..((((..(((((((.......&.)))))))..)))).	650	672	0.846154	-17.9	1	3.4962e-05	0.5	3.11484	4.62098	-9.04737	11	15	7	CDS		0	0
hsa-miR-21-5p	NM_001300851	RC3H1	.(((((...(((((((.((((.&)))).)))))))))))).	4939	4957	0.846154	-18.6	1	0.0078648	0.603	0.483286	0.000859633	-8.70704	16	18	12	3UTR		0	0
hsa-miR-21-5p	NM_001300851	RC3H1	..(((..(((((((((((....&.))))))))))).....))).	161	190	0.897436	-17.2	1	1.23271e-05	0.559	4.12838	2.34998	-8.40165	14	21	11	CDS		0	0
hsa-miR-21-5p	NM_001300860	DDX46	..(((((((((((((((((...&.))))))))).)))))))).	5452	5503	0.923077	-20.7	1	6.37797e-05	0.721	0.733825	0.716348	-4.957	17	20	9	3UTR	MIRT030807	0	0
hsa-miR-21-5p	NM_001300866	FILIP1	(((((.......((((((((((&))))))))))))))).	5306	5322	0.846154	-16.2	1	0.00835604	0.618	3.6566	4.38744	-18.1663	15	16	15	3UTR		0	0
hsa-miR-21-5p	NM_001300868	SLC29A2	...((((((((((((.......&.)))))))))))).	1095	1139	1	-19.6	1	0.00412296	0.471	3.62278	3.53587	-6.74759	12	14	12	CDS		0	0
hsa-miR-21-5p	NM_001300869	SLC29A2	(((((.(((((((((.......&.)))))))))..))))).	1060	1108	0.923077	-19.8	1	2.87299e-05	0.441	5.52431	3.97033	-6.07158	14	18	9	CDS		0	0
hsa-miR-21-5p	NM_001300885	ZNF562	..((((..((.((((((((((.&)))))))))).)).......)))).	695	720	0.846154	-19.1	1	0.00177573	0.618	0.147947	0.014648	-11.6391	16	25	10	CDS		0	0
hsa-miR-21-5p	NM_001300889	TRIM67	((((((....((((((((((((&.))))))))))))..)))))).	7479	7513	0.923077	-21.6	1	4.41528e-05	0.5	-0.813603	-0.190854	-10.0938	18	22	12	3UTR		0	0
hsa-miR-21-5p	NM_001300896	CABP4	..((((.(((((((.((((...&.)))).))))))).)))).	1597	1625	0.846154	-19	1	0.00066971	0.515	-0.200154	-0.050488	-7.23614	15	19	7	3UTR		0	0
hsa-miR-21-5p	NM_001300906	IBTK	((((((.(((((((((((((((&.))))))))))..)))))...)))))).	3555	3597	1	-21.8	1	2.91734e-05	0.559	3.81568	3.89424	-5.48126	21	28	10	CDS		0	0
hsa-miR-21-5p	NM_001300921	PKD2L2	(((((..(((((.((((((...&)))))).)))))))))).	1860	1878	0.923077	-15.3	1	0.0373558	0.618	0.804637	1.58679	-8.67135	16	18	10	CDS		0	0
hsa-miR-21-5p	NM_001300930	NAALAD2	..((((((((((((.(((((..&.)))))...)))))))))))).	3183	3220	0.910256	-19.6	1	0.0361018	0.691	0.248278	0.00971724	-5.69245	17	22	12	3UTR		0	0
hsa-miR-21-5p	NM_001300942	EMSY	.(((......(((((((((((.&)))))))))))...))).	1117	1135	0.923077	-18.1	1	0.000798898	0.544	4.58468	5.05389	-15.9695	14	18	11	CDS		0	0
hsa-miR-21-5p	NM_001300942	EMSY	..(((((.(((((((.((((..&)))))))))))..))))).	5199	5218	0.923077	-17.5	1	0.00784391	0.647	1.30387	1.27579	-7.50368	16	19	11	3UTR		0	0
hsa-miR-21-5p	NM_001300943	EMSY	.(((......(((((((((((.&)))))))))))...))).	1075	1093	0.923077	-18.1	1	0.000798898	0.544	4.58468	5.05389	-15.9695	14	18	11	CDS		0	0
hsa-miR-21-5p	NM_001300943	EMSY	..(((((.(((((((.((((..&)))))))))))..))))).	5157	5176	0.923077	-17.5	1	0.00784391	0.647	1.30387	1.27579	-7.50368	16	19	11	3UTR		0	0
hsa-miR-21-5p	NM_001300944	EMSY	.(((......(((((((((((.&)))))))))))...))).	1117	1135	0.923077	-18.1	1	0.000798898	0.544	4.58468	5.05389	-15.9695	14	18	11	CDS		0	0
hsa-miR-21-5p	NM_001300944	EMSY	..(((((.(((((((.((((..&)))))))))))..))))).	5157	5176	0.923077	-17.5	1	0.00784391	0.647	1.30387	1.27579	-7.50368	16	19	11	3UTR		0	0
hsa-miR-21-5p	NM_001300958	BSDC1	..(((((((((..(((((....&.)))))..))))))))).	367	397	0.846154	-18.9	1	8.23042e-05	0.456	-0.418752	0.125346	-9.59293	14	18	9	CDS		0	0
hsa-miR-21-5p	NM_001300959	ZMIZ2	(((((((((((...........&))))))))))).	2626	2638	1	-15.9	1	0.169356	0.382	4.10306	3.29408	-10.3988	11	12	11	CDS		0	0
hsa-miR-21-5p	NM_001300960	CDK19	..((((((((((((((((.(((&.)))))))..)))))).)))))).	2675	2709	0.846154	-18.2	1	0.000445144	0.588	0.0324368	0.383178	-4.957	19	24	7	3UTR	MIRT030820	0	0
hsa-miR-21-5p	NM_001300961	BRD8	.((((((((((.(((.((((.(&).)))).))).))).))))))).	421	444	0.846154	-17.7	1	0.00599338	0.588	5.23548	5.6696	-7.37318	18	23	7	CDS		0	0
hsa-miR-21-5p	NM_001300963	CDK19	..((((((((((((((((.(((&.)))))))..)))))).)))))).	2475	2509	0.846154	-18.2	1	0.000445144	0.588	-0.0985323	0.275448	-4.957	19	24	7	3UTR	MIRT030820	0	0
hsa-miR-21-5p	NM_001300976	ANKRD42	..((((....(((((((((((.&)))))))))))....)))).	1737	1757	0.846154	-18.3	1	0.000285277	0.544	4.27353	3.47901	-11.1132	15	20	11	3UTR		0	0
hsa-miR-21-5p	NM_001300977	ANKRD42	..((((....(((((((((((.&)))))))))))....)))).	2063	2083	0.846154	-18.3	1	0.000285277	0.544	4.27353	3.47901	-11.1132	15	20	11	3UTR		0	0
hsa-miR-21-5p	NM_001300981	PPIA	.((((((((((((((((.(...&.).)))))))))..))))))).	1352	1391	1	-19	1	0.00332562	0.559	0.265534	0.0014217	-3.79332	17	22	9	3UTR		0	0
hsa-miR-21-5p	NM_001300983	DLG2	(((((...((((((((((((..&)))))))..)))))...))))).	4716	4739	0.846154	-19.2	1	0.000258862	0.618	3.64691	4.24877	-9.69585	17	23	7	3UTR		0	0
hsa-miR-21-5p	NM_001300985	PTBP2	(((((((((....((((((((.&)))))))))))))).))).	4163	4182	0.923077	-16.9	1	0.145656	0.588	-0.0246036	-0.0867047	-12.6408	17	19	14	3UTR		0	0
hsa-miR-21-5p	NM_001300986	PTBP2	(((((((((....((((((((.&)))))))))))))).))).	4172	4191	0.923077	-16.9	1	0.145656	0.588	-0.0246036	-0.0867047	-12.6408	17	19	14	3UTR		0	0
hsa-miR-21-5p	NM_001300989	PTBP2	(((((((((....((((((((.&)))))))))))))).))).	4148	4167	0.923077	-16.9	1	0.145656	0.588	-0.0246036	-0.0867047	-12.6408	17	19	14	3UTR		0	0
hsa-miR-21-5p	NM_001301010	ALKBH8	((((((..((((((((((((..&))))))))...))))..)))))).	2041	2065	0.923077	-17.3	1	0.015659	0.559	5.43562	1.28817	-7.7949	18	24	8	CDS		0	0
hsa-miR-21-5p	NM_001301022	NUDT4	.((((...((((((((((((((&.)))))))))))))).)))).	934	983	0.948718	-20.9	1	0.000159332	0.676	0.0355269	0.482185	-9.55161	18	21	14	3UTR		0	0
hsa-miR-21-5p	NM_001301023	NUDT4	.((((...((((((((((((((&.)))))))))))))).)))).	931	980	0.948718	-20.9	1	0.000159332	0.676	0.0355269	0.482185	-9.55161	18	21	14	3UTR		0	0
hsa-miR-21-5p	NM_001301024	NUDT4	.((((...((((((((((((((&.)))))))))))))).)))).	834	883	0.948718	-20.9	1	0.000159332	0.676	0.0355269	0.482185	-9.55161	18	21	14	3UTR		0	0
hsa-miR-21-5p	NM_001301030	GRIK5	..((((((((((((..((((((&)))))).)))))))))))).	1903	1923	0.923077	-23.6	1	9.83056e-08	0.397	4.2743	4.01527	-5.9255	18	20	12	CDS		0	0
hsa-miR-21-5p	NM_001301031	SLC24A1	((((((.((((((((..((((.&))))..)))))))))))))).	1207	1228	0.846154	-19.9	1	2.37412e-10	0.426	-0.0374172	0.203953	-5.71431	18	21	14	CDS		0	0
hsa-miR-21-5p	NM_001301032	SLC24A1	((((((.((((((((..((((.&.))))..)))))))))))))).	1201	1228	0.923077	-20.3	1	2.37412e-10	0.426	0.640111	0.167253	-5.71431	18	22	14	CDS		0	0
hsa-miR-21-5p	NM_001301033	SLC24A1	((((((.((((((((..((((.&.))))..)))))))))))))).	1754	1781	0.923077	-20.3	1	2.37412e-10	0.426	0.640111	0.167253	-5.71431	18	22	14	CDS		0	0
hsa-miR-21-5p	NM_001301035	ERF	...((((((..(((((((((..&))))))))))))))).	1400	1416	0.923077	-17.6	1	0.00281595	0.456	2.07327	0.894049	-10.5818	15	16	15	CDS		0	0
hsa-miR-21-5p	NM_001301038	BCLAF1	.(((((.(((((((........&))))))).))))).	1743	1757	0.846154	-16	1	0.00418933	0.544	-0.158983	-0.151579	-6.30551	12	14	7	CDS		0	0
hsa-miR-21-5p	NM_001301059	MEIS3	.((((((((..((((((.(((.&))).))))))...)))))))).	1521	1543	0.923077	-18.4	1	0.000954597	0.456	0.82787	0.9971	-7.86061	17	22	8	CDS		0	0
hsa-miR-21-5p	NM_001301063	NDST1	(((((((.((((((.(.(((..&))).).))))))...))))))).	5079	5102	0.846154	-17.7	1	0.00497183	0.426	0.37473	-0.228554	-6.98666	17	23	7	3UTR		0	0
hsa-miR-21-5p	NM_001301064	RRN3	((((((.(((((((.(((((..&.))))).))).)))).)))))).	1745	1780	0.846154	-21.1	1	0.000405526	0.559	0	0	-6.21671	18	23	6	CDS		0	0
hsa-miR-21-5p	NM_001301073	CNOT8	..((....(((((((((((((.&)))))))))..))))....)).	394	416	0.846154	-16.6	0	0.000859397	0.618	5.3974	5.32878	-14.8343	15	22	9	CDS		1	0
hsa-miR-21-5p	NM_001301074	CNOT8	..((....(((((((((((((.&)))))))))..))))....)).	394	416	0.846154	-16.6	0	0.000859397	0.618	5.3974	5.32878	-14.8343	15	22	9	CDS		1	0
hsa-miR-21-5p	NM_001301076	AP2S1	..(((...((((((.(.((((.&))))).))))))))).	724	740	0.846154	-14.9	1	1.91367e-05	0.338	6.49781	2.81165	-11.4507	14	16	9	3UTR		0	0
hsa-miR-21-5p	NM_001301077	CNOT8	..((....(((((((((((((.&)))))))))..))))....)).	205	227	0.846154	-16.6	0	0.000859397	0.618	5.3974	5.32878	-14.8343	15	22	9	5UTR		1	0
hsa-miR-21-5p	NM_001301078	AP2S1	(((((((((((((((((((...&)))).))))))))))...............))))).	138	174	0.846154	-16.9	1	0.0343584	0.485	0.415817	0.556659	-3.93757	19	36	10	CDS		0	0
hsa-miR-21-5p	NM_001301080	CNOT8	..((....(((((((((((((.&)))))))))..))))....)).	205	227	0.846154	-16.6	0	0.000859397	0.618	5.3974	5.32878	-14.8343	15	22	9	5UTR		1	0
hsa-miR-21-5p	NM_001301086	CNOT8	..((....(((((((((((((.&)))))))))..))))....)).	205	227	0.846154	-16.6	0	0.000859397	0.618	5.3974	5.32878	-14.8343	15	22	9	5UTR		1	0
hsa-miR-21-5p	NM_001301110	ADAMTSL3	(((((((((((((((..((((.&.)))).))))))))))))))).	3447	3485	1	-25	1	1.97576e-05	0.559	2.91982	2.3299	-4.17062	19	22	15	CDS		0	0
hsa-miR-21-5p	NM_001301132	BAHD1	(((((((((((.((.((.(...&).)).)).))))))))))).	480	500	0.846154	-18.5	1	6.21725e-05	0.294	1.39925	2.06157	-8.01983	16	20	11	CDS		1	1
hsa-miR-21-5p	NM_001301161	CDHR3	(((((.((((((((((((((((&.))))).....))))))))))).))))).	5632	5678	0.923077	-22.4	1	0.00023381	0.471	-0.216947	0.102547	-5.83853	21	29	11	3UTR		0	0
hsa-miR-21-5p	NM_001301206	BNC1	..(((((((..((((((.....&))))))...))))))).	1937	1954	0.923077	-16.5	1	0.000601627	0.441	3.5228	3.50083	-9.02428	13	17	7	CDS		0	0
hsa-miR-21-5p	NM_001301214	TPCN1	..((....((((((((((.((.&)).))))))))))...)).	795	814	0.846154	-17.7	0	0.000620311	0.5	4.03718	4.62741	-14.8343	14	19	10	CDS		0	0
hsa-miR-21-5p	NM_001301214	TPCN1	.((((((((((((((.((((..&.)))).)))))))))))))).	1224	1258	0.923077	-21.3	1	0.000123547	0.485	3.59566	4.68892	-4.02637	18	21	14	CDS		0	0
hsa-miR-21-5p	NM_001301237	CTPS1	.((((....((((((((((.((&)).)))))))))))))).	169	187	0.846154	-15.5	1	0.0224467	0.544	6.19025	5.55613	-10.608	16	18	14	CDS		0	0
hsa-miR-21-5p	NM_001301409	GANC	..(((((((((((((.(((...&.)))..))))))))))..))).	1208	1244	0.846154	-19.4	1	4.0093e-05	0.529	1.57066	1.65689	-5.19005	16	22	10	CDS		0	0
hsa-miR-21-5p	NM_001301687	GBX2	(((((.....(.((((((((((&)))))))))))))))).	1465	1482	0.94359	-17.1	1	0.00919092	0.412	3.29943	2.45137	-15.3416	16	17	16	3UTR		0	0
hsa-miR-21-5p	NM_001301690	CHGA	.(((((.((((.((((((((..&))))))))......))))..))))).	421	447	0.846154	-17.2	1	0.0125981	0.5	3.4055	3.11301	-8.68381	17	26	8	CDS		0	0
hsa-miR-21-5p	NM_001301716	CCR7	(((((((((((.((..((((..&)))).))))))))))))).	1657	1676	0.846154	-19.9	1	0.000578889	0.544	3.5518	4.09245	-8.25288	17	19	13	3UTR	MIRT440980	1	0
hsa-miR-21-5p	NM_001301746	TMEM98	..((.(((((.(.((((((((.&)))))))).).))))))).	664	683	0.846154	-17.1	1	4.44405e-05	0.441	4.51026	4.41104	-13.1899	16	19	8	CDS		0	0
hsa-miR-21-5p	NM_001301790	METTL6	((((((.(((((((........&))))))).)))))).	463	478	0.846154	-15.4	1	0.0191474	0.588	0.313143	0.040675	-6.44976	13	15	7	CDS		0	0
hsa-miR-21-5p	NM_001301834	C12orf57	((((((((((((((((((((((&)))))..)))))...........)))).)))))))).	86	123	0.923077	-16	1	0.000952022	0.559	0.787606	-0.0239554	-3.93757	22	37	8	5UTR		0	0
hsa-miR-21-5p	NM_001301836	C12orf57	((((((((((((((((((((((&)))))..)))))...........)))).)))))))).	155	192	0.846154	-16	1	0.00153985	0.559	0.691812	0.832083	-3.93757	22	37	8	5UTR		0	0
hsa-miR-21-5p	NM_001301860	LPIN3	(((((((((.(.((((.((((.&))))...))))).))))))))).	828	851	0.846154	-18.9	1	0.000993765	0.353	0.296463	2.61704	-8.52688	18	23	9	CDS		0	0
hsa-miR-21-5p	NM_001301875	CCL28	(((((..(((((((((((((..&)))))).)))))))..))))).	1912	1934	0.974359	-21.6	1	0.000565725	0.691	0.352856	0.142528	-7.38222	18	22	7	3UTR		0	0
hsa-miR-21-5p	NM_001302109	ZNF75A	(((((((((..((((((((((.&))))))))))..))))....))))).	2595	2621	0.923077	-20.4	1	0.00620417	0.588	0.0115362	0.446238	-8.00486	19	26	10	3UTR		0	0
hsa-miR-21-5p	NM_001302349	UMAD1	.........(((((((((((..&))))))))))).	1923	1935	0.846154	-16	0	0.0142766	0.691	0.820918	0.40536	-20.4803	11	12	11	3UTR		0	0
hsa-miR-21-5p	NM_001302378	RBSN	..(((((((.(.(((((((((.&)))))))))).).)))))).	1144	1164	0.846154	-19.7	1	0.00218772	0.382	-0.110826	0.206863	-9.54631	17	20	10	CDS		0	0
hsa-miR-21-5p	NM_001302551	HNRNPCL4	((((((.(((((((........&.))))))).)))))).	642	690	1	-16.8	1	0.0028473	0.5	0	0	-6.44976	13	16	7	CDS		0	0
hsa-miR-21-5p	NM_001302617	ACYP1	((((((((..((((((((((((&)))))))))))).)))))))).	671	693	0.807692	-19.9	1	0.0245417	0.794	0.470997	0.467421	-6.23647	20	22	12	3UTR		0	0
hsa-miR-21-5p	NM_001302622	ACHE	..((...((((((((((((...&))))))))))))....)).	1712	1731	0.923077	-17.2	1	0.000452102	0.25	5.79382	3.53104	-12.5207	14	19	12	CDS		0	0
hsa-miR-21-5p	NM_001302623	DHX8	..((((....((((((((((..&))))))))))...)))).	724	742	0.846154	-17.1	1	0.00553924	0.485	2.22723	2.87201	-11.1132	14	18	10	CDS		0	0
hsa-miR-21-5p	NM_001302653	COA8	..(((..((((((((((.((((&)))).)))))))))).......))).	1089	1115	0.846154	-20.3	1	0.00172338	0.574	0.295905	-0.123742	-8.40165	17	26	10	3UTR		0	0
hsa-miR-21-5p	NM_001302695	DEFB134	((((((((((.(..((((....&)))).).)))))))))).	827	845	0.807692	-16.6	1	2.62523e-06	0.515	0	0	-8.90832	15	18	10	3UTR		0	0
hsa-miR-21-5p	NM_001302746	FASLG	((((((((((..(.(((.(((.&))).))).)...................)))))))))).	710	749	0.846154	-15.3	1	0.0451849	0.426	2.45377	2.25961	-10.966	17	39	10	3UTR	MIRT006989	1	1
hsa-miR-21-5p	NM_001302946	TRNT1	..((((((....((((((((..&))))))))....)))))).	1191	1210	0.923077	-16.3	1	0.00107091	0.574	3.68288	3.44889	-13.4275	14	19	8	CDS		0	0
hsa-miR-21-5p	NM_001303037	MPP6	.((((.((((((((((((((..&.)))))))...))))))).)))).	2297	2323	0.923077	-19.3	1	0.0615045	0.676	0.479154	0.616251	-5.69428	18	24	7	3UTR		0	0
hsa-miR-21-5p	NM_001303059	TMED4	..(((((.((((((...(((((&.)))))))))))))))).	1455	1486	0.846154	-16.8	1	1.67573e-07	0.397	0.472411	0.291033	-8.23913	16	18	16	3UTR		0	0
hsa-miR-21-5p	NM_001303098	TMEM198	..(((((((((.((((.((...&.)))))).))))))))).	1247	1279	0.846154	-18.9	1	9.99346e-07	0.338	4.97864	3.88839	-8.3038	15	18	9	CDS		0	0
hsa-miR-21-5p	NM_001303107	PGAP4	((((((((((((((.((((((.&.)))))).))))))))).))))).	1248	1279	0.846154	-24.9	1	1.2221e-07	0.441	0.25852	0.149072	-4.67302	20	24	9	CDS		0	1
hsa-miR-21-5p	NM_001303140	PDZRN3	.(((((.((((...(((((((.&))))))).))))))))).	82	100	0.876923	-17.2	1	0.0069897	0.515	5.97538	1.98326	-10.8298	16	18	9	5UTR		0	0
hsa-miR-21-5p	NM_001303232	PRG4	..(((((((((.(((((((((.&.)))).)))...)).))))))))).	4112	4148	0.923077	-18.2	1	0.000273211	0.603	3.3277	1.27912	-8.3038	18	25	9	CDS		0	0
hsa-miR-21-5p	NM_001303247	WDR61	..((((.((((((((((.(((.&))).))))).))))).)))).	1012	1033	0.923077	-19.1	1	0.0114219	0.603	3.58329	5.12461	-6.50069	17	21	5	CDS		0	0
hsa-miR-21-5p	NM_001303247	WDR61	..((((.((((.((((((((..&)))))))))))))))).	377	394	0.846154	-17.3	1	3.06727e-06	0.397	4.99428	4.90587	-9.84749	16	17	16	CDS		0	0
hsa-miR-21-5p	NM_001303251	ZBED8	((((((((..((((..(((((.&)))))..))))...)))))))).	2306	2329	0.923077	-19.7	1	0.00337008	0.691	1.03138	1.05382	-7.20497	17	23	8	CDS		0	0
hsa-miR-21-5p	NM_001303256	MORC2	.(((((.((((((((.(((...&.))).))))))))...))))).	892	922	1	-19.6	1	0.00501685	0.603	0.044995	0.193453	-5.57006	16	22	8	CDS		0	0
hsa-miR-21-5p	NM_001303270	DNAH2	(((((((((((((((.((((((&))))))..)))))........)))))))))).	2099	2131	0.897436	-20.5	1	0.000207108	0.515	2.96487	2.60913	-4.17062	21	32	10	CDS		0	0
hsa-miR-21-5p	NM_001303411	RPRD1A	..(((((((((((((.(((((.&.))))))))))))))....)))).	3396	3442	0.923077	-18.4	1	0.0022957	0.662	5.24084	4.86065	-5.19005	18	24	14	3UTR		1	0
hsa-miR-21-5p	NM_001303420	COLGALT2	(((((((..(((((((.(((..&))).)))))))))))))).	2387	2406	0.846154	-17.7	1	0.00987093	0.603	0.944189	-0.186095	-7.3076	17	19	14	3UTR		0	0
hsa-miR-21-5p	NM_001303427	P3R3URF-PIK3R3	.(((((((((..((.((.....&)).))..))))))))).	2393	2410	1	-16.3	1	0.00236401	0.618	0.260228	0.564318	-10.7004	13	17	9	3UTR		0	0
hsa-miR-21-5p	NM_001303429	PIK3R3	((((((.(((((..((.((((.&)))))))))))..)))))).	1765	1785	0.846154	-16.5	1	3.30284e-07	0.485	0.151225	0.332943	-7.62723	17	20	11	CDS		0	0
hsa-miR-21-5p	NM_001303429	PIK3R3	.(((((((((..((.((.....&)).))..))))))))).	2738	2755	1	-16.3	1	0.00236401	0.618	1.62051	1.43216	-10.7004	13	17	9	3UTR		0	0
hsa-miR-21-5p	NM_001303457	TTI1	.(((.((((((((.((((((..&))))))))))))))))).	3581	3599	0.923077	-18.2	1	9.72768e-05	0.544	1.1446	3.614	-8.7692	17	18	17	3UTR		0	0
hsa-miR-21-5p	NM_001303525	TUBB6	..((((.((((((.(.(((((.&)))))))))))))))).	499	516	1	-16.1	1	2.32712e-05	0.426	3.975	2.20625	-7.59058	16	17	16	3UTR		0	0
hsa-miR-21-5p	NM_001303538	TMEM143	..((((((.((((.(((((((.&))))))).)))).)))))).	347	367	0.923077	-22.2	1	0.000167908	0.382	0.302409	0.197808	-6.87023	17	20	7	CDS		0	0
hsa-miR-21-5p	NM_001303620	DNASE1L1	((((((((..(((((.(((.((&)).))).)))))..)))))))).	1808	1831	0.923077	-18.2	1	0.0062761	0.544	3.29735	1.35435	-6.46952	18	23	8	3UTR		0	0
hsa-miR-21-5p	NM_001303624	RPL10	..((((((((.(((((......&))))).)))))))).	10	25	0.846154	-17.2	1	0.00206491	0.426	5.1198	0.345581	-7.78178	13	15	8	5UTR		0	0
hsa-miR-21-5p	NM_001303628	MLEC	.((((((((((((((.(((((.&.))))))))).........)))))))))).	5886	5931	0.923077	-20	1	0.00595772	0.456	0.453148	1.07441	-4.02637	19	30	10	3UTR		0	0
hsa-miR-21-5p	NM_001304	CPD	..((((((((...((((((((.&.)))))))))))))))).	4058	4085	0.923077	-18.9	1	8.59002e-05	0.529	3.65273	5.21886	-12.4177	16	18	16	CDS		0	0
hsa-miR-21-5p	NM_001304	CPD	..(((((.(((((((((.....&)))))))))))))).	6665	6680	1	-17.1	1	0.0178034	0.529	1.16886	1.48446	-7.27064	14	15	14	3UTR		0	0
hsa-miR-21-5p	NM_001304284	USP6	((((((((((.(((((((((..&))))))))).)))...........................))))))).	833	881	0.846154	-18.1	1	0.00561284	0.485	2.10499	1.38514	-6.76235	19	48	9	5UTR		0	0
hsa-miR-21-5p	NM_001304286	HNF1B	((((((.((((((...(((((.&)))))...)))))))))))).	47	68	0.846154	-18.6	1	0.000252309	0.368	0.585543	1.11462	-7.3066	17	21	12	5UTR		0	0
hsa-miR-21-5p	NM_001304331	PPFIA4	((((((.(((((((((((((..&.)))))))...))))))..)))))).	3597	3629	0.923077	-21.3	1	0.00046081	0.5	5.83285	5.26869	-5.48126	19	26	7	CDS	MIRT030881	0	0
hsa-miR-21-5p	NM_001304331	PPFIA4	.(((((((((((((........&.))))))))))))).	2250	2274	0.974359	-19.1	1	6.19085e-08	0.338	1.55425	3.41465	-4.76182	13	15	13	CDS	MIRT030881	0	0
hsa-miR-21-5p	NM_001304346	ERMN	..((((((((.((.(((((((.&.))))))))).)))))))).	1205	1233	1	-19.6	1	0.0003338	0.588	0.375063	1.07438	-8.63862	17	20	9	3UTR		0	0
hsa-miR-21-5p	NM_001304346	ERMN	.((.((((((((((((......&)))))))))))).)).	1141	1157	1	-18	1	0.0458631	0.721	0.519785	0.493683	-6.82535	14	16	12	3UTR		0	0
hsa-miR-21-5p	NM_001304364	ZBTB26	.((((((((...((((((((((&))))).)))))...)))))))).	2435	2458	0.846154	-15.2	1	0.00852133	0.588	0	0	-11.2074	18	23	8	3UTR		0	0
hsa-miR-21-5p	NM_001304370	CENPM	..(((((((((.(((.(((...&.))))))))))))))).	213	252	0.846154	-17.9	1	1.63108e-06	0.338	-0.848056	-0.202882	-8.53685	15	17	15	5UTR		0	0
hsa-miR-21-5p	NM_001304372	CENPM	..(((((((((.(((.(((...&.))))))))))))))).	213	252	0.846154	-17.9	1	1.63108e-06	0.338	-0.848056	-0.202882	-8.53685	15	17	15	5UTR		0	0
hsa-miR-21-5p	NM_001304373	CENPM	..(((((((((.(((.(((...&.))))))))))))))).	213	252	0.846154	-17.9	1	1.63108e-06	0.338	-0.848056	-0.202882	-8.53685	15	17	15	5UTR		0	0
hsa-miR-21-5p	NM_001304443	ALAS1	..(((((((((((((((.(((.&.)))..)))))))))))).))).	899	945	0.910256	-20.9	1	0.000108008	0.5	1.97259	5.50029	-4.957	18	23	12	CDS		0	0
hsa-miR-21-5p	NM_001304495	TRIM35	.(((((((((((((..(((((.&)))))..))))))))))))).	502	523	1	-23.8	1	0.000341932	0.412	-0.010796	-0.00324712	-4.76182	18	21	13	CDS		0	0
hsa-miR-21-5p	NM_001304529	CCDC25	.(((((.(((((((((.(((..&)))))))))))).))))).	1690	1709	0.923077	-19.1	1	0.00228706	0.544	-0.321321	0.228817	-5.33701	17	19	12	3UTR		0	0
hsa-miR-21-5p	NM_001304531	PRKAG2	((((((..(((((((((.....&)))))).))))))))).	7	24	0.846154	-15.3	1	0.0394301	0.396	0	0	-7.7949	15	17	9	5UTR		0	0
hsa-miR-21-5p	NM_001304532	CCDC25	.(((((.(((((((((.(((..&)))))))))))).))))).	1945	1964	1	-19.1	1	0.00228706	0.544	0.386274	0.0637671	-5.33701	17	19	12	3UTR		0	0
hsa-miR-21-5p	NM_001304532	CCDC25	..((.(((((((((((((((..&))))).))))))))))....)).	1774	1797	0.923077	-17.4	1	0.0569521	0.721	0.49279	0.417789	-9.07604	17	23	10	3UTR		0	0
hsa-miR-21-5p	NM_001304533	NKAIN3	...(((((((((((((((((((&))))))))))))))))))).	9674	9694	0.923077	-22.3	1	0.00172146	0.706	-0.111283	0.0733352	-6.51454	19	20	19	3UTR		0	0
hsa-miR-21-5p	NM_001304533	NKAIN3	..((((.(((((((((((((((&))))))))))).)).)).)))).	7620	7643	0.923077	-19.3	1	0.000185122	0.662	0.111444	0.193957	-6.50069	19	23	11	3UTR		0	0
hsa-miR-21-5p	NM_001304536	EPHA4	..(((((((((.((((......&.))))))))))))).	2433	2451	0.923077	-18	1	6.04604e-05	0.515	1.40425	1.55084	-8.3038	13	15	13	CDS	MIRT030703	1	1
hsa-miR-21-5p	NM_001304548	CFAP47	..((((....(((((((((((.&)))))))))))....)))).	8772	8792	0.923077	-19.3	1	0.00037375	0.529	0.754622	0.722579	-11.1132	15	20	11	CDS		0	0
hsa-miR-21-5p	NM_001304743	SLK	.((((((((((((...(((((.&)))))...))))))...)))))).	2037	2061	0.923077	-17.4	1	0.083145	0.735	1.03427	1.07718	-5.61866	17	24	6	CDS	MIRT031072	0	0
hsa-miR-21-5p	NM_001304763	ZNF687	.(((...(((((((((((....&.)))))))))))..))).	3612	3640	0.846154	-20.3	1	7.27326e-06	0.382	2.89677	2.23827	-11.357	14	18	11	CDS		0	0
hsa-miR-21-5p	NM_001304782	CRTAM	(((((..(((.((((((.((((&)))).)))))).)))..))))).	936	959	1	-23.7	1	0.0233688	0.529	0.0291838	0.394528	-10.207	18	23	6	3UTR		0	1
hsa-miR-21-5p	NM_001304793	SAYSD1	.......((((((((((((((.&)))))))))))))).	3613	3628	1	-19.5	0	0.00188929	0.529	-0.0468873	0.0342432	-17.1102	14	15	14	5UTR		0	0
hsa-miR-21-5p	NM_001304797	CCDC134	.((((((.(((((((..(((((&.)))))...))))))))))))).	3533	3575	0.871795	-20.3	1	0.000152927	0.529	-0.0159411	0.156475	-6.34001	18	23	13	3UTR		0	0
hsa-miR-21-5p	NM_001304808	BRD1	...(((((((((((...(((..&.)))..))))))))))).	3717	3737	1	-17.3	1	0.00185171	0.574	3.54639	5.3757	-7.48304	14	18	11	CDS		0	0
hsa-miR-21-5p	NM_001304809	BRD1	...(((((((((((...(((..&.)))..))))))))))).	3118	3138	0.923077	-17.3	1	0.00185171	0.574	0	0	-7.48304	14	18	11	CDS		0	0
hsa-miR-21-5p	NM_001304839	RAB7B	(((((..(((((((((((((..&.)))))).))))))).))))).	1651	1685	0.820513	-19.5	1	0.000154028	0.441	0.123177	-0.422926	-7.38222	18	22	7	3UTR		0	0
hsa-miR-21-5p	NM_001304947	KRBA2	.(((((((((((((((((((((&))))))).))))).........))))))))).	1381	1413	0.846154	-17.7	1	0.0127551	0.574	0.0118771	0.0670246	-3.79332	21	32	9	CDS		0	0
hsa-miR-21-5p	NM_001304969	PKP4	..((((((((((((((((((((&))))))).)))).....))))))..))).	1759	1788	0.846154	-18.6	1	4.69492e-07	0.5	2.56143	4.19818	-4.957	20	29	7	CDS		0	0
hsa-miR-21-5p	NM_001304993	SDSL	..((((((((..(.(..((((.&))))..).)..)))))))).	905	925	0.846154	-17.4	1	0.00723054	0.353	5.18434	3.20726	-12.2185	14	20	8	CDS		0	0
hsa-miR-21-5p	NM_001305009	LNPK	((((.....(((((((((((..&.)))))))))))......)))).	2465	2490	0.846154	-16.9	1	0.0245539	0.706	0.0289784	0.0942737	-14.8713	15	23	11	3UTR	MIRT030673	0	0
hsa-miR-21-5p	NM_001305019	ZNF747	.((((((((((((((.(((...&.)))..)))))))))...))))).	1272	1313	0.923077	-18.3	1	0.00027344	0.382	0.0811187	0.142556	-4.02637	17	24	9	3UTR		0	0
hsa-miR-21-5p	NM_001305020	ZNF747	.((((((((((((((.(((...&.)))..)))))))))...))))).	1412	1453	0.923077	-18.3	1	0.00027344	0.382	-0.21996	0.049393	-4.02637	17	24	9	3UTR		0	0
hsa-miR-21-5p	NM_001305052	TMEM59	..((((((((((.((.......&)).)))))))))).	238	252	1	-16.6	1	0.00560954	0.559	0.776027	0.549866	-6.47918	12	14	10	5UTR		0	0
hsa-miR-21-5p	NM_001305066	TMEM59	..((((((((((.((.......&)).)))))))))).	331	345	1	-16.6	1	0.000380802	0.574	3.45564	5.20764	-6.47918	12	14	10	CDS		0	0
hsa-miR-21-5p	NM_001305457	MED20	..(((((((..(((((((....&)))))))))))))).	678	693	0.846154	-15.4	1	0.000884598	0.382	0.619262	0.188982	-9.02428	14	15	14	3UTR		0	0
hsa-miR-21-5p	NM_001305544	RNF43	..(((((((((.((..((((.(&).))))..))))))))))).	4053	4073	0.846154	-17.9	1	6.16081e-05	0.412	4.21836	2.46456	-9.2723	16	20	11	3UTR		0	0
hsa-miR-21-5p	NM_001305545	RNF43	..(((((((((.((..((((.(&).))))..))))))))))).	3183	3203	0.846154	-17.9	1	6.16081e-05	0.412	3.76815	1.57806	-9.2723	16	20	11	3UTR		0	0
hsa-miR-21-5p	NM_001305581	LRMDA	..(((((.((((((((.((...&)).)))))))).))))).	417	435	0.923077	-19.2	1	0.000105459	0.397	5.39549	4.5256	-7.27064	15	18	8	CDS		0	0
hsa-miR-21-5p	NM_001305581	LRMDA	..(((((((((((((((.(...&).))))))))))))..))).	2112	2132	0.923077	-18.1	1	0.00796753	0.588	-0.157887	-0.0815741	-4.957	16	20	12	3UTR		0	0
hsa-miR-21-5p	NM_001306076	CCDC18	((((((.(((((((........&))))))).)))))).	347	362	1	-17.6	1	0.00467081	0.544	1.45973	1.24342	-6.44976	13	15	7	CDS		0	0
hsa-miR-21-5p	NM_001306080	LMO7	..(((..(((.((((((((((.&)))))))))))))))).	3374	3391	0.923077	-17.1	1	0.00375938	0.529	3.06196	3.74284	-11.2264	16	17	16	CDS		0	0
hsa-miR-21-5p	NM_001306085	ATP9B	.((((...(((.(((((((.((&)).)))))))))).)))).	4195	4214	0.846154	-17	1	0.0479678	0.324	-0.089981	-0.248531	-12.8984	16	19	10	3UTR		0	0
hsa-miR-21-5p	NM_001306093	ZADH2	.(((((.((((.(((((((...&))))))).))))..))))).	593	613	0.923077	-18.8	1	0.00195606	0.5	-0.0441926	-0.345853	-8.68381	16	20	7	CDS	MIRT030901	1	0
hsa-miR-21-5p	NM_001306129	FN1	..(((((((..((((((.((.(&.).)).))))))..))))))).	1677	1726	0.846154	-20.1	1	0.0167782	0.485	2.33176	3.23629	-9.02428	16	22	7	CDS		0	0
hsa-miR-21-5p	NM_001306130	FN1	..(((((((..((((((.((.(&.).)).))))))..))))))).	1677	1726	0.923077	-20.1	1	0.0167782	0.485	5.06026	3.65313	-9.02428	16	22	7	CDS		0	0
hsa-miR-21-5p	NM_001306131	FN1	..(((((((..((((((.((.(&.).)).))))))..))))))).	1677	1726	0.846154	-20.1	1	0.0167782	0.485	2.33176	3.23629	-9.02428	16	22	7	CDS		0	0
hsa-miR-21-5p	NM_001306132	FN1	..(((((((..((((((.((.(&.).)).))))))..))))))).	1677	1726	0.846154	-20.1	1	0.0167782	0.485	2.33176	3.09518	-9.02428	16	22	7	CDS		0	0
hsa-miR-21-5p	NM_001306144	MTMR1	..(((((((((((((((((.((&.)).)))..)))))))))))))).	2115	2163	0.846154	-23.9	1	1.39649e-07	0.324	1.68364	1.59032	-4.957	19	24	14	CDS		0	0
hsa-miR-21-5p	NM_001306144	MTMR1	((((((((.(((((((((((((&))))))))..))))).)))))))).	1707	1732	0.846154	-20.4	1	0.0054631	0.647	5.09411	5.01688	-4.99396	21	25	8	CDS		0	0
hsa-miR-21-5p	NM_001306147	SEPTIN11	..(((((((((.(((.......&.))).))))))))).	2156	2177	0.846154	-16.8	1	0.00163408	0.632	0.0679991	-0.101467	-8.53685	12	15	9	3UTR		0	0
hsa-miR-21-5p	NM_001306177	ARHGEF6	((((((.((((((((((((((.&))))))))...................)))))))))))).	4577	4617	0.846154	-18.8	1	0.000933002	0.559	0.335486	1.68179	-5.48126	20	40	12	3UTR		0	0
hsa-miR-21-5p	NM_001306179	HNF1A	..(((((((((.((((((....&.))))))..))))))))).	1457	1482	0.846154	-20.8	1	2.12263e-05	0.382	2.04428	2.91199	-8.3038	15	19	9	CDS		0	0
hsa-miR-21-5p	NM_001306193	FRMD7	.(((((.(((..((((((((..&))))))))..))).))))).	1739	1759	0.846154	-17.7	1	0.00935194	0.559	0.053742	1.80601	-11.5086	16	20	8	CDS		0	0
hsa-miR-21-5p	NM_001306197	GPX8	((((.(((((((.((((((...&.)))))).))))))))))).	1401	1428	1	-20.7	1	0.00330146	0.603	0.0891278	0.0682924	-9.34574	17	20	11	3UTR		0	0
hsa-miR-21-5p	NM_001306198	GPX8	((((.(((((((.((((((...&.)))))).))))))))))).	1292	1319	1	-20.7	1	0.00330146	0.603	0.0891278	0.0682924	-9.34574	17	20	11	3UTR		0	0
hsa-miR-21-5p	NM_001306207	TCF4	..((((..((((((((.(.(((&))).).)))))))))))).	2074	2093	0.846154	-18.3	1	0.000408535	0.412	3.61568	2.50407	-8.81432	16	19	12	CDS		0	0
hsa-miR-21-5p	NM_001306208	TCF4	..((((..((((((((.(.(((&))).).)))))))))))).	1905	1924	0.846154	-18.3	1	0.000408535	0.412	3.8004	4.1742	-8.81432	16	19	12	CDS		0	0
hsa-miR-21-5p	NM_001306208	TCF4	(((((..(((((((..((((..&)))))))))))..))))).	2185	2204	0.846154	-17.1	1	0.0148717	0.603	2.51044	2.74747	-8.35072	16	19	11	3UTR		0	0
hsa-miR-21-5p	NM_001306210	TGFBR1	((((((.(((((((........&))))))).)))))).	4689	4704	1	-17.7	1	0.0002305	0.588	0.216734	0.391197	-6.44976	13	15	7	3UTR		0	0
hsa-miR-21-5p	NM_001307	CLDN7	((((((((((..((..((((..&.))))..))..)))))))))).	598	627	0.897436	-20.3	1	0.00099172	0.412	2.89298	2.13398	-11.0777	16	22	10	CDS		0	0
hsa-miR-21-5p	NM_001307922	RWDD4	..(((((((.....(((((((.&)))))))))))))).	590	605	0.846154	-16.5	1	0.106473	0.647	-0.0181429	0.0749675	-14.5171	14	15	14	CDS		0	0
hsa-miR-21-5p	NM_001307922	RWDD4	.......(((((((.(.((((.&)))).).))))))).	1970	1985	0.846154	-15.7	0	0.000770824	0.618	1.5575	2.8841	-17.8457	12	15	7	3UTR		0	0
hsa-miR-21-5p	NM_001307923	SERPINB13	((((((((((((((.(.(((((&.))))).).)))))))).........)))))).	144	183	0.846154	-18.9	1	0.00422769	0.618	0.271512	0.280207	-4.67302	20	33	8	CDS		0	0
hsa-miR-21-5p	NM_001307924	NAP1L1	..((((((((((..((.(((((&.))))).))..)))))))))).	462	489	0.846154	-20.2	1	0.020688	0.691	-0.56639	-0.199113	-7.10297	17	22	10	CDS		0	0
hsa-miR-21-5p	NM_001307924	NAP1L1	((((((.((((((((((.(((.&))).))))))...........))))..)))))).	1145	1179	0.820513	-18.1	1	0.0108923	0.676	5.61311	6.03744	-5.48126	19	34	6	CDS		0	0
hsa-miR-21-5p	NM_001307940	POF1B	..(((((((((((..((.((..&.)).))..))))))))))).	1001	1048	0.892308	-17.6	1	0.00538646	0.529	2.93973	2.11419	-6.54929	15	20	11	CDS		0	0
hsa-miR-21-5p	NM_001307943	TTC17	...(((((((((((((......&.))))))))))))).	1353	1377	0.923077	-17.7	1	7.49892e-05	0.618	4.24831	3.92432	-6.51454	13	15	13	CDS		0	0
hsa-miR-21-5p	NM_001307943	TTC17	.......(((((((((((((..&)))))))))).))).	446	461	1	-17.1	0	0.00639148	0.603	4.83361	4.43918	-17.1102	13	15	10	CDS		0	0
hsa-miR-21-5p	NM_001307951	LPXN	.((((((((.((((((((((((&)))))).....)))))).)))))))).	349	376	0.846154	-22.4	1	1.47278e-06	0.471	-0.461602	-0.1159	-5.03583	20	27	8	CDS		0	0
hsa-miR-21-5p	NM_001307952	HAPLN3	(((((((((((((((...((..&.))...)))))))))).))))).	717	756	0.923077	-19	1	1.167e-05	0.397	4.06441	2.36359	-4.17062	17	23	10	CDS		0	0
hsa-miR-21-5p	NM_001307960	TM2D3	...(((((((((((........&.))))))))))).	689	706	0.923077	-15.9	1	0.000273575	0.588	0.228161	-0.0626227	-7.48304	11	13	11	3UTR		0	0
hsa-miR-21-5p	NM_001307976	KANSL1L	(((((((((((((((((((...&.)))))))....))).))))))))).	1834	1866	0.923077	-18.8	1	0.00685339	0.559	0.591683	0.973164	-3.93757	19	26	9	CDS		0	0
hsa-miR-21-5p	NM_001307985	SLC22A11	((((.((((((((((((((((.&))))))))))...........................)))))))))).	840	888	0.846154	-20.6	1	1.56021e-05	0.456	0.902509	1.32309	-8.05661	20	48	10	CDS		0	0
hsa-miR-21-5p	NM_001307985	SLC22A11	.((((((((((...(((.(((.&))).))))))))))))).	511	529	0.846154	-16.1	1	9.75464e-08	0.412	1.75753	1.27653	-9.2861	16	18	13	CDS		0	0
hsa-miR-21-5p	NM_001307986	ST8SIA5	..((((.(((((.(((((((..&)))))))...))))).)))).	2451	2472	0.846154	-18.6	1	0.0210507	0.529	-0.87023	-0.173054	-7.78982	16	21	7	3UTR		0	0
hsa-miR-21-5p	NM_001307987	ST8SIA5	((((((..(((((((.(.(((.&))).).)))))))...)))))).	7809	7832	0.846154	-19.2	1	2.92901e-05	0.485	0.727633	-0.0402453	-8.02794	17	23	7	3UTR		0	0
hsa-miR-21-5p	NM_001307987	ST8SIA5	..((((.(((((.(((((((..&)))))))...))))).)))).	2250	2271	0.846154	-18.6	1	0.0210507	0.529	-0.233693	-0.123961	-7.78982	16	21	7	3UTR		0	0
hsa-miR-21-5p	NM_001307990	MAP4K2	(((((.(((((((((.(((...&.))).))))))))).))))).	7020	7052	1	-19.6	1	0.000577135	0.574	2.17396	1.43093	-6.07158	17	21	9	3UTR		0	0
hsa-miR-21-5p	NM_001307994	WDSUB1	..(((..((((.((((((((..&))))))))))))))).	833	849	1	-18.4	1	0.00273952	0.529	5.29611	2.5805	-11.7484	15	16	15	CDS		0	0
hsa-miR-21-5p	NM_001308013	LOXHD1	((((((((((....(((.(((.&.))).)))..)))))))))).	2744	2770	0.923077	-18.7	1	0.00563322	0.529	2.09751	4.35735	-12.2551	16	21	10	CDS		0	0
hsa-miR-21-5p	NM_001308013	LOXHD1	..((((.((((...(((((((.&))))))))))))))).	2411	2427	1	-15	1	0.000587489	0.471	5.2413	4.8868	-11.9935	15	16	15	CDS		0	0
hsa-miR-21-5p	NM_001308019	EXPH5	.(((((..(((((((.(.((((&)))).).))))))).))))).	673	694	0.923077	-18.5	1	0.00299889	0.529	0.43759	0.612018	-7.8837	17	21	7	CDS		0	0
hsa-miR-21-5p	NM_001308019	EXPH5	((((((((((((((..(((((.&.)))))..)))).......)))))))))).	9585	9635	0.923077	-18.2	1	0.000239219	0.632	0.878063	0.934526	-4.90607	19	30	10	3UTR		0	0
hsa-miR-21-5p	NM_001308023	TNS1	((((((..((.((((((((...&)))))))).))...)))))).	9849	9870	1	-18.8	1	0.000882075	0.456	1.04075	1.43505	-10.6197	16	21	8	3UTR		1	0
hsa-miR-21-5p	NM_001308026	TM2D3	...(((((((((((........&.))))))))))).	767	784	0.865385	-15.9	1	0.000273575	0.588	5.78764	2.45902	-7.48304	11	13	11	3UTR		0	0
hsa-miR-21-5p	NM_001308031	FER	.((((.((((((((...(((((&)))))...))))))))...)))).	105	129	0.846154	-19.6	1	0.000316393	0.559	-1.27019	0.114689	-6.66278	17	24	8	CDS		0	0
hsa-miR-21-5p	NM_001308031	FER	(((((((.(((((((.((((((&)))).)))))))))))))))).	1757	1779	0.846154	-19	1	0.000111386	0.485	-0.202604	0.272412	-6.48426	20	22	16	3UTR		0	0
hsa-miR-21-5p	NM_001308044	RBM23	((((((.((((((((..(((..&.)))..)))))))).)))))).	6102	6152	0.846154	-19.4	1	0.000130892	0.529	0.191741	0.0967787	-5.71431	17	22	8	3UTR		0	0
hsa-miR-21-5p	NM_001308056	STARD4	(((.(((.((((((((((((..&.)))))))))))))))))).	1287	1333	0.923077	-20.9	1	0.0122842	0.662	0.100401	0.120277	-9.28323	18	20	18	3UTR		0	0
hsa-miR-21-5p	NM_001308076	ATL2	(((((((((((((((((.(((.&))).))).))))...)))))))))).	2890	2916	0.923077	-18.3	1	0.000356882	0.603	6.01446	5.00013	-3.93757	20	26	10	3UTR		0	0
hsa-miR-21-5p	NM_001308116	PHC3	(((((...(((((((((.....&.))))))))).))))).	678	701	0.923077	-18.9	1	0.002188	0.515	1.75239	0.473335	-9.69585	14	17	9	CDS		0	0
hsa-miR-21-5p	NM_001308122	SLC22A5	.((((..(((.(((.(((((..&))))).))).))).....)))).	1712	1735	0.846154	-15	1	1.5995e-08	0.397	5.51054	3.70557	-10.7982	15	23	5	CDS		0	0
hsa-miR-21-5p	NM_001308133	FANCM	..((((((((((..(((((((.&))))))))))))))))).	3239	3257	0.923077	-18	1	0.0861703	0.662	0.221961	0.469333	-7.10297	17	18	17	CDS		0	1
hsa-miR-21-5p	NM_001308147	PLEKHG3	..(((..(((.(((((((((.(&).))))))))).)))....))).	2325	2348	0.923077	-19.4	1	1.69928e-05	0.412	-0.683661	0.0463663	-11.2264	16	23	9	CDS		0	0
hsa-miR-21-5p	NM_001308152	ARHGEF10	..((((((((.((.(.((((..&.)))).).)).)))))))).	2078	2117	0.846154	-17.9	1	0.000215563	0.426	0.311798	3.43206	-8.87166	15	20	8	CDS		0	0
hsa-miR-21-5p	NM_001308152	ARHGEF10	..((...((((((((((((((.&)))))))))..)))))...)).	3399	3421	0.846154	-17.2	1	3.75116e-05	0.368	4.72197	4.33275	-12.5207	16	22	9	CDS		0	0
hsa-miR-21-5p	NM_001308153	ARHGEF10	..((((((((.((.(.((((..&.)))).).)).)))))))).	2281	2320	0.846154	-17.9	1	0.000215563	0.426	0.311798	3.43206	-8.87166	15	20	8	CDS		0	0
hsa-miR-21-5p	NM_001308153	ARHGEF10	..((...((((((((((((((.&)))))))))..)))))...)).	3602	3624	0.846154	-17.2	1	3.75116e-05	0.368	4.72197	4.33275	-12.5207	16	22	9	CDS		0	0
hsa-miR-21-5p	NM_001308155	GOLIM4	..((((.((((.(((((((((.&)))))))))...)))).)))).	987	1009	0.923077	-19.6	1	0.000549619	0.559	0.243162	0.178554	-9.84749	17	22	9	CDS		0	0
hsa-miR-21-5p	NM_001308158	TGFA	(((((((((((...((((((((&)))))))).....))))))))))).	3143	3168	0.846154	-20.8	1	0.00328807	0.5	0.311949	0.104976	-9.43035	19	25	11	3UTR		0	0
hsa-miR-21-5p	NM_001308160	PCNX1	((((((....(((((((((((.&))))))))))).)))))).	11206	11225	1	-19.6	1	0.00390794	0.588	0.135401	0.208154	-10.0938	17	19	11	3UTR		0	0
hsa-miR-21-5p	NM_001308161	TMC5	....(((((((.((((((((..&)))))))).))))))).	2822	2839	1	-16.9	1	0.00403611	0.559	4.70112	3.38103	-12.8934	15	17	8	CDS		0	0
hsa-miR-21-5p	NM_001308164	GFM1	.......((((((((((((((.&))))))))).))))).	4147	4163	0.923077	-17.8	0	0.00130396	0.559	0	0	-17.1102	14	16	9	3UTR		0	0
hsa-miR-21-5p	NM_001308175	SH3PXD2B	((.(((((((.(((((......&.))))).))))))).)).	491	528	0.846154	-18.1	1	5.83266e-07	0.456	1.14312	2.23931	-8.31989	14	18	7	CDS		0	0
hsa-miR-21-5p	NM_001308176	CDH2	....(((((((((((((.((((&)))).))))).)))))))).	541	561	0.923077	-19.8	1	0.000406152	0.559	4.36148	4.53289	-9.54656	17	20	8	CDS		0	0
hsa-miR-21-5p	NM_001308189	CPEB4	((((((((((.(((..((((..&))))))).)))))))))).	5510	5529	0.846154	-17.2	1	0.00101399	0.603	4.70297	4.22555	-7.73085	17	19	10	3UTR		0	0
hsa-miR-21-5p	NM_001308191	CPEB4	((((((((((.(((..((((..&))))))).)))))))))).	5486	5505	0.846154	-17.2	1	0.00101399	0.603	4.70297	4.22555	-7.73085	17	19	10	3UTR		0	0
hsa-miR-21-5p	NM_001308192	CPEB4	((((((((((.(((..((((..&))))))).)))))))))).	3160	3179	0.846154	-17.2	1	0.00101399	0.603	4.70297	4.22555	-7.73085	17	19	10	3UTR		0	0
hsa-miR-21-5p	NM_001308193	CPEB4	((((((((((.(((..((((..&))))))).)))))))))).	3109	3128	0.846154	-17.2	1	0.00101399	0.603	4.70297	4.22555	-7.73085	17	19	10	3UTR		0	0
hsa-miR-21-5p	NM_001308201	SS18	....(((((((((((.(((((.&)))))))))).)))))).	874	892	0.923077	-14.9	1	0.0159499	0.485	0.767863	0.915983	-9.77961	16	18	10	CDS		0	0
hsa-miR-21-5p	NM_001308210	TSHZ1	(((((((.(((((.((((((((&)))))))).))).....)).))))))).	4529	4557	0.846154	-19.2	1	0.000326489	0.618	4.15658	3.64702	-7.10805	20	28	8	3UTR		0	0
hsa-miR-21-5p	NM_001308211	EARS2	..(((((((((.(((.((....&)).)))))))))))).	1109	1125	0.846154	-16.9	1	1.0632e-06	0.382	4.58895	2.97885	-8.53685	14	16	12	CDS		0	0
hsa-miR-21-5p	NM_001308217	KCNAB1	(((((((((((((((((.((..&.)).))).)))))))).............................)))))).	520	597	0.846154	-16.9	1	0.00436377	0.559	4.6674	4.56952	-3.93757	19	52	8	CDS		0	0
hsa-miR-21-5p	NM_001308222	KCNAB1	(((((((((((((((((.((..&.)).))).)))))))).............................)))))).	1273	1350	0.846154	-16.9	1	0.00436377	0.559	4.6674	4.56952	-3.93757	19	52	8	CDS		0	0
hsa-miR-21-5p	NM_001308225	ZNF521	.((((((((((.(((((((((.&)))))))))..))))...........................)))))).	2848	2897	0.846154	-18.3	1	0.0292088	0.559	3.8782	4.36954	-7.14013	19	49	9	CDS		0	0
hsa-miR-21-5p	NM_001308237	ZZZ3	..((((((((((((((..((((&.))))..))))))))....)))))).	2633	2667	0.923077	-17.6	1	0.00219073	0.662	2.33971	2.6865	-4.957	18	26	8	3UTR		0	0
hsa-miR-21-5p	NM_001308238	ANKRD29	(((((((((..((.((((((((&)))))))))).))))))))).	1681	1702	0.846154	-17	1	0.0210626	0.676	-0.0240768	0.172027	-8.8617	19	21	10	3UTR		0	0
hsa-miR-21-5p	NM_001308248	EVI5	(((((((((((((((((((.((&.)).))))))))))))))............))))).	1152	1199	0.923077	-22.6	1	0.000415174	0.588	-0.185573	0.437143	-3.93757	21	36	14	CDS		0	0
hsa-miR-21-5p	NM_001308256	ABHD3	..((((((((((((........&)))))))))))).	857	870	0.846154	-17	1	0.0190297	0.618	5.55132	4.57346	-5.9255	12	13	12	CDS		0	0
hsa-miR-21-5p	NM_001308256	ABHD3	((((..(((((((((.......&.))))))))))))).	353	370	0.846154	-15.7	1	2.78115e-05	0.412	1.14697	1.82644	-10.1906	13	15	13	CDS		0	0
hsa-miR-21-5p	NM_001308258	HPS3	..((((((((((((((((((..&))))))))....))))))))..)).	2056	2081	0.923077	-17.6	1	0.00159226	0.588	3.60419	2.42299	-4.957	18	25	8	CDS		0	0
hsa-miR-21-5p	NM_001308262	H1-8	.((((((((((((((.......&.)))).)))))))))).	391	416	0.923077	-18.6	1	9.6986e-05	0.368	0.00904609	0.0657769	-4.02637	14	17	10	CDS		0	0
hsa-miR-21-5p	NM_001308301	MYLK3	((((((.(((((((........&))))))))))))).	2437	2451	0.846154	-15.8	1	0.00022286	0.691	0.124319	0.0307302	-6.44976	13	14	13	3UTR		0	0
hsa-miR-21-5p	NM_001308312	AP4B1	(((((((((((..(((((.(((&)))))).))..))))))))))).	141	164	0.846154	-19.8	1	0.000149207	0.485	0.182546	0.0904658	-8.57351	19	23	11	CDS		0	0
hsa-miR-21-5p	NM_001308319	CHD9	...((((((((((((.......&.)))))))))))).	6104	6136	0.923077	-18.2	1	2.94341e-05	0.529	3.50884	4.71925	-6.74759	12	14	12	CDS		0	0
hsa-miR-21-5p	NM_001308320	PARP15	...(((.(((((((((......&))))))))).))).	2440	2454	0.923077	-15.1	1	0.00266218	0.559	0.0935856	0.127254	-8.05823	12	14	9	3UTR		0	0
hsa-miR-21-5p	NM_001308321	PARP15	...(((.(((((((((......&))))))))).))).	2193	2207	0.923077	-15.1	1	0.00266218	0.559	0.0935856	0.127254	-8.05823	12	14	9	3UTR		0	0
hsa-miR-21-5p	NM_001308330	STXBP5L	.((((((((...(((((((((.&)))))))))..)))))).)).	6851	6872	0.923077	-18.6	1	0.00160073	0.574	0.161718	0.229069	-11.2074	17	21	9	3UTR		0	0
hsa-miR-21-5p	NM_001308330	STXBP5L	((((((((((((..(((((((.&))))))).)))))))))))).	1105	1126	0.974359	-18.9	1	2.74155e-05	0.588	5.70846	5.00456	-6.08354	19	21	12	CDS		0	0
hsa-miR-21-5p	NM_001308334	RPGRIP1L	.(((((((((..(((((((...&.)))))))..))))))).)).	2993	3029	0.871795	-19.3	1	0.00394316	0.559	0.834118	2.76517	-9.9649	16	21	7	CDS		0	0
hsa-miR-21-5p	NM_001308339	DENND5B	((((((((((..(((((((((.&)))))))))..)).)))))))).	1575	1598	0.923077	-20.1	1	0.00669465	0.574	-0.500941	-0.00993713	-10.1092	19	23	9	CDS		0	0
hsa-miR-21-5p	NM_001308339	DENND5B	(((.((.(((..((((((((((&)))))))))).))).)).))).	3403	3425	0.892308	-17.3	1	0.00600944	0.515	0.15287	-0.127405	-14.6849	18	22	10	CDS		0	0
hsa-miR-21-5p	NM_001308339	DENND5B	..((((((((((..((((..((&))..)))).)))))))))).	5393	5413	0.846154	-17.2	1	0.00304787	0.618	3.24291	2.73258	-7.10297	16	20	10	3UTR		0	0
hsa-miR-21-5p	NM_001308347	CIAPIN1	..((((((((..(((.......&)))..)))))))).	1786	1800	0.923077	-15.5	1	0.0110557	0.5	2.0986	2.0615	-11.3616	11	14	8	3UTR		0	0
hsa-miR-21-5p	NM_001308350	SIDT1	..(((.(((((((((((((((.&))))))))))..))))).))).	281	303	1	-21.2	1	0.000301231	0.338	-0.104843	0.144528	-6.85796	18	22	10	5UTR		0	0
hsa-miR-21-5p	NM_001308358	CIAPIN1	..((((((((..(((.......&)))..)))))))).	1709	1723	0.846154	-15.5	1	0.0110557	0.5	2.0986	2.09254	-11.3616	11	14	8	3UTR		0	0
hsa-miR-21-5p	NM_001308390	DLGAP1	..(((((((.(.((((((.((.&)).)))))).).))))))).	529	549	0.846154	-18.4	1	0.00189608	0.412	1.39355	2.8672	-9.54631	16	20	7	CDS		0	1
hsa-miR-21-5p	NM_001308390	DLGAP1	(((((....(.((((((((...&)))))))).)..))))).	3579	3597	0.923077	-14.9	1	9.59015e-05	0.544	4.80524	5.26466	-13.577	14	18	8	3UTR		0	1
hsa-miR-21-5p	NM_001308401	METTL4	..((((..((((((((((((..&)))))))))))).......)))).	2585	2609	0.846154	-19.4	1	0.000183776	0.441	0.22154	0.487128	-8.81432	16	24	12	3UTR		0	0
hsa-miR-21-5p	NM_001308401	METTL4	((((((.(((((((........&))))))))))))).	2108	2122	0.846154	-15.8	1	0.0022256	0.632	2.31903	1.54044	-6.44976	13	14	13	3UTR		0	0
hsa-miR-21-5p	NM_001308424	ZNF473	.(((((((((..(((((((((.&)))))))))..).....)))))))).	2897	2923	0.923077	-20.6	1	2.61448e-05	0.5	-0.777939	-0.238873	-9.9649	18	26	9	3UTR		0	0
hsa-miR-21-5p	NM_001308424	ZNF473	..(((((((((.(((.(((...&)))))).))))))))).	1021	1038	0.846154	-18.3	1	0.00223965	0.5	-1.38669	-0.476332	-8.53685	15	17	9	CDS		0	0
hsa-miR-21-5p	NM_001308426	NME6	..((((.(((((..(((((((.&)))))))..))))))))).	1954	1973	0.923077	-20.9	1	2.17979e-05	0.647	0.0527616	-0.0403602	-8.64666	16	19	9	3UTR		0	0
hsa-miR-21-5p	NM_001308427	NME6	..((((.(((((..(((((((.&)))))))..))))))))).	2037	2056	0.846154	-20.9	1	2.17979e-05	0.647	0.0785839	0.167509	-8.64666	16	19	9	3UTR		0	0
hsa-miR-21-5p	NM_001308428	NME6	..((((.(((((..(((((((.&)))))))..))))))))).	2028	2047	0.846154	-20.9	1	2.17979e-05	0.647	0.136684	0.0601853	-8.64666	16	19	9	3UTR		0	0
hsa-miR-21-5p	NM_001308431	NME6	..((((.(((((..(((((((.&)))))))..))))))))).	1914	1933	0.923077	-20.9	1	2.17979e-05	0.647	-0.302294	0.104245	-8.64666	16	19	9	3UTR		0	0
hsa-miR-21-5p	NM_001308433	NME6	..((((.(((((..(((((((.&)))))))..))))))))).	1988	2007	0.923077	-20.9	1	2.17979e-05	0.647	-0.166728	0.104245	-8.64666	16	19	9	3UTR		0	0
hsa-miR-21-5p	NM_001308434	NME6	..((((.(((((..(((((((.&)))))))..))))))))).	1857	1876	0.846154	-20.9	1	2.17979e-05	0.647	0.207695	0.0183854	-8.64666	16	19	9	3UTR		0	0
hsa-miR-21-5p	NM_001308435	NME6	..((((.(((((..(((((((.&)))))))..))))))))).	1753	1772	0.846154	-20.9	1	2.17979e-05	0.647	0.0785836	0.153387	-8.64666	16	19	9	3UTR		0	0
hsa-miR-21-5p	NM_001309242	MYO15B	..(((((((((.(((..((((.&))))..)))))))))))).	3606	3625	0.923077	-21.3	1	1.39356e-05	0.338	1.58311	0.797753	-8.53685	16	19	12	CDS		0	0
hsa-miR-21-5p	NM_001310	CREBL2	..(((...((((.(((((((((&)))))))))...........))))....))).	3403	3435	0.846154	-15	1	0.0209508	0.676	0.632953	0.545274	-12.0044	16	32	9	3UTR		1	0
hsa-miR-21-5p	NM_001310121	ATXN2	((.((((((((((((((.....&)))).)))))))))).)).	3850	3869	0.846154	-16.8	1	0.00508789	0.676	2.58619	3.63039	-5.49511	16	19	10	3UTR		0	0
hsa-miR-21-5p	NM_001310123	ATXN2	((.((((((((((((((.....&.)))).)))))))))).)).	3606	3631	0.923077	-17.2	1	0.00508789	0.676	5.79076	4.049	-5.49511	16	20	10	3UTR		0	0
hsa-miR-21-5p	NM_001310154	ANKRD36C	(((((((((((((((((((((.&)))))))..))))))))...............)))))).	6512	6551	0.846154	-18.8	1	0.00108369	0.559	0.386513	0.0395761	-3.93757	21	39	8	CDS		0	0
hsa-miR-21-5p	NM_001310154	ANKRD36C	((((((.((((.(((..((((.&)))))))))))..)))))).	1865	1885	0.846154	-16.7	1	9.34976e-06	0.618	2.30024	1.25557	-9.06111	17	20	11	CDS		0	0
hsa-miR-21-5p	NM_001310154	ANKRD36C	((((((.((((.(((..((((.&)))))))))))..)))))).	1967	1987	0.846154	-16.7	1	9.83402e-06	0.603	1.75924	1.72233	-9.06111	17	20	11	CDS		0	0
hsa-miR-21-5p	NM_001310319	MFGE8	..((((.((((...(((((((.&))))))).)))).)))).	644	662	0.846154	-18.1	1	0.0137509	0.441	0.506447	-0.226658	-11.9935	15	18	7	CDS		0	0
hsa-miR-21-5p	NM_001311199	CLNS1A	..(((((.((((((((......&.))))))))))))).	629	672	0.923077	-19.3	1	2.21256e-06	0.529	2.82364	3.34279	-7.27064	13	15	13	CDS		0	0
hsa-miR-21-5p	NM_001311200	CLNS1A	..(((((.((((((((......&.))))))))))))).	527	570	0.923077	-19.3	1	2.21256e-06	0.529	0.572386	0.161114	-7.27064	13	15	13	CDS		0	0
hsa-miR-21-5p	NM_001311201	CLNS1A	(((((((.((((.((((((...&))))))))))))))))).	925	943	0.846154	-16.8	1	0.000516931	0.588	0.301961	-0.0287469	-7.54034	17	18	17	3UTR		0	0
hsa-miR-21-5p	NM_001311202	CLNS1A	..(((((.((((((((......&.))))))))))))).	419	462	0.923077	-19.3	1	2.21256e-06	0.529	0.600555	0.255763	-7.27064	13	15	13	CDS		0	0
hsa-miR-21-5p	NM_001311255	BLOC1S6	.((((((((((((.((((((((&))).))))).)))))))...))))).	3793	3819	1	-19.5	1	0.00636255	0.662	1.10026	0.726787	-4.65016	20	26	7	3UTR		0	0
hsa-miR-21-5p	NM_001312691	TRIT1	((((((.((((.(((((.....&))))).))))..)))))).	1886	1905	0.846154	-16.6	1	0.0076894	0.559	2.62491	4.60438	-8.82806	15	19	6	3UTR		0	0
hsa-miR-21-5p	NM_001312692	TRIT1	((((((.((((.(((((.....&))))).))))..)))))).	1718	1737	0.846154	-16.6	1	0.0076894	0.559	2.62491	3.76653	-8.82806	15	19	6	3UTR		0	0
hsa-miR-21-5p	NM_001313892	HMGB1	((((((((((((((..(((((.&))))).))))..)))))))))).	2621	2644	0.846154	-19.6	1	0.000878331	0.588	0.775994	1.82833	-4.90607	19	23	10	3UTR	MIRT732462	0	0
hsa-miR-21-5p	NM_001313915	EIF2AK3	.(((((((((.(((((......&)))))..))))))))).	1236	1253	0.846154	-15.2	1	0.0127417	0.691	2.97296	3.75607	-6.6181	14	17	9	CDS		0	0
hsa-miR-21-5p	NM_001313959	AFF1	((((((((((..((..(((((.&)))))..)).)))))))))).	559	580	0.846154	-19.4	1	0.000497611	0.544	3.50814	3.51089	-11.0777	17	21	10	CDS		0	0
hsa-miR-21-5p	NM_001313959	AFF1	....(((((((((((.((((((&)))))).))))))))))).	3976	3995	0.846154	-19.2	1	0.000669434	0.485	3.37048	2.85011	-9.77961	17	19	11	CDS		0	0
hsa-miR-21-5p	NM_001313959	AFF1	..((.((((((((((.(.((((&)))).))))))))))))).	1196	1215	0.846154	-16.9	1	0.00077873	0.441	0.772524	1.70258	-9.30909	17	19	13	CDS		0	0
hsa-miR-21-5p	NM_001314007	DIAPH1	.((((((.((((((((((((((&)))))))))).....)))))))))).	3081	3107	1	-21.2	1	0.00177966	0.544	4.10171	4.01657	-6.10696	20	26	10	CDS		0	0
hsa-miR-21-5p	NM_001314059	ZNF510	..(((((((((.(((((((...&)))))))))).)))))).	5002	5020	0.923077	-17	1	0.000271315	0.515	0.298161	0.980584	-8.3038	16	18	10	3UTR		0	0
hsa-miR-21-5p	NM_001315529	PCNT	..((...(((..(((((((((.&)))))))))..)))...)).	9019	9039	0.846154	-18.8	1	3.59447e-05	0.5	1.9873	1.51885	-18.6923	14	20	9	CDS		0	0
hsa-miR-21-5p	NM_001315533	PDE9A	.((((((((((...(((((((.&.)))))))....)))))))))).	1283	1317	0.948718	-19.9	1	0.000101829	0.515	4.31251	4.65971	-9.2861	17	23	10	CDS		0	0
hsa-miR-21-5p	NM_001315536	PDHB	(((((..((.(((((((.(((.&))).))))))))).))))).	169	189	1	-18.2	1	0.0132634	0.544	0.710898	0.292748	-8.62473	17	20	9	CDS		0	0
hsa-miR-21-5p	NM_001315536	PDHB	.((((((((...(((((((...&))))))).)))))))).	227	244	0.846154	-15.9	1	0.00311127	0.529	-0.22459	0.725679	-11.2074	15	17	8	CDS		0	0
hsa-miR-21-5p	NM_001316	CSE1L	...((((.((((((((.(((..&))).)))))))))))).	1085	1102	0.923077	-15.2	1	0.00137404	0.662	5.17069	5.82806	-8.82818	15	17	12	CDS		0	0
hsa-miR-21-5p	NM_001316	CSE1L	..(((((.((((((((((((..&.))))))))))))...))))).	3275	3305	0.846154	-17.5	1	0.000167443	0.647	0.373418	0.786266	-7.27064	17	22	12	3UTR		0	0
hsa-miR-21-5p	NM_001316314	PLCB3	((((((.((((((((((.(((.&))).))).))))))).)))))).	503	526	0.846154	-23.8	1	0.00285621	0.471	4.38865	3.26132	-5.48126	19	23	7	CDS		0	0
hsa-miR-21-5p	NM_001316331	ABHD14A-ACY1	((((((.(((((((((((((((&)))))))).)))..)))))))))).	836	861	1	-20.7	1	0.000912342	0.397	3.99941	2.99352	-5.48126	21	25	10	CDS		0	0
hsa-miR-21-5p	NM_001316348	RECK	((((.(((((((((........&.))))))))))))).	345	383	0.923077	-17	1	0.000456165	0.515	3.51768	4.31989	-9.02511	13	15	13	CDS	MIRT000969	1	1
hsa-miR-21-5p	NM_001316690	CHD7	..((((((((..(((..(((((&)))))....)))..)))))))).	425	448	0.923077	-18	1	0.0663972	0.441	5.37412	4.14891	-11.3616	16	23	8	CDS		1	0
hsa-miR-21-5p	NM_001316690	CHD7	((((((.(((..(((.(((((.&))))))))..))).)))))).	2950	2971	0.846154	-18.4	1	0.00443185	0.529	3.71714	3.11813	-11.8859	17	21	8	CDS		1	0
hsa-miR-21-5p	NM_001316692	GNG14	(((((.((((((((.(.((...&.)).).))))))))..))))).	184	232	0.846154	-17.6	1	2.99948e-05	0.397	-0.0190313	-0.0360641	-6.57398	16	22	8	CDS		0	0
hsa-miR-21-5p	NM_001316745	CCDC141	..((((..((((((((.(((((&))))).)))))))))))).	3835	3854	0.923077	-18	1	1.89611e-05	0.588	-0.0265337	0.253964	-8.81432	17	19	12	3UTR		0	0
hsa-miR-21-5p	NM_001316745	CCDC141	.(((((((((.((((((.....&)))))).)))..)))))).	75	94	0.846154	-17.3	1	3.05858e-05	0.544	0.0334886	0.112452	-6.6181	15	19	6	5UTR		0	0
hsa-miR-21-5p	NM_001316943	PARP16	(((((((((((...........&))))))))))).	709	721	0.923077	-15.3	1	2.42165e-05	0.471	-0.15359	0.632959	-10.3988	11	12	11	CDS		0	0
hsa-miR-21-5p	NM_001316951	GPALPP1	.((((((((((((((((.....&.))))))))))))).))).	1018	1063	0.846154	-19.3	1	0.000485853	0.676	4.44747	4.3362	-3.79332	16	19	13	CDS		0	0
hsa-miR-21-5p	NM_001316951	GPALPP1	..(((..(((((((((((.(((&))))))))))).)))..))).	1994	2015	0.807692	-17.6	1	0.0061175	0.706	0.129433	0.24947	-8.40165	17	21	11	3UTR		0	0
hsa-miR-21-5p	NM_001316957	AAMDC	(((((((.((((((((((((.(&.).))))))).....)))))))))))).	465	522	0.923077	-20.9	1	0.00205322	0.559	0.0378107	-0.0510595	-6.25121	20	28	12	CDS		0	0
hsa-miR-21-5p	NM_001316958	AAMDC	(((((((.((((((((((((.(&.).))))))).....)))))))))))).	531	577	1	-20.9	1	0.000600554	0.559	0.829771	-0.197237	-6.25121	20	28	12	CDS		0	0
hsa-miR-21-5p	NM_001316975	LZIC	..((((((((((((((((((((&)))))))).............)))))))....))))).	39	77	0.846154	-17.8	1	0.00814052	0.574	0.0466886	-0.0681749	-4.957	20	38	8	5UTR		0	0
hsa-miR-21-5p	NM_001317077	CHTOP	..((((((((..(((((.(((.&))).)))))....)))))))).	694	716	0.923077	-18.1	1	0.00136367	0.324	4.55724	3.29893	-11.1286	16	22	8	CDS		0	0
hsa-miR-21-5p	NM_001317091	NPY5R	((((((.((((.(((((.....&)))))))))...)))))).	812	831	0.923077	-16.6	1	2.77978e-05	0.559	0.355047	0.2704	-8.82806	15	19	9	5UTR		0	0
hsa-miR-21-5p	NM_001317113	ZNF331	...((((((((.((((((((((&))))))))))..........)))))))).	732	761	0.923077	-20	1	0.000345395	0.676	0.0378638	0.723021	-9.86134	18	29	10	CDS		0	0
hsa-miR-21-5p	NM_001317116	ZNF331	...((((((((.((((((((((&))))))))))..........)))))))).	639	668	0.923077	-20	1	0.000345395	0.676	0.0378638	0.723021	-9.86134	18	29	10	CDS		0	0
hsa-miR-21-5p	NM_001317119	ZNF331	...((((((((.((((((((((&))))))))))..........)))))))).	852	881	0.923077	-20	1	0.000345395	0.676	0.0378638	0.723021	-9.86134	18	29	10	CDS		0	0
hsa-miR-21-5p	NM_001317122	AGO1	..(((((.(((.((((((((..&))))))))..))).))))).	4917	4937	1	-18.7	1	0.000993894	0.603	1.05629	1.37342	-10.6174	16	20	8	3UTR		0	0
hsa-miR-21-5p	NM_001317122	AGO1	((.((((((((((((..(((((&))))))))))))))))).)).	8280	8301	0.923077	-18.7	1	0.000817364	0.618	0	0	-5.72816	19	21	17	3UTR		0	0
hsa-miR-21-5p	NM_001317123	AGO1	..(((((.(((.((((((((..&))))))))..))).))))).	4822	4842	0.923077	-18.7	1	0.000993894	0.603	0.542394	1.46403	-10.6174	16	20	8	3UTR		0	0
hsa-miR-21-5p	NM_001317123	AGO1	((.((((((((((((..(((((&))))))))))))))))).)).	8185	8206	0.923077	-18.7	1	0.000817364	0.618	0	0	-5.72816	19	21	17	3UTR		0	0
hsa-miR-21-5p	NM_001317135	PFKFB4	....((((((((((.((((...&.)))).)))))))))).	2539	2563	0.923077	-18.3	1	0.00254567	0.5	6.64919	3.78711	-10.282	14	17	10	3UTR		0	0
hsa-miR-21-5p	NM_001317137	PFKFB4	....((((((((((.((((...&.)))).)))))))))).	2455	2479	0.923077	-18.3	1	0.00254567	0.5	6.64919	3.78711	-10.282	14	17	10	3UTR		0	0
hsa-miR-21-5p	NM_001317156	PLAGL1	.(((((((.(((((..(((((.&))))).)))))..))))))).	169	190	0.923077	-17.7	1	0.00219996	0.559	0.632048	0.823397	-5.81821	17	21	7	5UTR		0	0
hsa-miR-21-5p	NM_001317158	PLAGL1	...((((.(((((((((((((.&)))))))))))))..)))).	1605	1625	1	-19.9	1	0.00622868	0.574	1.70567	1.50077	-8.82818	17	20	13	CDS		0	0
hsa-miR-21-5p	NM_001317158	PLAGL1	.(((((((.(((((..(((((.&))))).)))))..))))))).	169	190	0.923077	-17.7	1	0.00219996	0.559	0.632048	0.823397	-5.81821	17	21	7	5UTR		0	0
hsa-miR-21-5p	NM_001317160	PLAGL1	...((((.(((((((((((((.&)))))))))))))..)))).	1214	1234	1	-19.9	1	0.00622868	0.574	0.883551	1.86362	-8.82818	17	20	13	CDS		0	0
hsa-miR-21-5p	NM_001317160	PLAGL1	..((((....((((((((((..&))))))))))..)))).	2359	2376	0.846154	-16.8	1	0.000710173	0.676	3.39417	2.10104	-11.1132	14	17	10	3UTR		0	0
hsa-miR-21-5p	NM_001317162	PLAGL1	...((((.(((((((((((((.&)))))))))))))..)))).	1730	1750	1	-19.9	1	0.00622868	0.574	1.37073	0.773428	-8.82818	17	20	13	CDS		0	0
hsa-miR-21-5p	NM_001317182	METAP2	((((((.(((((((((......&)))).))))))))))).	1825	1842	1	-17	1	0.00112579	0.691	3.70035	3.03716	-5.48126	15	17	11	3UTR		0	0
hsa-miR-21-5p	NM_001317183	METAP2	((((((.(((((((((......&)))).))))))))))).	1825	1842	1	-17	1	0.00112579	0.691	3.70035	3.03716	-5.48126	15	17	11	3UTR		0	0
hsa-miR-21-5p	NM_001317195	CDH3	.(((.(((((..((((((((..&.))))))))..)))))))).	2794	2816	0.846154	-16.3	1	0.000120181	0.471	-0.547706	0.0654611	-14.0839	16	20	8	3UTR		0	0
hsa-miR-21-5p	NM_001317228	CDH12	.......(((((((((((((((&))))))))))...))))).	2470	2489	0.846154	-17.4	0	0.00172072	0.515	5.00505	4.29513	-17.1102	15	19	10	CDS		0	0
hsa-miR-21-5p	NM_001317382	HSPA4L	..((((..((((((((......&))))))))..)))).	8166	8181	0.923077	-17.9	1	0.00545992	0.735	0	0	-8.81432	12	15	8	3UTR		0	0
hsa-miR-21-5p	NM_001317382	HSPA4L	..((((.((((((((((((...&))))))))..)))).)))).	1533	1553	0.846154	-17.3	1	0.111769	0.559	4.16352	4.223	-6.50069	16	20	8	CDS		0	0
hsa-miR-21-5p	NM_001317399	KCTD10	.((((((((((.(((((((((.&))))))))))))))..))))).	3278	3300	0.833333	-19.9	1	5.41761e-05	0.588	6.08432	5.45952	-7.14013	19	22	14	3UTR		0	0
hsa-miR-21-5p	NM_001317399	KCTD10	.(((((((((.(((..(.((((&.)))).)...))).))))))))).	29	73	0.846154	-19.5	1	0.00312344	0.426	0.924482	0.602394	-7.5866	17	24	9	5UTR		0	0
hsa-miR-21-5p	NM_001317739	BET1	..((((.(((((((........&))))))).)))).	250	263	0.923077	-15.4	1	0.038948	0.647	0.973859	0.6174	-7.46919	11	13	7	CDS		0	0
hsa-miR-21-5p	NM_001317781	SNX25	..((((.(((((((((.(((((&)))))))))))).)).)))).	258	279	1	-19	1	0.00604661	0.632	1.8184	2.3542	-6.50069	18	21	12	5UTR		0	0
hsa-miR-21-5p	NM_001317816	SLC10A7	..(((((((((((((((.(((.&.)))..))))))).)))))))).	1428	1470	0.923077	-19.7	1	0.00126678	0.588	0.401192	0.53811	-4.957	18	23	8	3UTR		1	0
hsa-miR-21-5p	NM_001317816	SLC10A7	..((((.((((((((((((...&.))).))))))))))))).	1990	2035	0.846154	-17.7	1	0.0215834	0.691	1.74558	1.59228	-6.50069	16	19	13	3UTR		1	0
hsa-miR-21-5p	NM_001317843	VSTM2A	.((((((((((((((((((...&.)))))))))))))).......)))).	2267	2305	0.846154	-20.3	1	0.000207642	0.559	0.0884834	-0.0708052	-3.79332	18	27	14	3UTR		0	0
hsa-miR-21-5p	NM_001317849	PACRGL	.(((((((((..((((......&))))..))))))))).	5325	5341	0.923077	-16.7	1	0.00285457	0.618	-0.592833	-0.374753	-9.9649	13	16	9	3UTR		0	0
hsa-miR-21-5p	NM_001317851	HEMK1	..((((((((((((........&)))))))))))).	2311	2324	1	-19	1	0.00175388	0.426	-0.331758	-0.0316256	-5.9255	12	13	12	3UTR		0	0
hsa-miR-21-5p	NM_001317906	CDCA2	(((((..((((((((.((((((&))))))))))))))......))))).	1379	1405	0.923077	-19	1	0.015649	0.588	0.926076	0.430729	-7.61527	19	26	14	CDS		0	0
hsa-miR-21-5p	NM_001317911	PPM1L	.(((...(((((((((((((((&))))))))))......)))))...))).	639	667	0.846154	-16.8	1	4.74183e-05	0.559	5.60006	5.51092	-11.357	18	28	10	CDS	MIRT030870	0	0
hsa-miR-21-5p	NM_001317912	PPM1L	.(((...(((((((((((((((&))))))))))......)))))...))).	739	767	0.846154	-16.8	1	4.74183e-05	0.559	5.60006	5.51092	-11.357	18	28	10	CDS	MIRT030870	0	0
hsa-miR-21-5p	NM_001317935	UVSSA	(((((..((((...((((((((&))))))))))))..))))).	4043	4063	0.846154	-19.8	1	5.5005e-05	0.353	-0.246626	-0.0112875	-12.875	17	20	12	3UTR		0	0
hsa-miR-21-5p	NM_001317939	BNC2	..((((.((((((...((((((&))))))....)))))))))).	3025	3046	0.923077	-18.6	1	0.000331876	0.529	1.13339	0.678737	-8.32603	16	21	10	3UTR		1	1
hsa-miR-21-5p	NM_001317944	BSPRY	(((((((((((.(((.(((((.&.))))).)))))))))))))).	1359	1393	1	-21.9	1	0.000203577	0.706	-0.422945	0.0315806	-7.51743	19	22	14	3UTR		0	0
hsa-miR-21-5p	NM_001317944	BSPRY	...(((((((((((..(((((.&.)))))....))))))))))).	352	393	0.923077	-21	1	0.00831956	0.412	3.10183	3.00904	-7.48304	16	22	11	CDS		0	0
hsa-miR-21-5p	NM_001317962	PWP1	..((((((((((((...((((.&))))......)))))))))))).	2014	2037	0.846154	-18	1	0.02171	0.618	-0.0221175	-0.139556	-5.9255	16	23	12	3UTR		0	0
hsa-miR-21-5p	NM_001317990	ZBTB7A	(((((((((((...(((((((.&))))))))))).))))))).	168	188	0.923077	-18.6	1	0.000791946	0.324	2.17475	1.54705	-9.43035	18	20	11	CDS		0	0
hsa-miR-21-5p	NM_001318047	LAMB4	((((((..(((((..(((((((&))))))))))))..)))))).	2355	2376	0.846154	-19.3	1	0.000469919	0.441	0.396164	2.08577	-9.38719	18	21	12	CDS		0	0
hsa-miR-21-5p	NM_001318047	LAMB4	..((((.((((.((((((((((&)))))))))).))))......)))).	429	455	0.923077	-18.8	1	0.00465822	0.529	2.49109	1.50348	-9.84749	18	26	10	CDS		0	0
hsa-miR-21-5p	NM_001318048	LAMB4	..((((.((((.((((((((((&)))))))))).))))......)))).	426	452	0.846154	-18.8	1	0.00465822	0.529	0.592957	1.35909	-9.84749	18	26	10	CDS		0	0
hsa-miR-21-5p	NM_001318051	NDUFS4	..((((..(((((((((((((.&)))))).))))))))))).	278	297	0.923077	-18.2	1	0.00872905	0.603	5.33949	5.40257	-8.81432	17	19	11	CDS		0	0
hsa-miR-21-5p	NM_001318082	ZKSCAN5	...((((((((.((((((((((&))))))))))..........)))))))).	2540	2569	0.846154	-20	1	0.000634579	0.647	1.24817	1.48395	-9.86134	18	29	10	CDS		0	0
hsa-miR-21-5p	NM_001318093	AP3S1	(((((((.(((((.........&)))))))))))).	412	425	0.846154	-15.5	1	0.0147432	0.662	6.79907	6.21268	-8.07655	12	13	12	CDS		0	0
hsa-miR-21-5p	NM_001318120	SEC31A	..(((((((((((.((.((...&)).))))))))))))).	1372	1389	0.923077	-16.3	1	0.00254181	0.574	3.9976	3.3802	-5.81384	15	17	13	CDS		0	0
hsa-miR-21-5p	NM_001318136	ZNF3	..((((.((((((((((.....&.))))))))))..)))).	703	730	0.846154	-18.5	1	0.00089086	0.5	0.103055	0.232937	-6.50069	14	18	10	CDS		0	0
hsa-miR-21-5p	NM_001318191	FRMPD2	.(((((.(((((((((((.(((&.)))))))))))))).))))).	2430	2482	1	-24.9	1	0.00129278	0.515	-0.318581	0.369382	-5.33701	19	22	14	CDS		0	0
hsa-miR-21-5p	NM_001318236	LAMTOR4	.....(((((((((.(((((..&.))))).))))))))).	576	605	0.846154	-19	1	0.017083	0.556	1.49982	-0.0882712	-14.401	14	17	9	3UTR		0	0
hsa-miR-21-5p	NM_001318237	LAMTOR4	.....(((((((((.(((((..&.))))).))))))))).	478	507	0.846154	-19	1	0.017083	0.556	1.49982	-0.0882712	-14.401	14	17	9	3UTR		0	0
hsa-miR-21-5p	NM_001318240	NCOA6	..(((((((((.((((......&))))))))))))).	4427	4441	0.923077	-18.4	1	6.74484e-06	0.324	3.57723	3.88519	-8.3038	13	14	13	CDS		0	0
hsa-miR-21-5p	NM_030634	ZNF436	(((((((((..(((..(((((.&)))))....))).))))))))).	658	681	0.923077	-18.2	1	0.0014412	0.544	0.880588	0.64341	-8.97335	17	23	9	CDS		0	0
hsa-miR-21-5p	NM_030637	DDHD1	(((((...(((.(((((((...&)))))))))).))))).	9262	9279	0.923077	-17.2	1	0.000102514	0.529	1.16601	1.52378	-13.0427	15	17	10	3UTR		0	0
hsa-miR-21-5p	NM_030645	SH3BP5L	((((((.((((((((((((...&.))))))))))))........)))))).	1568	1617	0.923077	-21.3	1	0.000102311	0.279	2.26068	2.64511	-5.48126	18	28	12	CDS		0	0
hsa-miR-21-5p	NM_030647	KDM7A	.....(((((((((((.(((..&.))).))))))))))).	899	922	1	-18.7	1	0.000495255	0.559	1.86493	1.75353	-13.6656	14	17	11	CDS		1	1
hsa-miR-21-5p	NM_030653	DDX11	((((((..(((((((((((((.&))))))))).))))..)))))).	2638	2661	0.961538	-25.3	1	0.000251877	0.441	3.80013	4.42135	-7.7949	19	23	9	CDS		0	0
hsa-miR-21-5p	NM_030673	SEC13	..((((((((.((((((.....&.)))))))))))))).	942	981	0.846154	-17.3	1	3.80147e-06	0.485	4.40202	5.35589	-7.78178	14	16	14	CDS		0	0
hsa-miR-21-5p	NM_030751	ZEB1	...(((((((((.((((((((.&)))))))).))))))))).	4137	4156	1	-18.7	1	0.0199306	0.632	1.61048	2.46544	-7.80367	17	19	9	3UTR		0	0
hsa-miR-21-5p	NM_030751	ZEB1	..(((((..((((((..(((((&)))))..))))))))))).	1442	1461	0.953846	-18	1	0.0092342	0.603	4.01751	4.50495	-8.56007	16	19	11	CDS		0	0
hsa-miR-21-5p	NM_030753	WNT3	...(((((((((((........&.))))))))))).	1416	1435	0.846154	-15.9	1	9.22624e-05	0.559	0.365074	0.27053	-7.48304	11	13	11	3UTR		0	0
hsa-miR-21-5p	NM_030762	BHLHE41	((((((.((((((((.......&)))))))))))))).	699	714	0.846154	-16.1	1	5.31127e-06	0.426	1.42086	3.8597	-5.71431	14	15	14	CDS		0	0
hsa-miR-21-5p	NM_030765	B3GNT4	(((((((((...((.((.(((.&))).)).))..))))))))).	615	636	0.846154	-17.9	1	0.000702475	0.309	-0.40467	2.00444	-12.0871	16	21	9	CDS		0	0
hsa-miR-21-5p	NM_030768	ILKAP	..(((((((...((((((((..&)))))))).))))))).	970	987	0.923077	-18.2	1	0.000122058	0.426	4.05143	3.99049	-12.3711	15	17	8	CDS		0	0
hsa-miR-21-5p	NM_030768	ILKAP	((((((.(((((((((......&))))))))).)))))).	455	472	0.923077	-17.9	1	1.43478e-05	0.456	4.4927	5.02405	-5.48126	15	17	9	CDS		0	0
hsa-miR-21-5p	NM_030784	GPR63	((((..(((((.(((((((((.&)))))))).).)))))..)))).	5177	5200	0.846154	-18.1	1	0.00231179	0.515	4.23317	4.74689	-13.3044	18	23	8	3UTR		0	0
hsa-miR-21-5p	NM_030786	SYNC	((((((...((((((.((((..&))))))))))....)))))).	1534	1555	0.846154	-16.9	1	5.00558e-06	0.529	0.754347	0.464581	-9.08433	16	21	10	CDS		0	0
hsa-miR-21-5p	NM_030788	DCSTAMP	....((((((((((((......&)))))))))))).	804	817	0.846154	-15.1	1	0.0051616	0.574	2.48241	2.29842	-9.54656	12	13	12	CDS		0	0
hsa-miR-21-5p	NM_030795	STMN4	...((((((((((((((((((.&)))))...)))..)))))))))).	1770	1794	0.833333	-18.8	1	0.000300096	0.5	4.85345	5.32285	-6.51454	18	24	10	3UTR		0	0
hsa-miR-21-5p	NM_030809	CSRNP2	...(((((((..((((.((((.&.)))))))).))))))).	402	451	0.846154	-16.9	1	6.07818e-05	0.485	-0.467404	0.612755	-12.6861	15	18	8	CDS		0	0
hsa-miR-21-5p	NM_030811	MRPS26	..(((..((((((((.......&.)))))))).))).	950	968	0.846154	-16.3	1	0.00263578	0.574	0.31435	0.10997	-8.6347	11	14	8	3UTR		0	0
hsa-miR-21-5p	NM_030815	PDRG1	((((((((.((((....(((..&)))....)))).)))))))).	1756	1777	0.846154	-15.3	1	0.0027767	0.574	2.00999	2.03128	-6.8193	15	21	8	3UTR		0	0
hsa-miR-21-5p	NM_030816	ANKRD13C	......(((((((((((((...&.))))))))))))).	2801	2846	0.846154	-19.6	0	0.0441253	0.721	0.70441	0.771118	-15.5666	13	15	13	3UTR		0	0
hsa-miR-21-5p	NM_030820	COL21A1	(((((((((((((.((((((..&))))))))))))))..))))).	1257	1279	0.846154	-17.1	1	0.000154193	0.574	4.09023	3.07757	-4.79441	19	22	14	CDS		0	0
hsa-miR-21-5p	NM_030821	PLA2G12A	((((((((..((((..((((..&))))..))))...)))))))).	4653	4675	0.846154	-16.4	1	8.14536e-05	0.456	4.99341	4.85996	-7.20497	16	22	8	3UTR		0	0
hsa-miR-21-5p	NM_030882	APOL2	..((((.(((((((.(((((..&.))))).))))))))))).	650	691	1	-20.5	1	3.32301e-07	0.426	-1.28153	-0.61323	-7.23614	16	19	11	CDS		0	0
hsa-miR-21-5p	NM_030893	CD1E	..(((...((((((((((((..&.))))))))).)))...))).	1156	1196	0.846154	-19.1	1	0.000436758	0.588	-0.192367	-0.34614	-10.7153	15	21	9	CDS		0	0
hsa-miR-21-5p	NM_030907	CPLANE2	..(((((((((.(((.(((((.&)))))..)))))))))))).	1068	1088	0.846154	-17.7	1	0.000115449	0.235	1.16202	2.16983	-8.53685	17	20	12	CDS		0	0
hsa-miR-21-5p	NM_030913	SEMA6C	((((((((((((((((((((.(&).))))))))....))))))))).))).	1939	1967	0.846154	-19.5	1	0.00014468	0.426	2.02716	1.37713	-3.93757	21	28	9	CDS		0	0
hsa-miR-21-5p	NM_030915	LBH	..((((.((((((((.......&))))))))..)))).	2605	2620	0.846154	-16.9	1	0.000184281	0.456	1.34401	0.921838	-6.73374	12	15	8	3UTR		0	0
hsa-miR-21-5p	NM_030920	ANP32E	....(((((..((((((((((.&))))))))))..))))).	2149	2167	0.820513	-15.6	1	0.164781	0.588	3.66758	2.85952	-13.6138	15	18	10	3UTR		0	0
hsa-miR-21-5p	NM_030922	NIPA2	(((((..((((((((((((.((&)).))))))))))))....))))).	635	660	1	-19.5	1	0.000403207	0.603	3.75636	3.37156	-7.38222	19	25	12	CDS		0	0
hsa-miR-21-5p	NM_030922	NIPA2	(((((...(((((((((((((.&)))))))))))......))...))))).	1376	1404	0.923077	-19.1	1	0.0544127	0.662	5.25982	5.35733	-9.69585	18	28	11	CDS		0	0
hsa-miR-21-5p	NM_030922	NIPA2	..(((((((((((.((((....&))))))))).)))))).	1281	1298	0.846154	-17.9	1	0.00259815	0.515	4.71879	4.12621	-5.81384	15	17	9	CDS		0	0
hsa-miR-21-5p	NM_030925	CAB39L	..(((..((((((((((((((.&))))))).)))))))))).	1241	1260	0.923077	-19.5	1	0.0451959	0.559	-0.314588	-0.061309	-8.40165	17	19	10	CDS		0	0
hsa-miR-21-5p	NM_030925	CAB39L	((((((.(((((((((.((...&.)).)))))))))............................)))))).	1058	1135	0.846154	-16.8	1	0.000350031	0.544	0.42909	0.181348	-5.48126	17	48	9	CDS		0	0
hsa-miR-21-5p	NM_030927	TSPAN14	(((((.((((((.((((((((.&))))))))...)))))).))))).	144	168	1	-22.7	1	2.3244e-05	0.471	4.64755	4.33864	-7.12766	19	24	8	CDS		0	0
hsa-miR-21-5p	NM_030927	TSPAN14	...((((.(((((((.(((((.&)))))))))))).)))).	1414	1432	0.846154	-19	1	2.24692e-06	0.382	-0.0536088	-0.41643	-9.06122	16	18	12	3UTR		0	0
hsa-miR-21-5p	NM_030932	DIAPH3	..((((.(((((((((.(((..&.))).))))))))).)))).	1768	1805	0.846154	-20.4	1	0.00022956	0.574	3.96418	3.33269	-6.50069	16	20	9	CDS		0	0
hsa-miR-21-5p	NM_030932	DIAPH3	..((((((((((((...((((.&.))))....)))))..))))))).	523	554	0.846154	-19.1	1	0.0175244	0.632	4.15375	4.63039	-5.9255	16	24	7	CDS		0	0
hsa-miR-21-5p	NM_030938	VMP1	(((((((((.(((((.(((((.&))))).)))))))))))))).	2741	2762	0.923077	-24.2	1	9.72785e-06	0.544	7.20732	5.40404	-5.41313	19	21	14	3UTR		0	0
hsa-miR-21-5p	NM_030939	C6orf62	...(((((.(((((((((((((&)))))))))))))))))).	770	789	1	-21.6	1	0.00774662	0.529	1.26286	2.1137	-7.57093	18	19	18	CDS		0	0
hsa-miR-21-5p	NM_030939	C6orf62	(((((((((((((((((.((..&)).))))))))))))..))))).	78	101	1	-19.1	1	1.77441e-05	0.588	4.55539	2.70207	-3.93757	19	23	12	5UTR		0	0
hsa-miR-21-5p	NM_030946	OR14J1	..(((..(((((((((((..((&))..)))))))))))..))).	5429	5450	0.923077	-17.9	1	0.0013135	0.706	0.214938	0.0844931	-8.40165	16	21	11	3UTR		0	0
hsa-miR-21-5p	NM_030957	ADAMTS10	((((((.((((((((.......&.)))))))).)))))).	369	403	1	-20.3	1	9.73136e-05	0.412	-0.576773	0.000680406	-5.71431	14	17	8	CDS		0	0
hsa-miR-21-5p	NM_030962	SBF2	..((((.((.((((((..(((.&)))..)))))).)).)))).	4490	4510	0.865385	-18	1	0.000801777	0.485	4.60621	4.86801	-7.74319	15	20	6	CDS		0	0
hsa-miR-21-5p	NM_030962	SBF2	....((((((((.((((((((.&)))))))).)))))))).	6279	6297	0.923077	-17.9	1	0.00290148	0.574	2.8824	3.68666	-10.8357	16	18	8	3UTR		0	0
hsa-miR-21-5p	NM_030964	SPRY4	(((((..(((((((.((.....&)).)))))))))))).	2057	2073	0.923077	-16.1	1	0.00166857	0.588	0.686251	0.568391	-8.11767	14	16	12	3UTR	MIRT622112	1	0
hsa-miR-21-5p	NM_030965	ST6GALNAC5	.((((((((((((((..((...&))..)))))))))))))).	822	841	0.846154	-20.4	1	6.40734e-05	0.529	4.7826	4.626	-4.02637	16	19	14	CDS		0	0
hsa-miR-21-5p	NM_030973	MED25	.(((((((.((((((((((((.&.))))).)))))))...))))))).	1199	1250	0.961538	-22.3	1	0.0145298	0.353	0.712014	1.16113	-4.84971	19	25	7	CDS		0	0
hsa-miR-21-5p	NM_030979	PABPC3	..((((((((..(..(((((..&))))))..)))))))).	663	680	0.923077	-15.4	1	0.0151673	0.559	4.09258	3.62598	-12.7209	14	17	8	CDS		0	0
hsa-miR-21-5p	NM_031216	SEH1L	((((((((.(((((.((((((.&)))))).)).)))...)))))))).	576	601	0.884615	-20.2	1	0.00595877	0.559	7.65488	5.83071	-5.72941	19	25	8	CDS		0	0
hsa-miR-21-5p	NM_031226	CYP19A1	(((((((((((((..((((...&)))))))))))).))))).	3726	3745	0.846154	-14.7	1	0.000290188	0.676	1.75434	2.20078	-5.52986	17	19	12	3UTR		0	0
hsa-miR-21-5p	NM_031229	RBCK1	(((((((((((.(((.......&))).))).)))))))).	2486	2503	0.846154	-15.2	1	0.00501744	0.515	0.0894468	0.21066	-7.51743	14	17	8	3UTR		0	0
hsa-miR-21-5p	NM_031244	SIRT5	(((((((((.....((((((..&))))))))))))))).	710	726	1	-15.2	1	0.00537305	0.412	5.11837	3.83283	-13.4976	15	16	15	CDS		0	0
hsa-miR-21-5p	NM_031268	PDPK1	.((((((.(((.(((((.(((.&))).)))))))))))))).	4396	4415	0.897436	-20.1	1	0.00164586	0.515	0.915575	-0.108618	-9.45376	17	19	14	3UTR		0	0
hsa-miR-21-5p	NM_031268	PDPK1	..((((((((((((((((((.(&).))))..))))..)))))))))).	4870	4895	0.923077	-18.9	1	0.000327663	0.632	0.0571281	-0.00692518	-4.957	19	25	10	3UTR		0	0
hsa-miR-21-5p	NM_031272	TEX14	(((((((((((..((((((((.&))))))))..))))))))))).	3939	3961	1	-23.8	1	0.00108835	0.515	2.88512	2.85159	-8.57351	19	22	11	CDS		0	0
hsa-miR-21-5p	NM_031292	PUS7L	...((.((((((((((((....&.))))))))))))..)).	371	394	0.846154	-18.5	1	0.00709731	0.603	0.298925	0.013475	-8.4155	14	18	12	CDS		0	0
hsa-miR-21-5p	NM_031301	APH1B	..(((((((((((((.......&.))))))))))))).	2414	2449	1	-22.6	1	0.000124275	0.574	0.437599	-0.123894	-5.19005	13	15	13	3UTR		0	1
hsa-miR-21-5p	NM_031314	HNRNPC	(((((...(((((((.......&.)))))))...))))).	3056	3078	0.846154	-17.4	1	0.000294623	0.485	4.61647	1.27364	-9.9289	12	17	7	3UTR		0	0
hsa-miR-21-5p	NM_031361	CERT1	..(((((((((.((((((((..&.))))))))))))))).)).	1777	1808	1	-19.9	1	0.00217248	0.647	-0.0155521	-0.11851	-8.3038	17	20	15	CDS		0	0
hsa-miR-21-5p	NM_031371	ARID4B	(((((((((((.(((.......&))).))))))))))).	961	977	0.846154	-16.7	1	0.0551473	0.647	4.04751	3.90314	-7.51743	14	16	11	CDS		0	0
hsa-miR-21-5p	NM_031409	CCR6	(((((((((((..(((((....&.)))))..))))))))))).	28	67	0.846154	-17.9	1	3.13602e-06	0.485	0.0207222	-0.785838	-8.57351	16	20	11	5UTR		0	0
hsa-miR-21-5p	NM_031410	PCDHA1	((((((((.((((((((.....&.)))))))))))))))).	1384	1425	0.923077	-20	1	1.51445e-05	0.279	-0.501579	1.03865	-4.99396	16	18	16	CDS		0	0
hsa-miR-21-5p	NM_031411	PCDHA1	((((((((.((((((((.....&.)))))))))))))))).	1380	1421	0.923077	-20	1	1.51445e-05	0.279	-0.501579	1.03865	-4.99396	16	18	16	CDS		0	0
hsa-miR-21-5p	NM_031414	STK31	((.(((((((((((((((((((&)))))))))......)))))))))).)).	377	406	0.923077	-20.7	1	0.000239307	0.647	2.9983	3.67616	-5.49511	21	29	10	CDS		0	0
hsa-miR-21-5p	NM_031414	STK31	..(((((((((.(((((((((.&))))))))).)))).......))))).	945	972	0.923077	-18.5	1	0.0888019	0.647	1.60977	2.32858	-8.3038	18	27	9	CDS		0	0
hsa-miR-21-5p	NM_031420	MRPL9	((((((((.((((((((((((.&)))))))).)))))))))))).	242	264	0.923077	-23.6	1	0.000400234	0.382	-0.485147	-0.246251	-4.99396	20	22	12	CDS		0	0
hsa-miR-21-5p	NM_031420	MRPL9	(((((((((((((((..(((..&)))..))).)))))))))))).	1035	1057	0.923077	-18.4	1	0.00837756	0.559	3.34336	1.65253	-4.17062	18	22	12	3UTR		0	0
hsa-miR-21-5p	NM_031426	AIF1L	(((((..(((((((((((((((&)))))))))).....................)))))))))).	2006	2048	0.846154	-20.4	1	0.00148534	0.5	-0.366916	-0.316215	-7.38222	20	42	10	3UTR		1	1
hsa-miR-21-5p	NM_031427	DNAL1	..(((((((((.(((((.....&)))))))))))))).	7321	7336	0.846154	-17.6	1	0.0102229	0.574	0.0239606	0.032081	-8.3038	14	15	14	3UTR		0	0
hsa-miR-21-5p	NM_031445	AMMECR1L	(((((((.(((((((((((...&))))))................)))))))))))).	2122	2157	0.815385	-17.8	1	0.00187269	0.5	0.487404	0.635928	-6.25121	18	35	12	3UTR		0	0
hsa-miR-21-5p	NM_031455	CCDC3	..(((((((((((((((((((.&)))).))))))).)))))))).	1359	1381	0.807692	-21.4	1	0.00198455	0.412	-0.411571	-0.223488	-4.957	19	22	8	3UTR		0	0
hsa-miR-21-5p	NM_031458	PARP9	...(((((((((.(((((....&))))).))))))))).	1982	1998	0.923077	-17.3	1	1.07541e-05	0.5	0.457919	0.724112	-7.80367	14	16	9	CDS	MIRT030872	0	0
hsa-miR-21-5p	NM_031458	PARP9	...(((.(((((((((((....&))))))))))).))).	793	809	0.923077	-17.4	1	0.00115252	0.544	3.78397	1.07129	-8.05823	14	16	11	CDS	MIRT030872	0	0
hsa-miR-21-5p	NM_031458	PARP9	...((((((((.(((((.....&))))))))))))).	959	973	0.846154	-16.5	1	4.78373e-05	0.471	0.360543	0.683865	-9.86134	13	14	13	CDS	MIRT030872	0	0
hsa-miR-21-5p	NM_031461	CRISPLD1	....(((.((((((((((((..&)))))))))))).))).	1607	1624	0.923077	-17.2	1	0.0506515	0.662	5.01226	4.17008	-11.8602	15	17	12	CDS		0	0
hsa-miR-21-5p	NM_031464	RPS6KL1	(((((((..((((((((((((.&)))))))....)))))))))))).	5096	5120	0.837607	-19.7	1	0.000715013	0.485	-0.00592437	-0.261108	-7.3076	19	24	12	3UTR		0	0
hsa-miR-21-5p	NM_031464	RPS6KL1	...(((((((((((........&.))))))))))).	4895	4920	1	-16.6	1	0.000450361	0.632	0.355768	-0.0292016	-7.48304	11	13	11	3UTR		0	0
hsa-miR-21-5p	NM_031467	SLC4A9	(((((((((((.((((......&)))))))).))))))).	216	233	0.923077	-17	1	4.03609e-06	0.397	2.94955	1.4387	-7.28438	15	17	8	CDS		0	0
hsa-miR-21-5p	NM_031482	ATG10	(((((((((((((.........&))))))))))))).	1121	1135	1	-17.6	1	0.000193197	0.618	0.080905	0.164522	-5.76291	13	14	13	3UTR		0	0
hsa-miR-21-5p	NM_031482	ATG10	((((((((..((((..((((..&))))..))))...)))))))).	1383	1405	0.846154	-16.3	1	2.32962e-06	0.412	0.0305471	-0.0897256	-7.20497	16	22	8	3UTR		0	0
hsa-miR-21-5p	NM_031483	ITCH	(((((((((((((....(((((&.)))))..)))).))))))))).	557	602	0.846154	-18.6	1	0.000833478	0.603	3.53595	3.7762	-5.76291	18	23	9	CDS		0	1
hsa-miR-21-5p	NM_031483	ITCH	((((.(((((..(((((((...&)))))))..))))))))).	2261	2280	1	-18	1	0.00162484	0.588	5.81254	5.45313	-14.2282	16	19	9	CDS		0	1
hsa-miR-21-5p	NM_031485	GRWD1	((((.(((((((((((.(((((&))))))))))))....)))))))).	1786	1811	0.846154	-19.8	1	5.13418e-07	0.471	-0.89409	-0.389111	-8.05661	20	25	12	3UTR		0	0
hsa-miR-21-5p	NM_031488	L3MBTL2	.((((((((((.((((((....&)))))))))))..))))).	1820	1839	0.846154	-17	1	1.55015e-06	0.338	5.98819	4.29074	-7.14013	16	19	11	CDS		0	0
hsa-miR-21-5p	NM_031488	L3MBTL2	.((((((((((.(((.......&))))))))))))).	948	962	0.923077	-16.3	1	7.77645e-06	0.412	3.72844	4.36154	-7.37318	13	14	13	CDS		0	0
hsa-miR-21-5p	NM_031497	PCDHA3	..((((((((((((........&)))))))))))).	3525	3538	1	-16.6	1	0.0647377	0.735	0	0	-5.9255	12	13	12	3UTR		0	0
hsa-miR-21-5p	NM_031497	PCDHA3	.((((((.((((((((((((((&)))))))..............................))))))).))).))).	2227	2280	0.846154	-16.7	1	0.0037612	0.426	0.975771	0.528034	-6.10696	20	53	7	CDS		0	0
hsa-miR-21-5p	NM_031498	GNGT2	(((((((((((((.........&.))))))))))))).	494	517	1	-20.5	1	0.000736642	0.471	-0.244231	1.32967	-5.76291	13	15	13	CDS		0	0
hsa-miR-21-5p	NM_031501	PCDHA5	((((((((.((((((((.....&.)))))))))))))))).	1397	1430	0.923077	-20	1	1.11174e-05	0.265	1.42843	0.411854	-4.99396	16	18	16	CDS		0	0
hsa-miR-21-5p	NM_031844	HNRNPU	..(((((....(((((((((.(&).)))))))))....))))).	6515	6536	0.846154	-16.2	1	0.00163771	0.603	3.59382	2.60623	-12.3943	15	21	9	3UTR		1	1
hsa-miR-21-5p	NM_031845	MAP2	(((((.((((.(((((((((..&))))))))))))).))))).	2427	2447	0.974359	-18.3	1	0.00318782	0.559	2.86797	1.9607	-8.66331	18	20	13	3UTR		0	0
hsa-miR-21-5p	NM_031865	PCDHA13	(((((((((..(((((((((..&)))))))))))).)))))).	773	793	0.846154	-16.8	1	0.000835342	0.603	0.0623101	1.25197	-8.00486	18	20	12	CDS		0	0
hsa-miR-21-5p	NM_031892	SH3KBP1	((((((((((...((.(((((.&))))))).)))))))))).	326	345	0.846154	-17.2	1	0.00384171	0.471	0.20889	0.482192	-11.6313	17	19	10	CDS		0	0
hsa-miR-21-5p	NM_031904	FRMD8	..((((.(((((((((((....&.))))))))))).)))).	980	1026	0.923077	-22.6	1	6.90375e-05	0.441	2.89034	3.25419	-6.50069	15	18	11	CDS		0	0
hsa-miR-21-5p	NM_031911	C1QTNF7	..((((((((.(((((.((((.&.))))))))).)))))))).	1575	1605	0.923077	-22.6	1	0.00699771	0.603	-0.245556	-0.145722	-7.78178	17	20	9	3UTR		0	0
hsa-miR-21-5p	NM_031912	SYT15	..((((.((((((((..((((.&))))...)))))))).)))).	658	679	0.846154	-18.8	1	0.00054254	0.485	1.99754	2.39604	-6.73374	16	21	8	CDS		0	1
hsa-miR-21-5p	NM_031913	ESYT3	((((((..((.((((((.((..&)).)))))).)))))))).	780	799	0.846154	-17.4	1	4.32825e-05	0.456	3.634	2.72893	-10.6197	16	19	8	CDS		0	0
hsa-miR-21-5p	NM_031913	ESYT3	(((((..(((((((.(((((..&)))))..)))))))))))).	4845	4865	0.846154	-16.1	1	0.000279775	0.559	0.555984	0.0182262	-8.11767	17	20	12	3UTR		0	0
hsa-miR-21-5p	NM_031924	RSPH3	..(((...((((((((((((((&))))))))))).)))..))).	2255	2276	0.846154	-19.4	1	0.0157922	0.691	-0.268783	0.0105734	-10.7153	17	21	11	3UTR		0	0
hsa-miR-21-5p	NM_031924	RSPH3	..(((((((((((((((((...&.))))))))))............))))))).	1636	1686	0.846154	-21.4	1	0.0042234	0.441	0.229369	0.204561	-4.957	17	31	10	CDS		0	0
hsa-miR-21-5p	NM_031935	HMCN1	((((((((((((((..((....&.))..)))))))))))))).	248	300	0.884615	-21	1	0.000371502	0.559	-0.263668	0.308976	-4.90607	16	20	14	5UTR		0	0
hsa-miR-21-5p	NM_031936	GPR61	..((((((((((((...((((.&))))...)))).)))))))).	2024	2045	0.923077	-18.9	1	0.000316034	0.309	1.58986	1.19166	-5.9255	16	21	8	CDS		0	0
hsa-miR-21-5p	NM_031936	GPR61	((((((.((((.((((((((..&.))))))))))))...)))))).	8	53	0.846154	-22.2	1	3.47825e-06	0.441	0	0	-8.82806	18	23	12	5UTR		0	0
hsa-miR-21-5p	NM_031938	BCO2	...((((((((((((((((((.&.))).))))))))))))))).	364	406	1	-19.3	1	0.00494073	0.544	2.93442	3.1893	-6.51454	18	21	15	CDS		0	0
hsa-miR-21-5p	NM_031938	BCO2	(((((((((...((((......&))))....))))))))).	1047	1065	0.846154	-15.3	1	0.00363839	0.529	2.67982	2.73715	-11.3517	13	18	9	CDS		0	0
hsa-miR-21-5p	NM_031939	MRO	..(((..(((((((..(((((.&))))).)))))))))).	3089	3106	0.846154	-17.7	1	0.0048477	0.426	-0.0808516	0.0941039	-9.37014	15	17	10	3UTR		0	0
hsa-miR-21-5p	NM_031940	TM2D2	((((((((((.((((((((((.&))))))))...)).)))..))))))).	1807	1834	0.923077	-20.3	1	0.000688344	0.559	0.177972	0.328555	-6.76235	20	27	8	3UTR		0	0
hsa-miR-21-5p	NM_031949	TTLL2	..((((((((((((........&.)))))))))))).	409	429	0.923077	-17.5	1	0.0604379	0.441	1.60582	1.48732	-5.9255	12	14	12	CDS		0	0
hsa-miR-21-5p	NM_031951	WDR87	((((....(((.((((((((((&))))))))))))).....)))).	473	496	1	-21.1	1	0.00225835	0.471	1.5316	1.25916	-17.1617	17	23	13	CDS		0	0
hsa-miR-21-5p	NM_031951	WDR87	...(((((((((..(((((((.&)))))))....))))))))).	7621	7642	0.974359	-18.9	1	0.00016579	0.485	2.90977	1.92544	-8.66051	16	21	9	CDS		0	0
hsa-miR-21-5p	NM_031952	SPATA9	((((((((((((..((((....&.)))).)))))))))))).	1123	1151	0.846154	-17.7	1	0.00223713	0.676	-0.0219347	0.362972	-6.08354	16	19	12	3UTR		0	0
hsa-miR-21-5p	NM_031954	KCTD10	((((((((((((((((((((..&)))))))....))))))))))))).	590	615	0.846154	-19.9	1	0.00366334	0.603	-0.325357	0.109704	-3.93757	20	25	13	CDS		0	0
hsa-miR-21-5p	NM_031954	KCTD10	.((((((((((.(((((((((.&))))))))))))))..))))).	3347	3369	0.833333	-19.9	1	5.41761e-05	0.588	6.08432	5.27847	-7.14013	19	22	14	3UTR		0	0
hsa-miR-21-5p	NM_031965	HASPIN	(((((((((((((((.(((((.&)))))))))))).....)))))))).	2409	2435	0.923077	-24	1	0.0166225	0.559	1.89121	0.928275	-4.17062	20	26	12	CDS		0	0
hsa-miR-21-5p	NM_032011	PCDHGA3	..((((.((((((((((((((.&.)))))))))))))))))).	1429	1477	0.923077	-23.2	1	0.000245256	0.5	1.78471	0.752818	-6.50069	18	20	18	CDS		0	0
hsa-miR-21-5p	NM_032015	RNF26	.((((((((((((.(((.....&))))))))))))).)).	2439	2456	0.923077	-16.6	1	5.40138e-05	0.426	0.358086	0.23853	-4.65016	15	17	13	3UTR		0	0
hsa-miR-21-5p	NM_032023	RASSF4	..((((..(((((((((((...&))))))))).))..)))).	2087	2106	0.846154	-18.3	1	0.00435149	0.618	-0.104334	0.596156	-8.81432	15	19	9	3UTR		0	0
hsa-miR-21-5p	NM_032024	LRMDA	..(((((.((((((((.((...&)).)))))))).))))).	447	465	0.923077	-19.2	1	0.000105459	0.397	5.39549	4.5256	-7.27064	15	18	8	CDS		0	0
hsa-miR-21-5p	NM_032024	LRMDA	..(((((((((((((((.(...&).))))))))))))..))).	2142	2162	1	-18.1	1	0.00796753	0.588	0	0	-4.957	16	20	12	3UTR		0	0
hsa-miR-21-5p	NM_032034	SLC4A11	..(((((((((...(((((((.&)))))))))))))))).	2330	2347	0.846154	-19.3	1	1.18623e-06	0.265	4.94021	4.45085	-10.4498	16	17	16	CDS		0	0
hsa-miR-21-5p	NM_032041	NCALD	((((...(((((((..(((((.&)))))..)))))))...)))).	2149	2171	0.923077	-21.6	1	1.12239e-05	0.559	1.86755	1.35375	-12.4698	16	22	7	3UTR		0	0
hsa-miR-21-5p	NM_032043	BRIP1	..((((((((((((........&.)))))))))))).	11	47	0.846154	-16.3	1	2.72062e-05	0.382	0.287519	0.402515	-5.9255	12	14	12	5UTR		0	0
hsa-miR-21-5p	NM_032045	KREMEN1	........((((..((((((((&))))))))..)))).	976	991	0.846154	-15.3	0	0.00652792	0.485	3.57573	3.59891	-21.5699	12	15	8	CDS		0	0
hsa-miR-21-5p	NM_032047	B3GNT5	.((((((.((((((((((((((&))))))))))))))....)))))).	2484	2509	1	-19.1	1	0.0103306	0.765	0.382989	0.601877	-6.10696	20	25	14	3UTR	MIRT031039	0	0
hsa-miR-21-5p	NM_032048	EMILIN2	(((((..(((((((((((((..&.))))))).))))))...))))).	951	986	0.923077	-22.1	1	0.000231347	0.603	2.85297	1.84967	-7.38222	18	24	7	CDS		0	0
hsa-miR-21-5p	NM_032048	EMILIN2	(((.((((((.((((.(((((.&))))).)))).))))))))).	1236	1257	0.851282	-20	1	0.00227314	0.456	5.36495	3.25787	-10.0274	18	21	9	CDS		0	0
hsa-miR-21-5p	NM_032054	PCDHGA5	((.((((((((((.........&)))))))))).)).	2547	2561	0.846154	-16.7	1	0.00319731	0.544	0	0	-7.32045	12	14	10	CDS		0	0
hsa-miR-21-5p	NM_032086	PCDHGA6	((((((((((((((((((((.(&.).))))))))))).........))))))))).	5499	5543	1	-20.6	1	0.00240073	0.691	0	0	-3.93757	21	33	11	3UTR		0	0
hsa-miR-21-5p	NM_032086	PCDHGA6	.((((((((((((...(((...&)))..)))))))))))).	492	510	1	-16.7	1	0.00824357	0.485	0.5672	0.560947	-5.61866	15	18	12	CDS		0	0
hsa-miR-21-5p	NM_032087	PCDHGA7	..((((.((((..((((((((.&))))))))..)))))))).	1411	1430	0.846154	-17.2	1	0.0268911	0.515	2.33621	1.24577	-11.1366	16	19	8	CDS		0	0
hsa-miR-21-5p	NM_032088	PCDHGA8	((((((.((.((((((((....&)))))))).)).)))))).	2517	2536	0.807692	-18.8	1	1.84848e-05	0.544	1.43207	1.25371	-6.72377	16	19	8	CDS		0	0
hsa-miR-21-5p	NM_032090	PCDHGA10	(((((((((((((.((((((((&.)))))))).)))...))))))).))).	3869	3905	0.846154	-18.3	1	0.000864727	0.603	0	0	-4.79441	21	28	8	3UTR		0	0
hsa-miR-21-5p	NM_032095	PCDHGB1	..((((.(((((((((((((((&))))))))))))))).)))).	214	235	1	-24.2	1	0.0101123	0.588	-0.441825	1.00446	-6.50069	19	21	15	CDS		0	0
hsa-miR-21-5p	NM_032119	ADGRV1	..((((((((..((((......&))))..)))))))).	12521	12536	0.923077	-16.9	1	0.0014846	0.559	2.39909	2.64148	-11.1286	12	15	8	CDS		0	0
hsa-miR-21-5p	NM_032119	ADGRV1	((((...((((((((((((((.&)))))).))))).)))................)))).	5386	5423	0.846154	-17.1	1	0.000349965	0.574	4.13943	4.12646	-11.5013	18	37	6	CDS		0	0
hsa-miR-21-5p	NM_032124	HDHD2	.(((..(((((((((((((((.&.))))))))))...............))))).))).	977	1023	0.846154	-18.2	1	0.00462184	0.559	-0.133772	0.68135	-9.81332	18	36	10	3UTR		0	0
hsa-miR-21-5p	NM_032133	MYCBPAP	..(((((((((.(((.......&.))).))))))))).	2531	2568	0.923077	-15.8	1	2.45745e-05	0.397	4.17191	1.7569	-8.53685	12	15	9	CDS		0	0
hsa-miR-21-5p	NM_032134	QRICH2	..(((.((((((((((((((((&)))))........................)))))))))))..))).	1469	1515	0.846154	-19.6	1	2.04513e-05	0.426	2.09867	1.35288	-6.85796	19	46	11	CDS		0	0
hsa-miR-21-5p	NM_032134	QRICH2	..(((.(((((((((((.(...&).)))))))))))..))).	1556	1575	0.923077	-19.1	1	0.000116007	0.485	0.218118	1.2315	-6.85796	15	19	11	CDS		0	0
hsa-miR-21-5p	NM_032135	FSCB	..((((.((((.((((((....&.)))))))))).)))).	1294	1318	0.846154	-17.1	1	0.00925178	0.529	-0.609028	-0.707626	-9.84749	14	17	10	CDS		0	0
hsa-miR-21-5p	NM_032145	FBXO30	((((((((((((..(((..(((&))))))..)))))))))))).	6994	7015	1	-17.2	1	0.0049339	0.721	5.43726	3.6396	-6.08354	18	21	12	3UTR		0	0
hsa-miR-21-5p	NM_032171	CEP78	..((((((((((.((...(((.&)))....)).)))))))))).	2348	2369	0.923077	-16.9	1	0.163355	0.588	0.727499	0.784272	-6.47918	15	21	10	CDS		0	0
hsa-miR-21-5p	NM_032173	ZNRF3	(((((((((((..((((((...&.))))))))))))))))).	3	33	1	-21.1	1	0.000254985	0.468	0	0	-8.57351	17	19	17	5UTR		0	0
hsa-miR-21-5p	NM_032173	ZNRF3	.(((((.(((((((.((.....&)).)))))))))))).	4299	4315	0.846154	-17.1	1	8.17685e-06	0.485	-0.233006	0.106863	-6.07246	14	16	12	3UTR		0	0
hsa-miR-21-5p	NM_032174	TOMM40L	((((((.((((((((((((.((&.)).))))))))))))..)))))).	2508	2548	0.923077	-21.7	1	0.000626379	0.574	0.065772	0.472338	-5.48126	20	25	12	3UTR		0	0
hsa-miR-21-5p	NM_032174	TOMM40L	(((((((.(((..(((((((((&))))))))))))))))))).	1119	1139	0.923077	-20.4	1	5.09711e-06	0.426	3.55516	2.02952	-10.8871	19	20	19	CDS		0	0
hsa-miR-21-5p	NM_032175	UTP15	(((((((..((((.((.((((.&)))).)).))))..))))))).	4178	4200	0.846154	-18.3	1	0.000380465	0.456	-0.283784	-0.166768	-8.16444	17	22	7	3UTR		0	0
hsa-miR-21-5p	NM_032180	FAM161A	..(((...((..(((((((((.&)))))))))..))..))).	2041	2060	0.923077	-18	1	0.00453626	0.485	2.05534	1.3629	-16.8869	14	19	9	3UTR		0	0
hsa-miR-21-5p	NM_032180	FAM161A	...(..(((((.((((((((..&)))))))))))))..).	195	212	0.923077	-16.5	1	0.00688374	0.456	1.241	0.166762	-15.8813	14	17	13	CDS		0	0
hsa-miR-21-5p	NM_032184	SYDE2	..((..((((((((((.((((.&))))...))))))))))..)).	4286	4308	1	-22.7	1	0.000296036	0.529	0.389142	3.02353	-10.977	16	22	10	3UTR		0	0
hsa-miR-21-5p	NM_032186	ZNF644	..((((.((((((((((.((((&)))).)))).).))))))))).	130	152	0.923077	-17.6	1	0.00251885	0.647	3.34226	3.21358	-6.50069	18	22	9	CDS		0	0
hsa-miR-21-5p	NM_032195	SON	(((((..((((((((.......&))))))))...))))).	1885	1902	1	-17.5	1	7.92178e-05	0.338	1.03435	1.01086	-7.61527	13	17	8	CDS		0	0
hsa-miR-21-5p	NM_032199	ARID5B	.(((.((((((((((..((((.&.))))..))))).)))))))).	4801	4842	0.846154	-18.8	1	0.000567269	0.5	-0.285835	0.567315	-8.14541	17	22	8	3UTR		0	0
hsa-miR-21-5p	NM_032206	NLRC5	..((((.(((((((((((((.(&).)))))))).))))))))).	3359	3380	0.923077	-18.7	1	0.00454057	0.471	0.934601	0.52843	-6.50069	18	21	9	CDS		0	0
hsa-miR-21-5p	NM_032208	ANTXR1	..((.((((...((((((((((&))))))))))...)))).)).	2543	2564	0.846154	-19.9	1	0.000252896	0.529	1.20859	0.346759	-16.4901	16	21	10	3UTR		0	0
hsa-miR-21-5p	NM_032211	LOXL4	(((((..(((((.(((.((((.&)))).))))))))))))).	2353	2372	0.923077	-16.7	1	0.00170618	0.456	4.69946	2.68446	-8.67135	17	19	13	CDS		0	0
hsa-miR-21-5p	NM_032221	CHD6	...((((((((((((.......&)))))))))))).	4775	4788	1	-17.8	1	1.3433e-07	0.382	1.02009	0.325956	-6.74759	12	13	12	CDS		0	0
hsa-miR-21-5p	NM_032222	MINDY4	..((((((((((((((((....&.)))))))))))..))))).	1735	1767	1	-19.2	1	6.10573e-05	0.529	1.80741	2.34035	-4.957	16	20	11	CDS		0	0
hsa-miR-21-5p	NM_032227	TMEM164	((((((..(((((((.(.(((.&))).).)))))))..)))))).	4004	4026	0.846154	-21.3	1	9.5926e-05	0.441	-0.226982	-0.0426058	-8.02794	17	22	7	3UTR		0	0
hsa-miR-21-5p	NM_032227	TMEM164	..(((((((((((....(((..&.)))...))))))))))).	2610	2640	1	-17.8	1	0.0205477	0.515	0.00718022	-0.0879685	-6.78234	14	19	11	3UTR		0	0
hsa-miR-21-5p	NM_032243	TXNDC2	..((.(((((((((((((((..&.)))))))))...)))))))).	2330	2367	0.846154	-19.9	1	6.01116e-06	0.5	0.873865	0.182178	-9.07604	17	22	9	3UTR		0	0
hsa-miR-21-5p	NM_032256	TMEM117	(((((.(((((((.((((((((&)))))))).))))))).))))).	407	430	0.923077	-19.4	1	0.000720362	0.618	3.83592	4.91261	-6.69537	20	23	8	CDS		0	0
hsa-miR-21-5p	NM_032259	WDR24	(((((.(((((.(((((.....&.))))).))))).))))).	568	597	0.923077	-18.4	1	8.83862e-08	0.485	2.98628	4.11667	-9.18534	15	19	5	5UTR		0	0
hsa-miR-21-5p	NM_032263	IQCG	..(((((((((.((((......&.)))).))))))))).	885	915	0.846154	-16	1	0.0248242	0.588	2.48733	2.5137	-8.3038	13	16	9	CDS		0	0
hsa-miR-21-5p	NM_032266	C2orf16	((((((.((((.(((((.((..&.)).))))))))).)))))).	4257	4297	1	-20.3	1	6.3815e-05	0.5	-0.086488	0.213577	-8.82806	17	21	9	CDS		0	0
hsa-miR-21-5p	NM_032290	SLF1	.((.(((((((((((.(((((.&))))))).))))))))))).	2023	2043	0.846154	-17.9	1	8.59156e-05	0.588	2.17603	2.75154	-7.0584	18	20	11	CDS		0	0
hsa-miR-21-5p	NM_032292	GON4L	((((((.(((..(((((((((.&)))))))))....)))..)))))).	2008	2033	1	-20.6	1	0.00961658	0.618	2.74774	1.43348	-11.6528	18	25	9	CDS		0	0
hsa-miR-21-5p	NM_032299	DCUN1D5	.(((((.((((((((((((...&)))))))))))).))))).	9241	9260	1	-19.9	1	0.0027115	0.574	2.07897	0.154695	-5.33701	17	19	12	3UTR		0	0
hsa-miR-21-5p	NM_032299	DCUN1D5	(((((((((.((((((((....&.))))))))..))))..))))).	3222	3264	0.846154	-18.7	1	5.14251e-08	0.574	0.175091	-0.0290452	-5.18008	17	23	8	3UTR		0	0
hsa-miR-21-5p	NM_032300	TCHP	..(((((((((.(((.......&))).))))))))).	1273	1287	0.923077	-17.3	1	0.000577788	0.397	3.59605	3.09302	-8.53685	12	14	9	CDS		0	0
hsa-miR-21-5p	NM_032312	YIPF4	(((((((((.((((..((((..&))))..))))..))))))))).	4002	4024	1	-18.8	1	0.000149482	0.397	0.14952	0.00209681	-6.14858	17	22	9	3UTR		0	0
hsa-miR-21-5p	NM_032312	YIPF4	((((((((((.(((........&))).)))))))))).	9969	9984	1	-17.3	1	7.72966e-05	0.426	0.11052	0.00628868	-7.73085	13	15	10	3UTR		0	0
hsa-miR-21-5p	NM_032320	BTBD10	((((.(((((..((((..((((&.))))..)))).))))))))).	577	617	0.876923	-15.7	1	3.68195e-05	0.559	3.51389	2.22115	-14.2282	17	22	9	CDS		0	0
hsa-miR-21-5p	NM_032327	ZDHHC16	(((((((((.((((((((..((&.)).))))))))..)))))).))).	1034	1077	0.833333	-20.5	1	7.43742e-05	0.529	5.73205	4.16061	-5.18008	19	25	8	CDS		0	0
hsa-miR-21-5p	NM_032330	CAPNS2	(((((((((((..((.((((..&)))))).))))))))))).	472	491	0.846154	-16.7	1	0.00671402	0.559	4.914	5.31576	-8.80656	17	19	11	CDS		0	0
hsa-miR-21-5p	NM_032333	PRXL2A	..(((((((((((((.......&.)))))))).))))).	4132	4154	0.846154	-17.3	1	2.81947e-06	0.544	-0.0533262	0.142982	-5.19005	13	16	8	3UTR		0	0
hsa-miR-21-5p	NM_032341	DDI2	...(((.((.(((((((((((.&)))))))))))..)).))).	5541	5561	0.846154	-16.5	1	0.0221439	0.676	0.0985596	0.182616	-9.30073	16	20	11	3UTR		0	0
hsa-miR-21-5p	NM_032342	PGAP4	((((((((((((((.((((((.&.)))))).))))))))).))))).	1193	1224	0.846154	-24.9	1	1.2221e-07	0.441	-0.271027	-0.137985	-4.67302	20	24	9	CDS		0	1
hsa-miR-21-5p	NM_032352	BRMS1L	..(((((((((((.........&.))))))))))).	2559	2576	0.846154	-16	1	0.00779868	0.809	3.35254	2.91258	-6.78234	11	13	11	3UTR		0	0
hsa-miR-21-5p	NM_032361	THOC3	((((((((((((..((((((..&)))))))))))).)))))).	1279	1299	1	-17.3	1	0.00259229	0.618	2.81687	3.87279	-6.08354	18	20	12	3UTR		0	0
hsa-miR-21-5p	NM_032367	ZBED3	....((((((((((((.((((.&))))...)))))))))))).	5803	5823	0.948718	-18.8	1	0.000207303	0.706	0.580922	-0.026031	-9.54656	16	20	12	3UTR		0	0
hsa-miR-21-5p	NM_032373	PCGF5	..((((..(((((((((((((.&))))).)))))))))))).	4012	4031	0.846154	-16.3	1	1.75753e-05	0.632	0.379981	0.251287	-8.81432	17	19	12	3UTR		0	1
hsa-miR-21-5p	NM_032383	HPS3	..((((((((((((((((((..&))))))))....))))))))..)).	2551	2576	0.923077	-17.6	1	0.00159226	0.588	3.60419	2.42299	-4.957	18	25	8	CDS		0	0
hsa-miR-21-5p	NM_032390	NIFK	((((((((((..((((((((((&)))))))))).))))..)))))).	1330	1354	1	-21.9	1	2.29544e-05	0.618	5.70037	3.47627	-10.1092	20	24	10	3UTR		0	0
hsa-miR-21-5p	NM_032402	PCDHGC3	.......(((..(((((((((.&)))))))))..))).	1797	1812	0.846154	-16.7	0	0.0555763	0.471	1.77653	2.48205	-23.2818	12	15	9	CDS		0	0
hsa-miR-21-5p	NM_032407	PCDHGC5	.(((..(((((.((((((((..&)))))))))))))))).	619	636	1	-18.3	1	7.56967e-05	0.368	1.104	3.32078	-13.1601	16	17	16	CDS		0	0
hsa-miR-21-5p	NM_032408	BAZ1B	(((((((..((((((((((((.&)))))))).............))))..))))))).	4868	4903	0.923077	-18	1	0.00042323	0.529	5.18396	3.91614	-7.3076	19	35	8	3UTR	MIRT030674	0	0
hsa-miR-21-5p	NM_032415	CARD11	..(((((((((((((((((...&.)))))))).........))))))))).	435	490	0.861538	-19.7	1	0.00133595	0.5	-0.295426	0.453387	-4.957	17	28	9	CDS		0	0
hsa-miR-21-5p	NM_032420	PCDH1	..(((((((((..(((..((((&))))..)))..))))))))).	2957	2978	0.820513	-19.3	1	0.000339469	0.368	3.87878	3.85481	-9.59293	16	21	9	CDS		0	0
hsa-miR-21-5p	NM_032428	FRMPD3	..((...((((.((((((((((&))))))))))))))..)).	3164	3183	0.846154	-21.1	1	0.000401656	0.426	0	0	-15.8675	16	19	14	CDS		0	0
hsa-miR-21-5p	NM_032428	FRMPD3	...((((((((((((.((((..&)))).))).))))))))).	2121	2140	0.923077	-19	1	0.000344339	0.353	0	0	-6.74759	16	19	9	CDS		0	0
[truncated: 10,661 more rows]

## Sheet: starbase
miRNAid	miRNAname	geneID	geneName	geneType	chromosome	narrowStart	narrowEnd	broadStart	broadEnd	strand	clipExpNum	degraExpNum	RBP	PITA	RNA22	miRmap	microT	miRanda	PicTar	TargetScan	pancancerNum
[truncated: 2,781 more rows]

[truncated: 4 more sheets: Tarbase, miRTarbase, sepsis, summarized data]
